# Supplementary material for: Comparative Proteomics Analysis of Anisakis simplex s.s.—Evaluation of the Response of Invasive Larvae to Ivermectin
Source: Genes (Basel). 2020 Jun 26;11(6):710. doi: 10.3390/genes11060710 (PMC7349835; doi:10.3390/genes11060710)
Supplement: Supplementary file 1 [file genes-11-00710-s001.zip]

Archive with 10 entries (10 files):
- Polak et al. Figure S1.pdf
- __MACOSX/._Polak et al. Figure S1.pdf
- Polak et al. File S1.xlsx
- __MACOSX/._Polak et al. File S1.xlsx
- Polak et al. File S2.xlsx
- __MACOSX/._Polak et al. File S2.xlsx
- Polak et al. File S3.xlsx
- __MACOSX/._Polak et al. File S3.xlsx
- Polak et al. Table S1.docx
- __MACOSX/._Polak et al. Table S1.docx
