# Supplementary material for: Comparative Proteomics Analysis of Anisakis simplex s.s.—Evaluation of the Response of Invasive Larvae to Ivermectin
Source: Genes (Basel). 2020 Jun 26;11(6):710. doi: 10.3390/genes11060710 (PMC7349835; doi:10.3390/genes11060710)
Supplement: Supplementary file 1 [file genes-11-00710-s001.zip › Polak et al. File S1.xlsx]

## Sheet: All identified
Checked	Protein FDR Confidence: Combined	Master	Accession	Description	Abundance Ratio: (24h) / (12h)	Abundance Ratio: (12h) / (control)	Abundance Ratio: (24h) / (control)	Abundance Ratio P-Value: (24h) / (12h)	Abundance Ratio P-Value: (12h) / (control)	Abundance Ratio P-Value: (24h) / (control)	Exp. q-value: Combined	Sum PEP Score	Coverage [%]	# Peptides	# PSMs	# Unique Peptides	# AAs	MW [kDa]	calc. pI	Score Sequest HT: Sequest HT	# Peptides (by Search Engine): Sequest HT	# Razor Peptides	Abundance Ratio Adj. P-Value: (24h) / (12h)	Abundance Ratio Adj. P-Value: (12h) / (control)	Abundance Ratio Adj. P-Value: (24h) / (control)	Abundance Ratio Variability [%]: (24h) / (12h)	Abundance Ratio Variability [%]: (12h) / (control)	Abundance Ratio Variability [%]: (24h) / (control)	Abundances (Grouped): 12h	Abundances (Grouped): 24h	Abundances (Grouped): control	Abundances (Grouped) CV [%]: 12h	Abundances (Grouped) CV [%]: 24h	Abundances (Grouped) CV [%]: control	Found in Sample: [S4] F1: 128N, Sample, 12h, rep1	Found in Sample: [S5] F1: 128C, Sample, 12h, rep2	Found in Sample: [S6] F1: 129N, Sample, 12h, rep3	Found in Sample: [S7] F1: 129C, Sample, 24h, rep1	Found in Sample: [S8] F1: 130N, Sample, 24h, rep2	Found in Sample: [S9] F1: 130C, Sample, 24h, rep3	Found in Sample: [S1] F1: 126, Sample, control, rep1	Found in Sample: [S2] F1: 127N, Sample, control, rep2	Found in Sample: [S3] F1: 127C, Sample, control, rep3	# Protein Groups	Modifications
FALSE	High	Master Protein	A0A0M3KDZ4	Uncharacterized protein OS=Anisakis simplex PE=3 SV=1	0.976	0.695	0.678	0.325148	0.0238002	3.38295e-05	0	110.041	62	16	43	3	327	36.1	5.5	145.88	16	0	0.651265	0.105631	0.0783955	2.6	2.66	0.01	424.9	384.4	566.8	7.11	5.31	5.04	High	High	High	High	High	High	High	High	High	1
FALSE	High	Master Protein	A0A0M3JVU8	Uncharacterized protein OS=Anisakis simplex PE=4 SV=1	0.457	0.251	0.113	0.0730158	0.0133971	4.75457e-05	0.008	1.362	3	1	1	1	270	30.1	8.69	2.66	1	0	0.429706	0.0896124	0.0783955	3.02	4.2	1.44	13	7.5	66.8	23.38	15.3	17.39	High	High	High	High	High	High	High	High	High	1
FALSE	High	Master Protein	A0A0M3J250	Annexin OS=Anisakis simplex PE=3 SV=1	1.054	1.048	1.104	0.743553	0.205116	5.175e-05	0	46.945	55	9	33	7	152	17.6	6.8	88.15	9	3	0.878947	0.331512	0.0783955	2.58	2.66	0.12	1418.5	1521.5	1378	4.16	10.51	10.4	High	High	High	High	High	High	High	High	High	1
FALSE	High	Master Protein	A0A0M3J9R7	Uncharacterized protein OS=Anisakis simplex PE=4 SV=1	1.013	0.266	0.26	0.644373	0.00761197	9.68204e-05	0	4.222	49	2	3	2	74	8.9	9.52	7.03	2	0	0.825554	0.0861298	0.0783955	17.65	11.91	1.28	65.9	68.9	264.6	20.87	2.26	4.5	High	High	High	High	High	High	High	High	High	1
FALSE	High	Master Protein	A0A0M3JHK8	Uncharacterized protein OS=Anisakis simplex PE=4 SV=1	0.454	7.257	3.353	0.0313377	0.00303465	0.000219545	0	4.732	9	2	2	2	139	16.4	9.26	6.92	2	0	0.36837	0.0804438	0.0783955	0.61	3.19	2.52	136.4	69	20.6	12.46	11.17	8.1	High	High	High	High	High	High	High	High	High	1
FALSE	High	Master Protein	A0A0M3K0G7	Uncharacterized protein OS=Anisakis simplex PE=4 SV=1	0.985	0.739	0.728	0.410076	0.0123335	0.000229302	0	25.108	7	7	8	7	1434	155.5	9.17	29.29	7	0	0.68955	0.0876746	0.0783955	3.81	5.26	1.16	336.6	331.6	457	8.32	3.43	2.7	High	High	High	High	High	High	High	High	High	1
FALSE	High	Master Protein	G0PMJ5	Catalase OS=Caenorhabditis brenneri GN=CAEBREN_16817 PE=3 SV=1	0.613	1.041	0.647	0.161409	0.79137	0.000233776	0.007	1.457	2	1	1	1	511	58.8	6.6	2.98	1	0	0.546385	0.853925	0.0783955	46.61	44.24	1.38	114	69.9	109.5	33.95	6.6	6.03	High	High	High	High	High	High	High	High	High	1
FALSE	High	Master Protein	A0A0M3K3M8	Glutathione peroxidase OS=Anisakis simplex PE=3 SV=1	0.865	1.647	1.422	0.135776	0.00952785	0.000245295	0	64.992	65	13	40	11	175	19.9	8.1	136.67	13	2	0.522706	0.0861298	0.0783955	0.67	1.96	0.29	5442.5	4865.3	3422.1	7.24	2.36	3.3	High	High	High	High	High	High	High	High	High	1
FALSE	High	Master Protein	A0A0M3JUY0	Uncharacterized protein OS=Anisakis simplex PE=4 SV=1	0.888	1.658	1.495	0.0214337	0.000828923	0.00027149	0	171.617	75	25	93	4	357	39.8	8.85	340.88	25	2	0.336213	0.0783744	0.0783955	2.72	2.39	0.98	1033.3	945.2	628.1	9.98	9.61	10.67	High	High	High	High	High	High	High	High	High	1
FALSE	High	Master Protein	A0A0M3KDQ4	Uncharacterized protein OS=Anisakis simplex PE=4 SV=1	0.912	1.953	1.782	0.203957	0.00326128	0.00034551	0	68.436	45	11	32	11	265	32	7.09	129.53	11	0	0.567258	0.0804438	0.0783955	1.71	3.79	1.73	2832.2	2583.6	1417.4	7.83	2.2	3.32	High	High	High	High	High	High	High	High	High	1
FALSE	High	Master Protein	A0A0M3J080	Uncharacterized protein OS=Anisakis simplex PE=4 SV=1	0.997	0.322	0.322	0.462035	0.00417841	0.000351505	0	4.358	12	1	2	1	119	13.9	9.51	7.06	1	0	0.731348	0.0804438	0.0783955	1.86	0.23	2.09	151	162.8	493	13.65	5.48	4.62	High	High	High	High	High	High	High	High	High	1
FALSE	High	Master Protein	A0A0M3J9V9	Uncharacterized protein OS=Anisakis simplex PE=4 SV=1	0.922	0.706	0.654	0.0535207	0.00501281	0.000364206	0	28.684	32	5	12	4	154	17.6	8.29	41.5	5	0	0.404022	0.0819712	0.0783955	3.55	5.17	0.7	625.9	580.7	886.5	2.65	0.8	1.58	High	High	High	High	High	High	High	High	High	1
FALSE	High	Master Protein	A0A0M3J6T1	Uncharacterized protein OS=Anisakis simplex PE=4 SV=1	0.943	0.81	0.769	0.458489	0.0621258	0.000370975	0	6.508	11	2	2	2	148	15	4.97	7.61	2	0	0.729556	0.159466	0.0783955	14.27	13.82	0.89	42.3	39.9	51.9	9.04	9.88	9.01	High	High	High	High	High	High	High	High	High	1
FALSE	High	Master Protein	A0A0M3JFS3	Uncharacterized protein OS=Anisakis simplex PE=4 SV=1	1.16	1.034	1.187	0.179001	0.930787	0.000432411	0.007	1.44	9	1	1	1	130	14.5	9.28	3.32	1	0	0.546434	0.945362	0.0783955	16	16.28	0.24	128	174.2	146.9	10.37	15.33	15.1	High	High	High	High	High	High	High	High	High	1
FALSE	High	Master Protein	A0A0M3J315	Uncharacterized protein OS=Anisakis simplex PE=4 SV=1	0.801	0.817	0.656	0.101647	0.0395937	0.000440587	0	9.111	23	3	6	2	126	14.3	9.85	22.38	3	1	0.470199	0.132797	0.0783955	1.87	2.27	0.43	1072.2	858.7	1309.1	9.02	0.91	0.61	High	High	High	High	High	High	High	High	High	1
FALSE	High	Master Protein	A0A0B2VIJ5	2-amino-3-ketobutyrate coenzyme A ligase, mitochondrial OS=Toxocara canis GN=Gcat PE=4 SV=1	1.388	0.241	0.356	0.0378532	0.00237147	0.000447559	0	53.618	29	8	28	3	343	37.8	8.98	79.31	8	0	0.385165	0.0804438	0.0783955	1.1	10.01	1.15	253.4	411.5	1155.6	12.37	15.55	12.06	High	High	High	High	High	High	High	High	High	1
FALSE	High	Master Protein	A0A0N4Z8V9	Uncharacterized protein OS=Parastrongyloides trichosuri PE=4 SV=1	1.512	0.533	0.807	0.00724238	0.00376517	0.000449983	0.008	1.398	3	1	1	1	293	33.3	4.92	3.85	1	0	0.272952	0.0804438	0.0783955	3.4	5.5	0.4	99	151.4	188	1.41	7.09	7.6	High	High	High	High	High	High	High	High	High	1
FALSE	High	Master Protein	A0A0M3JV22	Uncharacterized protein OS=Anisakis simplex PE=4 SV=1	2.341	1.063	2.426	0.00740127	0.520167	0.000472038	0	8.331	11	3	4	3	289	33.2	5.33	11.91	3	0	0.272952	0.623374	0.0783955	15.57	12.8	3.84	196.6	460.3	184.9	2.82	10.07	7.9	High	High	High	High	High	High	High	High	High	1
FALSE	High	Master Protein	A0A0M3J144	Phosphomannomutase OS=Anisakis simplex PE=3 SV=1	1.039	0.897	0.929	0.902346	0.410199	0.000560884	0	10.331	23	3	3	3	223	25.6	5.39	9.26	3	0	0.959412	0.526502	0.0783955	15.38	16.36	0.33	203.1	211	226.3	5.85	8.88	8.87	High	High	High	High	High	High	High	High	High	1
FALSE	High	Master Protein	H3EJG7	Uncharacterized protein OS=Pristionchus pacificus PE=4 SV=1	0.978	1.626	1.584	0.169334	0.00278762	0.000590099	0.008	1.353	7	1	2	1	117	12.8	9.74	6.74	1	0	0.546385	0.0804438	0.0783955	0.11	5.17	0.6	441.6	407.6	257.3	4.36	4.45	6.4	High	High	High	High	High	High	High	High	High	1
FALSE	High	Master Protein	A0A0M3K5B0	Uncharacterized protein OS=Anisakis simplex PE=4 SV=1	1.076	0.239	0.251	0.308298	0.00535497	0.000603662	0	36.092	22	8	26	2	341	37.8	6.09	96.76	8	1	0.635349	0.0819712	0.0783955	11.87	8.72	3.36	287.2	305.7	1281.1	13.13	7.35	8.32	High	High	High	High	High	High	High	High	High	1
FALSE	High	Master Protein	A0A0M3KJ01	Uncharacterized protein OS=Anisakis simplex PE=4 SV=1	0.964	1.225	1.181	0.354239	0.0224399	0.000626251	0	36.266	57	7	16	7	161	18.3	5.62	69.63	7	0	0.662874	0.104846	0.0783955	7.65	6.91	0.78	1677.8	1617	1369.1	3.78	2.43	1.72	High	High	High	High	High	High	High	High	High	1
FALSE	High	Master Protein	A0A0M3J9L6	Uncharacterized protein OS=Anisakis simplex PE=4 SV=1	1.058	0.645	0.691	0.202019	0.00324879	0.000636618	0	12.863	36	4	6	4	114	13.1	6.16	13.22	4	0	0.566621	0.0804438	0.0783955	6.48	1.67	1.66	202.1	202.6	293.3	6.72	4	5.5	High	High	High	High	High	High	High	High	High	1
FALSE	High	Master Protein	A0A0M3HN98	Uncharacterized protein OS=Ascaris lumbricoides PE=4 SV=1	0.958	0.626	0.605	0.601826	0.0173408	0.000671163	0	18.87	8	3	6	1	566	63.1	7.91	25.67	3	0	0.821865	0.0947049	0.0783955	11.26	15.29	1.25	66.6	67.1	111	11.7	4.58	2.68	High	High	High	High	High	High	High	High	High	1
FALSE	High	Master Protein	A0A0M3J4K7	Uncharacterized protein OS=Anisakis simplex PE=4 SV=1	1.033	1.053	1.088	0.319497	0.284615	0.000672009	0	48.969	33	6	17	4	320	35	5.35	70.62	6	0	0.64688	0.415634	0.0783955	5.98	7.05	0.32	752.3	796.6	733.9	3.54	4.07	4.41	High	High	High	High	High	High	High	High	High	1
FALSE	High	Master Protein	A0A0M3JY41	Uncharacterized protein OS=Anisakis simplex PE=4 SV=1	0.888	1.006	0.891	0.199529	0.572806	0.000682258	0	78.23	37	13	28	12	375	40.8	7.96	108.78	13	1	0.564366	0.665984	0.0783955	3.28	2.87	0.4	2450.5	2202.7	2470	6.7	2	2.18	High	High	High	High	High	High	High	High	High	1
FALSE	High	Master Protein	A0A0M3JXL8	Uncharacterized protein OS=Anisakis simplex PE=4 SV=1	1.192	0.234	0.279	0.174261	0.00190158	0.000705658	0	105.817	23	26	43	25	1471	167.9	6.37	126.19	26	1	0.546385	0.0783744	0.0783955	17.88	12.75	5.83	1173.8	1410.5	5008.4	13.89	3.49	3.11	High	High	High	High	High	High	High	High	High	1
FALSE	High	Master Protein	A0A0M3JVW0	Uncharacterized protein OS=Anisakis simplex PE=4 SV=1	6.491	1.649	10.108	0.0124179	0.33179	0.000721956	0.002	2.776	1	1	1	1	794	87.3	5	3.2	1	0	0.287126	0.459313	0.0783955	17.35	13.74	9.65	20.9	137.3	14.5	25.02	13.8	18.83	High	High	High	High	High	High	High	High	High	1
FALSE	High	Master Protein	A0A0M3K8K5	Uncharacterized protein OS=Anisakis simplex PE=3 SV=1	0.999	0.731	0.722	0.99403	0.0133539	0.000745903	0	5.61	12	3	4	3	236	27	5.71	13.65	3	0	0.999294	0.0895244	0.0783955	10.65	6.27	1.82	272.6	283.7	393.1	10.85	4.51	6.07	High	High	High	High	High	High	High	High	High	1
FALSE	High	Master Protein	A0A0M3IH54	Uncharacterized protein OS=Ascaris lumbricoides PE=3 SV=1	0.941	0.885	0.837	0.0685514	0.00893772	0.000755842	0	7.722	3	2	4	1	786	85.9	9.13	17.74	2	0	0.418714	0.0861298	0.0783955	2.55	2.72	0.66	231.8	220.1	264.1	2.15	4.26	3.87	High	High	High	High	High	High	High	High	High	1
FALSE	High	Master Protein	A0A0M3J2L4	Uncharacterized protein OS=Anisakis simplex PE=4 SV=1	1.019	0.385	0.395	0.995933	0.00895118	0.000761076	0	11.978	15	3	4	3	260	29.7	4.79	15.13	3	0	0.999294	0.0861298	0.0783955	24.09	11.04	1.14	368.9	377.6	890.7	8.68	12.15	11.52	High	High	High	High	High	High	High	High	High	1
FALSE	High	Master Protein	A0A0M3KIU7	Uncharacterized protein OS=Anisakis simplex PE=4 SV=1	0.941	0.761	0.719	0.274131	0.00446607	0.000778216	0.003	1.909	12	1	3	1	68	7.9	10.62	10.55	1	0	0.607303	0.0812624	0.0783955	2.07	2.67	0.64	577.9	571.7	775.9	4.7	2.94	2.4	High	High	High	High	High	High	High	High	High	1
FALSE	High	Master Protein	A0A0M3JP17	Uncharacterized protein OS=Anisakis simplex PE=4 SV=1	1.119	0.737	0.814	0.242714	0.0327179	0.000795018	0	26.912	54	6	8	6	136	15.5	5.02	31.47	6	0	0.585755	0.120435	0.0783955	7.6	10.7	1.06	388.1	403.3	489.7	5.84	7.66	8.45	High	High	High	High	High	High	High	High	High	1
FALSE	High	Master Protein	A0A0M3JUJ4	Uncharacterized protein OS=Anisakis simplex PE=4 SV=1	0.9	0.752	0.664	0.3609	0.211733	0.000802145	0	23.223	71	6	10	5	153	16.3	5.49	22.75	6	1	0.669459	0.338612	0.0783955	20.36	26.85	2.75	18.4	15.6	24	29.1	8.86	8.37	High	High	High	High	High	High	High	High	High	1
FALSE	High	Master Protein	A0A0M3KDE6	Uncharacterized protein OS=Anisakis simplex PE=4 SV=1	1.228	0.401	0.462	0.239314	0.00667055	0.000853711	0.001	3.253	7	1	1	1	163	19.2	7.75	3.97	1	0	0.585755	0.0850802	0.0783955	2.64	12.66	0.47	101	124	251.8	2.99	16.09	15.13	High	High	High	High	High	High	High	High	High	1
FALSE	High	Master Protein	A0A0M3IYZ9	Uncharacterized protein OS=Anisakis simplex PE=4 SV=1	1.186	0.274	0.325	0.119802	0.0013692	0.000873308	0	36.383	11	12	16	10	1514	172.9	5.92	41.42	12	0	0.499071	0.0783744	0.0783955	10.11	4.92	5.58	333.7	417	1216.6	12.83	3.5	5.46	High	High	High	High	High	High	High	High	High	1
FALSE	High	Master Protein	A0A0M3K1X9	Uncharacterized protein OS=Anisakis simplex PE=4 SV=1	1.024	0.536	0.549	0.825313	0.00361926	0.000874471	0	46.837	43	10	22	8	359	40.4	8.1	56.79	10	2	0.920162	0.0804438	0.0783955	4.69	1.18	3.39	1192.2	1145.7	2167.9	8.6	6.64	5.2	High	High	High	High	High	High	High	High	High	1
FALSE	High	Master Protein	A0A0M3K3Q3	Uncharacterized protein OS=Anisakis simplex PE=4 SV=1	1.23	0.308	0.402	0.0703217	0.00227192	0.000898535	0	12.508	11	4	6	4	417	46.6	5.19	16.67	4	0	0.42489	0.0804438	0.0783955	9.35	9.94	5.27	223.9	304.2	738.8	11.47	6.01	2.1	High	High	High	High	High	High	High	High	High	1
FALSE	High	Master Protein	A0A0M3K8U2	Uncharacterized protein OS=Anisakis simplex PE=4 SV=1	1.292	0.271	0.358	0.0832216	0.00279213	0.000907627	0	23.014	23	9	11	7	604	69.4	5.21	32.07	9	2	0.455757	0.0804438	0.0783955	10.93	14.04	3.43	565.4	752.9	2085.7	14.01	3.28	2.24	High	High	High	High	High	High	High	High	High	1
FALSE	High	Master Protein	A0A0M3KCG3	Uncharacterized protein OS=Anisakis simplex PE=4 SV=1	0.902	0.862	0.783	0.192583	0.079873	0.000926551	0	54.445	67	10	25	10	195	21.1	4.96	82.49	10	0	0.555273	0.182319	0.0783955	11.25	11.03	1.04	2171.2	1863.9	2379.7	9.61	3.32	4.44	High	High	High	High	High	High	High	High	High	1
FALSE	High	Master Protein	W2T3M3	Ras family protein OS=Necator americanus GN=NECAME_03527 PE=4 SV=1	1.009	0.776	0.774	0.507121	0.0473677	0.000997582	0	49.721	38	8	22	8	216	24.4	7.02	81.56	8	0	0.769985	0.143321	0.0783955	0.48	2.21	1.7	2242.6	2164.7	2843	9.92	3.96	4.53	High	High	High	High	High	High	High	High	High	1
FALSE	High	Master Protein	H3FND8	Uncharacterized protein OS=Pristionchus pacificus PE=4 SV=1	0.886	0.886	0.792	0.0849002	0.304994	0.00105247	0	45.617	13	9	38	2	716	79.4	8.21	127.89	9	0	0.458902	0.433536	0.0783955	2.34	1.43	0.86	437.5	355.3	448.3	10.72	8.64	7.46	High	High	High	High	High	High	High	High	High	1
FALSE	High	Master Protein	A0A0M3KIS8	Uncharacterized protein OS=Anisakis simplex PE=4 SV=1	1.201	0.334	0.408	0.0133052	0.000496616	0.00107352	0	5.988	9	1	2	1	149	17.1	5.12	5.52	1	0	0.295538	0.0783744	0.0783955	5.03	2.47	6.64	18	21.6	51.6	2.65	6.17	4.58	High	High	High	High	High	High	High	High	High	1
FALSE	High	Master Protein	A0A0M3JNT2	Uncharacterized protein OS=Anisakis simplex PE=4 SV=1	0.836	0.424	0.377	0.637094	0.0104761	0.00108328	0	8.673	26	2	3	2	87	9.6	4.84	7.77	2	0	0.822551	0.0861298	0.0783955	1.55	10.41	7.09	43.5	36.4	102.6	27.01	9.9	12.57	High	High	High	High	High	High	High	High	High	1
FALSE	High	Master Protein	A0A0M3KCE1	Uncharacterized protein OS=Anisakis simplex PE=4 SV=1	1.151	0.337	0.416	0.178576	0.0073976	0.00110359	0.002	1.992	3	1	1	1	300	35.1	7.91	2.91	1	0	0.546434	0.0861298	0.0783955	14.11	17.72	4.46	101.3	125.2	300.3	15.19	4.49	0.91	High	High	High	High	High	High	High	High	High	1
FALSE	High	Master Protein	A0A0K0FN60	Uncharacterized protein OS=Strongyloides venezuelensis PE=4 SV=1	0.699	0.094	0.071	0.299693	0.0019671	0.0011068	0.002	2.186	3	1	1	1	332	34.7	9.6	3.76	1	0	0.626761	0.0783744	0.0783955	19.05	25.69	10.66	31.2	21.8	303	26.23	2.17	13.12	High	High	High	High	High	High	High	High	High	1
FALSE	High	Master Protein	A0A0M3K9H4	Uncharacterized protein OS=Anisakis simplex PE=4 SV=1	2.082	0.1	0.209	0.116716	0.013435	0.00112527	0	3.928	6	2	3	1	350	40.3	7.87	6.42	2	0	0.494364	0.0898098	0.0783955	41.81	24	2.11	7.3	15.2	76.4	39.36	13.55	7.56	High	High	High	High	High	High	High	High	High	1
FALSE	High	Master Protein	A0A0B2VX48	Tubulin beta-1 chain OS=Toxocara canis GN=Tcan_13288 PE=3 SV=1	1.003	0.819	0.818	0.663671	0.102818	0.00114377	0	98.295	43	18	47	3	456	51.4	4.83	156.02	18	11	0.834584	0.213763	0.0783955	7.3	10.83	0.5	1723.3	1659.8	2029	9.07	6.52	7.75	High	High	High	High	High	High	High	High	High	1
FALSE	High	Master Protein	A0A0M3K8V4	Carboxypeptidase OS=Anisakis simplex PE=3 SV=1	1.049	0.295	0.34	0.833335	0.00830296	0.00114454	0	8.271	6	2	3	2	574	65	8.56	9.08	2	0	0.923161	0.0861298	0.0783955	14.86	0.57	4.77	84.4	82.6	243.1	11.96	5.51	12.14	High	High	High	High	High	High	High	High	High	1
FALSE	High	Master Protein	A0A0B2V697	60S ribosomal protein L6 OS=Toxocara canis GN=rpl-6 PE=4 SV=1	0.962	0.687	0.657	0.0558552	0.00141998	0.0011477	0	19.123	16	4	8	2	251	28.2	10.89	26.45	4	0	0.405781	0.0783744	0.0783955	2.17	3.19	1.97	119.3	115.7	170.3	2.08	3.59	2.77	High	High	High	High	High	High	High	High	High	1
FALSE	High	Master Protein	U1P047	Cuticlin-1 OS=Ascaris suum GN=ASU_01243 PE=4 SV=1	0.883	0.287	0.286	0.902957	0.00522368	0.00121615	0	52.929	19	10	32	2	1052	116	5.34	116.91	10	1	0.959522	0.0819712	0.0783955	0.7	16.98	2.34	122.6	117	402.8	18.02	5.39	12.25	High	High	High	High	High	High	High	High	High	1
FALSE	High	Master Protein	F1KYU2	Troponin T OS=Ascaris suum PE=2 SV=1	0.84	1.856	1.559	0.322881	0.0197127	0.00125421	0	8.121	9	5	5	3	346	40.3	9.04	17.47	5	0	0.650446	0.10196	0.0783955	11.38	5.75	2.5	670	528	347.4	17.06	5.67	5.47	High	High	High	High	High	High	High	High	High	1
FALSE	High	Master Protein	F1KU54	Dimethylglycine dehydrogenase OS=Ascaris suum PE=2 SV=1	0.888	0.688	0.582	0.140788	0.0271111	0.00125722	0	32.774	16	10	20	2	833	92.8	6.96	67.35	10	7	0.530206	0.110984	0.0783955	6.54	14.55	1.99	1095.5	973	1668.2	12.35	0.12	3.22	High	High	High	High	High	High	High	High	High	1
FALSE	High	Master Protein	F1L721	40S ribosomal protein S3a OS=Ascaris suum PE=2 SV=1	0.964	0.729	0.703	0.40239	0.0191959	0.00126219	0	29.225	35	8	16	4	249	28.5	9.54	52.11	8	4	0.683566	0.100303	0.0783955	7.81	10.2	1.04	1405	1354.6	1926.4	2.14	3.49	5.41	High	High	High	High	High	High	High	High	High	1
FALSE	High	Master Protein	A0A0M3JYN9	Uncharacterized protein OS=Anisakis simplex PE=3 SV=1	1.196	0.929	1.122	0.00750519	0.0468114	0.00127621	0	8.58	42	3	5	3	98	11.2	6.95	16.33	3	0	0.272952	0.142736	0.0783955	3.93	2.01	0.69	417	490.9	438.5	1.73	2.75	2.19	High	High	High	High	High	High	High	High	High	1
FALSE	High	Master Protein	A0A0M3KEC4	Uncharacterized protein OS=Anisakis simplex PE=4 SV=1	1.016	1.344	1.405	0.88919	0.0206247	0.00127715	0	21.142	48	5	7	5	154	18	5.3	26.87	5	0	0.951679	0.103122	0.0783955	7.07	0.92	1.83	772.4	765.8	538.6	5.66	3.91	5.34	High	High	High	High	High	High	High	High	High	1
FALSE	High	Master Protein	A0A0B2VWN1	Transitional endoplasmic reticulum ATPase-like protein 2 OS=Toxocara canis GN=cdc-48.2 PE=3 SV=1	1	1.031	1.031	0.627859	0.430758	0.00130218	0	141.258	37	26	62	1	814	90.1	5.55	199.16	26	27	0.822551	0.545005	0.0783955	2.47	2.48	0	3713.7	3651.9	3543.3	5.73	3.27	3.39	High	High	High	High	High	High	High	High	High	1
FALSE	High	Master Protein	F1LDG8	60S ribosomal protein L13 OS=Ascaris suum PE=2 SV=1	0.923	0.664	0.613	0.265171	0.00240153	0.00130543	0	7.265	8	2	4	1	236	27	11.15	15.35	2	0	0.605421	0.0804438	0.0783955	4.61	0.62	3.97	156.9	157.1	250.9	6.58	5.02	5.36	High	High	High	High	High	High	High	High	High	1
FALSE	High	Master Protein	A0A0M3K0W1	Uncharacterized protein OS=Anisakis simplex PE=3 SV=1	1.045	1.404	1.523	0.205247	0.00907207	0.00130886	0	82.977	43	12	35	12	497	54.4	7.24	115.5	12	0	0.567258	0.0861298	0.0783955	4.85	4.65	1.79	2238.4	2474.6	1624.3	5.12	5.9	8.15	High	High	High	High	High	High	High	High	High	1
FALSE	High	Master Protein	A0A0M3JST9	Uncharacterized protein OS=Anisakis simplex PE=4 SV=1	1.343	0.549	0.746	0.0207038	0.00730884	0.00132449	0	5.793	22	2	3	2	90	9.4	11.84	11.22	2	0	0.329259	0.0861298	0.0783955	4.96	9.95	1.62	423.2	549.7	736.7	9.19	2.83	4.36	High	High	High	High	High	High	High	High	High	1
FALSE	High	Master Protein	A0A0M3JGK9	Uncharacterized protein OS=Anisakis simplex PE=4 SV=1	1.129	0.308	0.361	0.0984684	0.000689228	0.00135907	0	7.361	23	2	3	2	113	12.3	4.65	9.75	2	0	0.467518	0.0783744	0.0783955	7.03	1.78	7.24	99.9	115.7	306.7	4.12	5.49	6.45	High	High	High	High	High	High	High	High	High	1
FALSE	High	Master Protein	E3MET6	CRE-PRMT-1 protein OS=Caenorhabditis remanei GN=Cre-prmt-1 PE=4 SV=1	0.999	0.738	0.734	0.477619	0.0104869	0.00137454	0.003	1.805	3	1	2	1	348	39.8	5.39	6.66	1	0	0.745775	0.0861298	0.0783955	1.4	4.51	1.83	101.1	101.9	137.1	9.76	6.42	4.76	High	High	High	High	High	High	High	High	High	1
FALSE	High	Master Protein	A0A0B2VUR0	2,3-bisphosphoglycerate-independent phosphoglycerate mutase OS=Toxocara canis GN=gpmI PE=3 SV=1	0.934	0.694	0.672	0.298825	0.0493084	0.00139813	0	41.109	12	6	23	3	579	63.9	7.56	76.84	6	1	0.625963	0.145567	0.0783955	11.09	6.27	2.17	1598	1491.5	2255.6	9.09	5.28	4.78	High	High	High	High	High	High	High	High	High	1
FALSE	High	Master Protein	A0A0M3IYT5	Uncharacterized protein OS=Anisakis simplex PE=4 SV=1	1.129	0.513	0.558	0.281122	0.00386397	0.00144851	0	10.555	15	4	7	4	373	43.1	6.25	16.31	4	0	0.609615	0.0804438	0.0783955	5.22	10.41	5.34	208.2	235	419.5	11.17	1.09	4.79	High	High	High	High	High	High	High	High	High	1
FALSE	High	Master Protein	A0A0M3J8R9	Uncharacterized protein OS=Anisakis simplex PE=4 SV=1	0.932	0.378	0.379	0.610362	0.00314899	0.00145266	0	20.969	29	3	4	3	169	19.2	8.69	16.9	3	0	0.822551	0.0804438	0.0783955	10.31	4.54	7.95	79.6	74.2	201.6	6.03	5.65	4.76	High	High	High	High	High	High	High	High	High	1
FALSE	High	Master Protein	A0A0N4UFA1	Elongation factor 1-alpha OS=Dracunculus medinensis PE=3 SV=1	0.91	0.82	0.746	0.0155744	0.0145493	0.00149083	0	54.688	25	11	43	1	478	52.3	8.92	155.78	11	2	0.314839	0.0911914	0.0783955	1.12	5.11	1.89	1305.2	1187.4	1592.5	5.54	3.28	1.48	High	High	High	High	High	High	High	High	High	1
FALSE	High	Master Protein	A0A0M3K2Z8	Uncharacterized protein OS=Anisakis simplex PE=4 SV=1	0.901	0.873	0.805	0.124513	0.0755838	0.00150845	0	83.637	47	20	46	20	387	43.8	6.67	152.61	20	0	0.507557	0.177814	0.0783955	8.38	7.25	0.68	4956.9	4741.5	5889.7	6.76	3.92	2.44	High	High	High	High	High	High	High	High	High	1
FALSE	High	Master Protein	A0A0M3JXP7	Eukaryotic translation initiation factor 3 subunit D OS=Anisakis simplex PE=3 SV=1	0.899	0.907	0.815	0.0253394	0.018478	0.00151643	0	33.376	25	9	12	9	585	66.5	7.93	33.84	9	0	0.339778	0.098721	0.0783955	1.09	0.14	0.95	236.7	212.8	260.9	6.52	2.99	4.41	High	High	High	High	High	High	High	High	High	1
FALSE	High	Master Protein	A0A0M3K184	Uncharacterized protein OS=Anisakis simplex PE=3 SV=1	1.092	1.022	1.116	0.139087	0.264259	0.00158769	0	58.663	66	14	31	14	303	33.5	7.71	91.52	14	0	0.525737	0.394695	0.0783955	3.21	2.27	0.89	2145	2349.2	2104.4	1.43	6.37	5.66	High	High	High	High	High	High	High	High	High	1
FALSE	High	Master Protein	A0A0M3JTT9	Uncharacterized protein OS=Anisakis simplex PE=4 SV=1	1.183	0.267	0.317	0.465112	0.0068954	0.00164503	0	5.142	6	2	2	2	410	46.1	6.93	5.71	2	0	0.733046	0.0861298	0.0783955	23.28	1.46	0.38	38.1	47.5	142.8	23.52	3.93	5.33	High	High	High	High	High	High	High	High	High	1
FALSE	High	Master Protein	A0A0M3KHP3	Uncharacterized protein OS=Anisakis simplex PE=4 SV=1	0.915	0.803	0.733	0.489985	0.0466327	0.00166121	0	10.587	32	2	5	2	81	9.3	11.5	20.22	2	0	0.75663	0.142736	0.0783955	0.29	1.88	2.17	456.3	417.4	560.8	11.96	4.05	2.77	High	High	High	High	High	High	High	High	High	1
FALSE	High	Master Protein	L7UXF8	Ani s 1 allergen OS=Anisakis pegreffii PE=2 SV=1	0.931	1.755	1.634	0.946439	0.0655776	0.00170402	0	75.317	70	12	29	1	163	17.9	7.33	126.16	12	0	0.98362	0.165739	0.0783955	29.88	28.06	1.51	131.9	129.7	76.9	17.16	13.89	11.9	High	High	High	High	High	High	High	High	High	1
FALSE	High	Master Protein	A0A0M3K1E8	Uncharacterized protein OS=Anisakis simplex PE=4 SV=1	0.854	1.429	1.244	0.160224	0.0265182	0.00172057	0	19.428	55	5	13	1	107	12.1	7.56	46.26	5	2	0.546385	0.11092	0.0783955	4.85	9.63	1.74	628.2	564.6	453.8	12.15	5.61	4.1	High	High	High	High	High	High	High	High	High	1
FALSE	High	Master Protein	A0A0M3J2N5	Uncharacterized protein OS=Anisakis simplex PE=4 SV=1	0.892	0.881	0.782	0.0900429	0.0287624	0.00176483	0	52.109	38	9	22	9	307	33.4	6.07	79.66	9	0	0.465829	0.11328	0.0783955	5.17	0.08	0.54	1754.2	1645	2102.4	7.57	4.02	5.69	High	High	High	High	High	High	High	High	High	1
FALSE	High	Master Protein	A0A0B2VBJ2	PDZ domain-containing protein 2 OS=Toxocara canis GN=Pdzd2 PE=4 SV=1	1.166	0.551	0.616	0.141659	0.0132819	0.00183731	0.008	1.385	1	1	1	1	1134	122.7	6.39	2.68	1	0	0.530642	0.0895244	0.0783955	16.04	10.49	4.27	81.4	94	152.6	11.01	0.63	2.95	High	High	High	High	High	High	High	High	High	1
FALSE	High	Master Protein	A0A0M3K9Y6	Uncharacterized protein OS=Anisakis simplex PE=4 SV=1	0.995	0.719	0.697	0.565344	0.00217382	0.00187777	0	11.121	19	4	5	3	254	28.7	9.52	12.8	4	1	0.805394	0.0789856	0.0783955	3.41	0.13	3.75	570.9	567.8	812.8	1.99	1.97	1.66	High	High	High	High	High	High	High	High	High	1
FALSE	High	Master Protein	A0A0M3J4K0	Uncharacterized protein OS=Anisakis simplex PE=4 SV=1	1.188	0.453	0.538	0.0813577	0.00975154	0.00188075	0.002	2.367	12	1	2	1	86	9.5	8.56	5.79	1	0	0.453603	0.0861298	0.0783955	12.93	15.26	1.25	39.3	46.7	86.8	4.98	4.57	8.38	High	High	High	High	High	High	High	High	High	1
FALSE	High	Master Protein	A0A044R8R3	Uncharacterized protein OS=Onchocerca volvulus GN=WBGene00248233 PE=4 SV=1	1.145	0.358	0.411	0.134487	0.0105618	0.00193051	0	4.503	3	2	4	2	384	43.8	8.98	13.6	2	0	0.521062	0.0861298	0.0783955	6.11	20.28	2.33	325.2	419.2	1021.2	9.82	9.59	15.63	High	High	High	High	High	High	High	High	High	1
FALSE	High	Master Protein	A0A0M3K150	Uncharacterized protein OS=Anisakis simplex PE=4 SV=1	1.056	0.291	0.307	0.47656	0.00864134	0.00194601	0	55.143	33	10	27	3	396	43.9	4.93	107.54	10	3	0.745729	0.0861298	0.0783955	15.29	28.48	10.18	494.7	534.9	1778.6	18.84	8.52	4.5	High	High	High	High	High	High	High	High	High	1
FALSE	High	Master Protein	A0A0M3JEM2	Uncharacterized protein OS=Anisakis simplex PE=4 SV=1	0.905	0.9	0.815	0.148063	0.106658	0.00194653	0	33.272	45	7	15	6	239	25.3	7.87	47.17	7	1	0.535261	0.219787	0.0783955	10.67	7.79	0.05	998.7	882.7	1083.2	9.29	2.96	4.36	High	High	High	High	High	High	High	High	High	1
FALSE	High	Master Protein	A0A0M3KH14	Flavin-containing monooxygenase OS=Anisakis simplex PE=3 SV=1	1.085	0.546	0.551	0.288732	0.00839613	0.00195312	0.006	1.5	8	1	1	1	137	15.7	10.32	2.73	1	0	0.618495	0.0861298	0.0783955	14.02	2.96	0.96	91.2	94.2	167	8.33	4.92	2.09	High	High	High	High	High	High	High	High	High	1
FALSE	High	Master Protein	A0A0M3JXA1	Uncharacterized protein OS=Anisakis simplex PE=4 SV=1	1.035	1.285	1.316	0.0584543	0.000654666	0.00200766	0	21.121	17	3	5	3	317	34.1	5.26	14.61	3	0	0.409319	0.0783744	0.0783955	1.99	1.64	0.73	83.8	87.9	64.5	8.13	7.08	7.91	High	High	High	High	High	High	High	High	High	1
FALSE	High	Master Protein	A0A0M3KAU8	Uncharacterized protein OS=Anisakis simplex PE=4 SV=1	0.903	0.655	0.557	0.340123	0.0374908	0.00201202	0	12.404	10	4	5	4	574	65	6.87	15.08	4	0	0.653241	0.129234	0.0783955	19.39	15.09	3.9	242.4	221.5	402.3	16.69	1.16	5.28	High	High	High	High	High	High	High	High	High	1
FALSE	High	Master Protein	A0A0M3K8P9	Uncharacterized protein OS=Anisakis simplex PE=3 SV=1	0.889	0.872	0.787	0.0364587	0.0311197	0.00201396	0	29.386	25	7	13	7	412	46.5	5.11	38.66	7	0	0.385165	0.118293	0.0783955	1.14	6.13	2.25	565.1	506.3	653	9.35	11.56	12.94	High	High	High	High	High	High	High	High	High	1
FALSE	High	Master Protein	A0A0M3J2F9	Uncharacterized protein OS=Anisakis simplex PE=4 SV=1	1.388	4.448	5.855	0.391946	0.0109362	0.00205722	0	12.315	26	3	6	3	235	23	4.88	21.95	3	0	0.683566	0.0861298	0.0783955	39.38	37.18	8.1	727.7	1047.1	208.5	35.11	10.29	14.94	High	High	High	High	High	High	High	High	High	1
FALSE	High	Master Protein	A0A0M3K3M2	Uncharacterized protein OS=Anisakis simplex PE=4 SV=1	0.877	0.139	0.111	0.949473	0.0116647	0.00206481	0	75.767	33	11	39	4	432	48.3	6.99	152.99	11	8	0.986046	0.0876061	0.0783955	13.49	22.95	9.36	1105.8	962.4	8908.8	34.77	19.98	7.25	High	High	High	High	High	High	High	High	High	1
FALSE	High	Master Protein	A0A0D6LI66	V-type proton ATPase subunit a OS=Ancylostoma ceylanicum GN=ANCCEY_10028 PE=3 SV=1	1.122	0.401	0.476	0.223197	0.011242	0.00209242	0.002	2.617	1	1	1	1	831	94.4	6.2	3.69	1	0	0.578255	0.0861298	0.0783955	15.36	12.77	8.49	89.2	100.1	213.1	9.18	3.41	8.62	High	High	High	High	High	High	High	High	High	1
FALSE	High	Master Protein	A0A0M3K140	Pyruvate dehydrogenase E1 component subunit alpha OS=Anisakis simplex PE=4 SV=1	0.892	1.026	0.904	0.0145843	0.515729	0.00214211	0	157.441	76	25	77	18	428	47.2	7.62	262.31	25	7	0.30687	0.622886	0.0783955	2.14	0.03	0.35	4953.2	4356.4	4829.7	3.52	4.7	5.3	High	High	High	High	High	High	High	High	High	1
FALSE	High	Master Protein	A0A0M3JA87	Uncharacterized protein OS=Anisakis simplex PE=4 SV=1	1.23	0.302	0.377	0.179894	0.0248411	0.00216114	0	17.275	21	3	5	3	202	23.7	6.54	16.79	3	0	0.546818	0.10725	0.0783955	3.26	22.11	2.65	271.6	396.7	1069.8	18.71	18.67	24.15	High	High	High	High	High	High	High	High	High	1
FALSE	High	Master Protein	A0A0M3J8A0	Uncharacterized protein OS=Anisakis simplex PE=4 SV=1	0.991	0.473	0.425	0.641297	0.00552067	0.00217201	0	7.048	15	2	3	2	162	19.2	9.28	12.17	2	0	0.823661	0.0819712	0.0783955	7.78	0.3	4.22	229.9	227.7	523.7	14.53	6.67	9.08	High	High	High	High	High	High	High	High	High	1
FALSE	High	Master Protein	A0A0M3JBD0	Uncharacterized protein OS=Anisakis simplex PE=4 SV=1	1.153	2.658	3.236	0.635321	0.0150842	0.00217392	0.001	3.215	19	1	2	1	91	8.9	8.6	7.19	1	0	0.822551	0.0913744	0.0783955	32.34	1.28	7.8	20.2	23.3	7.6	34.71	5.68	11.97	High	High	High	High	High	High	High	High	High	1
FALSE	High	Master Protein	A0A0M3K8E8	Uncharacterized protein OS=Anisakis simplex PE=4 SV=1	0.88	0.478	0.45	0.0542312	0.00331157	0.00218095	0	7.424	9	1	2	1	220	22.6	7.64	11.12	1	0	0.404537	0.0804438	0.0783955	1.77	0.85	7.47	40.5	36.6	81.4	6.44	3.47	10.1	High	High	High	High	High	High	High	High	High	1
FALSE	High	Master Protein	A0A0M3JVK4	Uncharacterized protein OS=Anisakis simplex PE=4 SV=1	0.919	0.55	0.506	0.254204	0.00262203	0.00219585	0	7.776	31	2	2	1	121	13.6	6.15	7.81	2	0	0.598219	0.0804438	0.0783955	13.15	0.22	0.1	100.1	92	174.1	5.84	3.27	3.67	High	High	High	High	High	High	High	High	High	1
FALSE	High	Master Protein	A0A0M3JYI3	Uncharacterized protein OS=Anisakis simplex PE=4 SV=1	1.065	0.64	0.682	0.18508	0.0114774	0.00225348	0	72.781	43	17	29	12	529	60.1	6.16	86.7	17	5	0.548967	0.0869424	0.0783955	7.5	10.81	2.8	763.2	813.4	1219.6	7.6	2.43	2.2	High	High	High	High	High	High	High	High	High	1
FALSE	High	Master Protein	A0A0M3K1D0	Uncharacterized protein OS=Anisakis simplex PE=4 SV=1	1.099	1.507	1.745	0.0855772	0.0122529	0.00227709	0	19.699	17	5	6	5	513	56.8	7.11	22.27	5	0	0.460026	0.0876746	0.0783955	2.96	7.43	5.89	471	545.6	324.2	3.56	5.49	8.78	High	High	High	High	High	High	High	High	High	1
FALSE	High	Master Protein	A0A0M3K959	Uncharacterized protein OS=Anisakis simplex PE=4 SV=1	0.882	0.671	0.586	0.0933018	0.0058028	0.00229355	0	127.142	42	29	56	18	797	90.1	6.6	189.63	29	11	0.465829	0.0828769	0.0783955	3.7	5.28	1.43	4062.5	3399.3	6057.2	9.13	3.26	4.04	High	High	High	High	High	High	High	High	High	1
FALSE	High	Master Protein	A0A0M3JIP7	Uncharacterized protein OS=Anisakis simplex PE=4 SV=1	0.945	0.945	0.893	0.0723724	0.0253118	0.00234174	0.002	2.433	11	1	1	1	107	12.2	5.24	3.34	1	0	0.428472	0.108181	0.0783955	3.07	0.87	0.6	66.8	63.6	72.3	5.32	5.56	5.72	High	High	High	High	High	High	High	High	High	1
FALSE	High	Master Protein	A0A0B2V4Y5	Thyrotropin-releasing hormone-degrading ectoenzyme OS=Toxocara canis GN=Trhde PE=4 SV=1	1.496	0.243	0.361	0.0620889	0.0141056	0.00237641	0	16.9	4	6	10	5	1889	216.2	6.07	30.74	6	1	0.409835	0.0911914	0.0783955	1.04	8.46	9.44	297.6	522	1445.5	18.82	10.48	18.6	High	High	High	High	High	High	High	High	High	1
FALSE	High	Master Protein	A0A0B4SVM4	Actin 2 OS=Anisakis simplex PE=3 SV=1	0.892	1.262	1.12	0.00345078	0.00252769	0.00239465	0	221.497	70	25	169	6	376	42.2	5.49	616.93	25	27	0.272952	0.0804438	0.0783955	0.72	0.69	1.41	16589.5	14983.4	13507.8	6.73	5.98	6.13	High	High	High	High	High	High	High	High	High	1
FALSE	High	Master Protein	A0A0M3K755	Uncharacterized protein OS=Anisakis simplex PE=3 SV=1	0.965	0.696	0.704	0.418774	0.0307173	0.00239821	0	16.524	23	5	7	5	323	36.5	4.82	23.83	5	0	0.697364	0.1172	0.0783955	9.18	0.84	1.71	308.5	317.2	445.5	12.43	5.77	3.02	High	High	High	High	High	High	High	High	High	1
FALSE	High	Master Protein	J9AID2	Uncharacterized protein OS=Wuchereria bancrofti GN=WUBG_15158 PE=4 SV=1	1.112	1.322	1.511	0.170924	0.126788	0.00240566	0.002	2.587	5	1	1	1	167	19.5	9	3.56	1	0	0.546385	0.245624	0.0783955	2.43	7.85	3.59	63.6	70.7	48.7	7.91	7.44	7.47	High	High	High	High	High	High	High	High	High	1
FALSE	High	Master Protein	J0M890	Myosin tail family protein OS=Loa loa GN=LOAG_16751 PE=4 SV=1	1.077	0.471	0.507	0.279671	2.77077e-05	0.0024109	0	14.578	2	3	6	1	1951	227.9	6.39	21.18	3	0	0.609615	0.0529565	0.0783955	5.11	0.09	3.26	17.5	18.3	37.6	3.8	4.25	3.73	High	High	High	High	High	High	High	High	High	1
FALSE	High	Master Protein	A0A0M3K6L1	Superoxide dismutase [Cu-Zn] OS=Anisakis simplex PE=3 SV=1	1.015	1.41	1.431	0.404977	0.0325452	0.00242016	0	8.893	13	3	6	3	200	21.2	6.2	22.79	3	0	0.686676	0.120435	0.0783955	3.5	9.34	3.55	711.4	786.5	554.2	6.46	6.45	9.19	High	High	High	High	High	High	High	High	High	1
FALSE	High	Master Protein	A0A0R3RXE0	Uncharacterized protein OS=Elaeophora elaphi PE=4 SV=1	1.127	1.914	2.157	0.215032	0.0231691	0.00244016	0	4.312	4	1	5	1	247	29.1	5.01	17.92	1	0	0.575458	0.104846	0.0783955	15.45	23.88	8.11	537.8	613.2	281	9.68	2.31	8.58	High	High	High	High	High	High	High	High	High	1
FALSE	High	Master Protein	A0A0M3JVI3	Uncharacterized protein OS=Anisakis simplex PE=4 SV=1	0.928	0.795	0.72	0.0346005	0.00520084	0.00244185	0	36.018	45	7	14	7	150	16.8	10.32	48.92	7	0	0.378388	0.0819712	0.0783955	2.56	2.49	1.69	1322.1	1226.9	1675.8	4.54	1.86	3.72	High	High	High	High	High	High	High	High	High	1
FALSE	High	Master Protein	A0A0M3JGT8	Uncharacterized protein OS=Anisakis simplex PE=4 SV=1	1.339	0.266	0.378	0.0257586	0.000658418	0.00245266	0.001	3.141	10	1	2	1	105	12	5.19	7.19	1	0	0.339778	0.0783744	0.0783955	11.17	4.5	3.39	65.4	87.6	239.1	6.58	2.02	8.01	High	High	High	High	High	High	High	High	High	1
FALSE	High	Master Protein	A0A0M3JZ39	Uncharacterized protein OS=Anisakis simplex PE=4 SV=1	0.936	4.642	4.344	0.341258	0.0248584	0.00245599	0.001	3.199	20	2	2	2	80	8.2	10.11	6.21	2	0	0.653591	0.107265	0.0783955	4.55	23.57	16.9	447.4	278.5	64.1	24.18	31.47	44.28	High	High	High	High	High	High	High	High	High	1
FALSE	High	Master Protein	A0A0M3JZY3	Uncharacterized protein OS=Anisakis simplex PE=4 SV=1	1.098	0.384	0.4	0.286509	0.006571	0.00247573	0	41.491	14	12	17	12	1332	151.4	6.44	47.66	12	0	0.616903	0.0842212	0.0783955	7.38	9.24	7.61	458.3	503.3	1269.7	11.66	3.56	5.08	High	High	High	High	High	High	High	High	High	1
FALSE	High	Master Protein	A0A0M3KH27	Uncharacterized protein OS=Anisakis simplex PE=4 SV=1	1.095	0.293	0.353	0.266814	0.00677199	0.00247848	0	32.689	60	7	23	6	106	12.3	7.4	78.88	7	1	0.606284	0.0859235	0.0783955	4.79	13.4	7.46	631.2	752.1	2356.5	14.27	12.1	11.13	High	High	High	High	High	High	High	High	High	1
FALSE	High	Master Protein	A0A0M3KGX6	Uncharacterized protein OS=Anisakis simplex PE=4 SV=1	1.129	1.324	1.458	0.217449	0.036053	0.00250534	0	112.579	62	20	45	20	397	42	4.88	162.47	20	0	0.575458	0.127592	0.0783955	13.98	9.12	3.68	4280.3	5193.5	3561.3	12.94	4.47	7.41	High	High	High	High	High	High	High	High	High	1
FALSE	High	Master Protein	A0A0M3J667	Uncharacterized protein OS=Anisakis simplex PE=4 SV=1	1.62	0.218	0.403	0.122445	0.0180523	0.00250609	0	9.192	10	2	4	2	218	25.7	8.05	8.62	2	0	0.505253	0.096931	0.0783955	43.21	20.79	2.91	46.5	75.3	213.4	22.07	13.4	12.17	High	High	High	High	High	High	High	High	High	1
FALSE	High	Master Protein	A0A0M3IYC4	Uncharacterized protein OS=Anisakis simplex PE=4 SV=1	1.072	0.316	0.364	0.250301	0.000455551	0.00256605	0	47.001	12	14	20	12	1577	181.6	6.67	56.13	14	1	0.595527	0.0783744	0.0783955	9.92	0.61	5	450	483.2	1329.2	5.88	4.15	5.12	High	High	High	High	High	High	High	High	High	1
FALSE	High	Master Protein	A0A0M3K9G4	Uncharacterized protein OS=Anisakis simplex PE=4 SV=1	1.465	0.315	0.462	0.0443417	0.00164781	0.00257944	0	14.658	41	2	3	2	107	12	6.55	11.51	2	0	0.39286	0.0783744	0.0783955	20.67	5.93	5.77	20.1	29.4	62.7	5.75	8.37	2.73	High	High	High	High	High	High	High	High	High	1
FALSE	High	Master Protein	A0A0M3K7W7	Uncharacterized protein OS=Anisakis simplex PE=4 SV=1	0.883	1.624	1.479	0.63522	0.0262663	0.0025993	0	69.735	23	16	30	12	628	73.5	5.81	117.42	16	4	0.822551	0.110633	0.0783955	2.15	4.72	3.07	3811.7	3496.8	2347	13.43	3.6	1.87	High	High	High	High	High	High	High	High	High	1
FALSE	High	Master Protein	A0A0C2DB47	Uncharacterized protein (Fragment) OS=Ancylostoma duodenale GN=ANCDUO_02708 PE=4 SV=1	0.908	0.382	0.338	0.0269469	0.00404326	0.00265735	0.002	2.821	1	1	1	1	639	73.2	8.4	3.31	1	0	0.342214	0.0804438	0.0783955	3.83	15.16	7.47	31.7	28.1	83	18.88	18.11	8.27	High	High	High	High	High	High	High	High	High	1
FALSE	High	Master Protein	A0A0M3INH2	Uncharacterized protein OS=Ascaris lumbricoides PE=4 SV=1	0.969	0.692	0.67	0.594601	0.0751506	0.00265814	0.002	2.198	2	1	1	1	522	59.1	9.1	3.42	1	0	0.821662	0.177041	0.0783955	15.39	21.34	3.74	136	140.9	201	15.9	8.67	9.85	High	High	High	High	High	High	High	High	High	1
FALSE	High	Master Protein	A0A0M3KAE3	Transaldolase OS=Anisakis simplex PE=4 SV=1	1.031	0.665	0.686	0.534284	0.00427992	0.00273922	0	77.727	50	17	46	17	320	36	6.65	167.18	17	0	0.790935	0.0804438	0.0783955	10.55	3.86	3.09	3044.5	3249.4	4889.3	6.75	4.95	4.95	High	High	High	High	High	High	High	High	High	1
FALSE	High	Master Protein	A0A0N4TYF3	Uncharacterized protein OS=Brugia pahangi PE=4 SV=1	0.862	0.136	0.117	0.715394	0.0143717	0.00274766	0	18.741	10	3	12	1	391	43	5.67	46.83	3	0	0.864369	0.0911914	0.0783955	16.24	31.02	18.18	16.1	14	125.3	31.61	10.76	14.58	High	High	High	High	High	High	High	High	High	1
FALSE	High	Master Protein	A0A0M3JJE4	Uncharacterized protein OS=Anisakis simplex PE=4 SV=1	0.95	0.194	0.233	0.660576	0.0191618	0.00281964	0	6.065	22	1	1	1	94	11.1	8.29	4.76	1	0	0.832214	0.100192	0.0783955	20.43	47.13	3.05	33.9	37.5	174.4	32.48	12.88	6.66	High	High	High	High	High	High	High	High	High	1
FALSE	High	Master Protein	A0A0M3JMU8	Uncharacterized protein OS=Anisakis simplex PE=4 SV=1	0.981	1.954	1.917	0.414957	0.000588994	0.00288688	0	6.778	78	3	3	3	67	7.8	9.7	7.32	3	0	0.694447	0.0783744	0.0783955	4.8	1.77	6.77	247.7	234.6	122.4	2.89	4.77	3.11	High	High	High	High	High	High	High	High	High	1
FALSE	High	Master Protein	E3MTS3	Putative uncharacterized protein OS=Caenorhabditis remanei GN=CRE_18007 PE=3 SV=1	0.993	1.443	1.382	0.505586	0.0247293	0.00296784	0	134.145	35	12	199	1	373	41.2	5.05	551.98	12	0	0.768919	0.10725	0.0783955	4.93	13.5	3.73	159.2	150.6	105.1	4.77	6.81	9	High	High	High	High	High	High	High	High	High	1
FALSE	High	Master Protein	A0A0B2VAH5	Glutathione S-transferase 1 OS=Toxocara canis GN=GST1 PE=3 SV=1	0.781	0.936	0.731	0.0487418	0.652956	0.00297565	0.002	2.589	5	1	1	1	207	23.6	8.65	3.67	1	0	0.401818	0.739056	0.0783955	11.82	13.54	0.65	90.3	76.6	105.3	16.8	8.76	7.08	High	High	High	High	High	High	High	High	High	1
FALSE	High	Master Protein	A0A0M3J0K6	Carboxypeptidase OS=Anisakis simplex PE=3 SV=1	0.849	0.216	0.21	0.823533	0.0132475	0.00297813	0	4.257	2	1	1	1	576	65.8	5.07	4.07	1	0	0.918714	0.0895244	0.0783955	8.15	25.31	21.21	42.3	40.5	171.4	33.22	11.08	17.02	High	High	High	High	High	High	High	High	High	1
FALSE	High	Master Protein	A0A0M3KCB1	Uncharacterized protein OS=Anisakis simplex PE=4 SV=1	1.417	0.27	0.383	0.0537209	0.0107847	0.00297861	0	14.748	15	5	8	5	400	45.2	7.15	24.41	5	0	0.404537	0.0861298	0.0783955	2.67	22.61	0.69	331.9	523.7	1367.3	11.67	10.26	17.84	High	High	High	High	High	High	High	High	High	1
FALSE	High	Master Protein	A0A0M3K6M8	Ribosomal protein OS=Anisakis simplex PE=3 SV=1	0.932	0.828	0.757	0.0523514	0.00240058	0.00298268	0	38.651	35	5	17	5	201	22.6	9.63	50.91	5	0	0.402993	0.0804438	0.0783955	0.31	1.64	2.77	614.2	561.9	741.6	5.6	3.3	4	High	High	High	High	High	High	High	High	High	1
FALSE	High	Master Protein	E9RFF5	Ani s 11-like protein 2 (Fragment) OS=Anisakis simplex GN=Anis11L2 PE=2 SV=1	0.863	0.649	0.579	0.396036	0.0206681	0.00300476	0	36.965	51	6	14	6	287	27.7	10.18	41.98	6	0	0.683566	0.103141	0.0783955	9.03	5.52	0.67	357.8	291.1	535.7	16.08	4.21	5.06	High	High	High	High	High	High	High	High	High	1
FALSE	High	Master Protein	A0A0M3JBH8	Uncharacterized protein OS=Anisakis simplex PE=4 SV=1	0.548	10.684	5.057	0.0126641	0.00183537	0.00302763	0.002	2.18	6	1	1	1	154	17.6	5.69	2.91	1	0	0.291623	0.0783744	0.0783955	6.41	7.62	16.84	47	26.9	5.1	20.05	9.79	10.67	High	High	High	High	High	High	High	High	High	1
FALSE	High	Master Protein	A0A0K0FKP0	Uncharacterized protein OS=Strongyloides venezuelensis PE=4 SV=1	0.821	0.118	0.09	0.23215	0.00213037	0.00306691	0.003	1.798	3	1	1	1	312	31.5	9.06	3.15	1	0	0.582699	0.0783744	0.0783955	10.68	22.82	9.8	12.3	8.4	104.7	23.72	21.04	7.65	High	High	High	High	High	High	High	High	High	1
FALSE	High	Master Protein	A0A0M3J722	Uncharacterized protein OS=Anisakis simplex PE=4 SV=1	4.16	0.791	3.444	0.00189396	0.00809817	0.00307993	0.006	1.516	9	1	1	1	93	10.2	4.56	3.68	1	0	0.272952	0.0861298	0.0783955	7.68	3.85	17.24	125.2	517.6	158.2	3.73	10.45	7.19	High	High	High	High	High	High	High	High	High	1
FALSE	High	Master Protein	H3F3T3	Glutamate dehydrogenase OS=Pristionchus pacificus GN=WBGene00106336 PE=3 SV=1	1.272	1.014	1.261	0.31876	0.642526	0.00309667	0	56.478	12	6	36	1	539	59.4	8.34	146.72	6	0	0.645771	0.729883	0.0783955	13.52	18.33	3.21	13.6	16.1	13.1	13.3	21.26	20.17	High	High	High	High	High	High	High	High	High	1
FALSE	High	Master Protein	A0A0M3J9N8	Uncharacterized protein OS=Anisakis simplex PE=4 SV=1	1.037	0.568	0.609	0.637792	0.00866824	0.00310846	0	3.418	9	1	3	1	145	16.3	8.72	4.37	1	0	0.822551	0.0861298	0.0783955	5.8	7.83	0.69	22.4	21.3	37.6	11.82	15.94	13.37	High	High	High	High	High	High	High	High	High	1
FALSE	High	Master Protein	A0A0G2YNB9	Beta-tubulin OS=Anisakis simplex PE=3 SV=1	1.033	0.623	0.625	0.547633	0.0136575	0.0031643	0	102.967	54	17	49	3	450	50.3	4.87	156.09	17	0	0.797871	0.0900914	0.0783955	13.52	0.54	4.22	228.1	235.6	394.4	8.24	4.76	5.14	High	High	High	High	High	High	High	High	High	1
FALSE	High	Master Protein	A0A0M3JU20	Uncharacterized protein OS=Anisakis simplex PE=4 SV=1	0.847	2.075	1.829	0.141072	0.00112434	0.00323337	0	161.667	71	25	88	5	375	41.7	7.62	319.56	25	24	0.530642	0.0783744	0.0783955	2.7	6.04	8.35	9816.4	8365.7	4546.2	16.49	9.78	15.4	High	High	High	High	High	High	High	High	High	1
FALSE	High	Master Protein	A0A0B1TP92	Phosphoenolpyruvate carboxykinase OS=Oesophagostomum dentatum GN=OESDEN_02078 PE=3 SV=1	0.551	6.09	2.963	0.00518297	0.000900377	0.00325224	0	43.204	13	8	28	1	657	74	6.47	88.15	8	0	0.272952	0.0783744	0.0783955	3.34	6.96	1.23	141.1	68.6	22.4	9.76	10.92	2.01	High	High	High	High	High	High	High	High	High	1
FALSE	High	Master Protein	A0A0R3QN28	Uncharacterized protein OS=Brugia timori PE=3 SV=1	0.867	0.779	0.691	0.22989	0.0165341	0.00328029	0	15.472	21	2	4	2	122	13.6	10.13	16.28	2	0	0.582699	0.0941646	0.0783955	1.3	3.3	4.7	823.2	740.6	1071.9	4.03	6.23	2.58	High	High	High	High	High	High	High	High	High	1
FALSE	High	Master Protein	A0A077ZMG2	Bifunctional aminoacyl tRNA synthetase OS=Trichuris trichiura GN=TTRE_0000820201 PE=3 SV=1	1.105	0.61	0.658	0.536581	0.0516913	0.0033377	0.003	1.911	2	1	1	1	533	61.2	7.69	3.21	1	0	0.790935	0.147829	0.0783955	22.74	25.53	3.45	115.3	127.9	194.5	14.03	6.31	10.72	High	High	High	High	High	High	High	High	High	1
FALSE	High	Master Protein	A0A0M3KCN6	Uncharacterized protein OS=Anisakis simplex PE=3 SV=1	1.109	0.65	0.681	0.148622	0.00675965	0.00337193	0	36.123	21	6	13	3	493	56.4	7.97	43.78	6	3	0.53587	0.0859235	0.0783955	7.36	2.38	2.02	610.2	655.7	938.7	8.57	3.35	2.61	High	High	High	High	High	High	High	High	High	1
FALSE	High	Master Protein	A0A0B2UUR8	60S ribosomal protein L22 OS=Toxocara canis GN=rpl-22 PE=4 SV=1	1.022	0.759	0.779	0.77056	0.0152316	0.00343023	0	7.146	23	2	5	1	137	15.7	9.79	3.68	2	0	0.893063	0.0913744	0.0783955	0.59	2.16	2.75	328	336.5	432	5.14	2.14	0.36	High	High	High	High	High	High	High	High	High	1
FALSE	High	Master Protein	A0A0M3JT87	Dolichyl-diphosphooligosaccharide--protein glycosyltransferase 48 kDa subunit OS=Anisakis simplex PE=3 SV=1	0.995	0.734	0.731	0.57187	0.00138433	0.00346705	0	31.612	20	7	15	7	438	48.6	7.08	46.88	7	0	0.80797	0.0783744	0.0783955	1.25	1.45	0.21	1086.1	1108.2	1479.7	6.72	3.45	4.89	High	High	High	High	High	High	High	High	High	1
FALSE	High	Master Protein	A0A0M3IY84	Uncharacterized protein OS=Anisakis simplex PE=4 SV=1	1.777	0.207	0.337	0.0484282	0.00144501	0.0035139	0	38.025	19	10	14	10	778	84.7	6.8	42.6	10	0	0.401818	0.0783744	0.0783955	3.88	13.7	16.01	247.1	371	1099.4	9.85	16.64	5.51	High	High	High	High	High	High	High	High	High	1
FALSE	High	Master Protein	A0A0M3JAI6	Uncharacterized protein OS=Anisakis simplex PE=4 SV=1	0.994	0.763	0.729	0.856692	0.0284393	0.00354428	0	40.772	46	10	23	10	167	20.1	6.01	80.49	10	0	0.935489	0.112863	0.0783955	7.8	1.76	3.67	1871.3	1880.5	2480.1	3.42	4.7	6.32	High	High	High	High	High	High	High	High	High	1
FALSE	High	Master Protein	A0A0B2UPS9	Putative medium-chain specific acyl-CoA dehydrogenase 1, mitochondrial OS=Toxocara canis GN=Tcan_12091 PE=3 SV=1	1.047	1.156	1.24	0.631793	0.104615	0.00356841	0	19.994	10	3	12	1	411	44.4	8.69	29.93	3	0	0.822551	0.216735	0.0783955	15.78	8.2	2.97	342.3	365.5	294.8	11.41	8.71	6.51	High	High	High	High	High	High	High	High	High	1
FALSE	High	Master Protein	A0A0M3KI51	Uncharacterized protein OS=Anisakis simplex PE=3 SV=1	0.95	0.787	0.748	0.812184	0.108286	0.00367296	0	8.469	30	4	4	4	235	26.4	5.67	9.24	4	0	0.914795	0.221088	0.0783955	13.94	7.55	3.52	82	88.9	123.4	17.8	11.37	10.62	High	High	High	High	High	High	High	High	High	1
FALSE	High	Master Protein	A0A0M3KDF0	Uncharacterized protein OS=Anisakis simplex PE=4 SV=1	1.256	0.336	0.421	0.0483994	0.00746271	0.00368558	0	116.017	64	18	46	13	365	39.7	7.3	155.9	18	7	0.401818	0.0861298	0.0783955	9.19	14.59	0.37	1858.9	2405.4	5711.6	10.34	6.35	15.25	High	High	High	High	High	High	High	High	High	1
FALSE	High	Master Protein	A0A0M3KFV9	Uncharacterized protein OS=Anisakis simplex PE=4 SV=1	0.892	0.743	0.646	0.0677631	0.0110613	0.00373743	0	9.658	25	3	6	3	137	15.8	10.74	21.05	3	0	0.417832	0.0861298	0.0783955	5.42	7.62	3.66	876.5	764.7	1179.6	3.62	3.88	1.97	High	High	High	High	High	High	High	High	High	1
FALSE	High	Master Protein	A0A0M3KC42	Uncharacterized protein OS=Anisakis simplex PE=4 SV=1	1.105	0.822	0.896	0.390251	0.0773545	0.00376143	0	5.314	14	1	3	1	133	14.9	11.6	11.9	1	0	0.683566	0.180346	0.0783955	0.46	2.7	0.59	184.1	197.1	220	11.22	5.54	6.63	High	High	High	High	High	High	High	High	High	1
FALSE	High	Master Protein	A0A0M3JUI7	Signal peptidase complex catalytic subunit SEC11 OS=Anisakis simplex PE=3 SV=1	1.012	0.817	0.817	0.960201	0.0423842	0.00381925	0	10.086	15	2	2	2	181	20.4	8.63	8.36	2	0	0.990273	0.137703	0.0783955	10.67	10.1	1.72	133.7	135.3	163.7	11.6	2.65	4.06	High	High	High	High	High	High	High	High	High	1
FALSE	High	Master Protein	U1M3Y3	Spindle-and centromere-associated protein OS=Ascaris suum GN=ASU_13924 PE=4 SV=1	0.979	1.105	1.079	0.982994	0.114706	0.00384604	0	34.91	4	10	21	1	1990	233.3	5.91	75.4	10	2	0.999076	0.230489	0.0783955	0.32	0.35	0.67	533.3	527.6	494.4	5.31	2.49	2.58	Not Found	Not Found	High	Not Found	Not Found	High	High	High	High	1
FALSE	High	Master Protein	A0A0M3JVR8	Uncharacterized protein OS=Anisakis simplex PE=4 SV=1	1.041	0.829	0.839	0.583676	0.0243595	0.00386341	0	36.404	34	7	18	7	218	24.2	9.42	54.66	7	0	0.814552	0.106766	0.0783955	2.49	7.59	0.94	1338.6	1382.4	1618.2	1.49	4.41	3.98	High	High	High	High	High	High	High	High	High	1
FALSE	High	Master Protein	A0A0M3JLC5	Uncharacterized protein OS=Anisakis simplex PE=4 SV=1	1.936	0.239	0.419	0.0356765	0.00433546	0.00390455	0	12.182	21	4	8	3	180	16.4	4.97	25.5	4	1	0.385165	0.0804438	0.0783955	25.34	10.19	13.6	232.5	405.3	966.3	14.46	12.86	3.83	High	High	High	High	High	High	High	High	High	1
FALSE	High	Master Protein	A0A0M3JZ95	Uncharacterized protein OS=Anisakis simplex PE=4 SV=1	1.17	2.225	2.603	0.224729	0.00389713	0.00393892	0	15.626	47	5	5	5	112	12.4	9.13	18.89	5	0	0.580882	0.0804438	0.0783955	19.54	4.59	0.36	759.6	945.1	341.4	15.52	6.45	6.34	High	High	High	High	High	High	High	High	High	1
FALSE	High	Master Protein	A0A0M3JW64	Uncharacterized protein OS=Anisakis simplex PE=4 SV=1	0.886	0.188	0.204	0.563838	0.0123165	0.00394959	0	52.765	35	12	21	10	553	62.2	7.34	61.78	12	3	0.804189	0.0876746	0.0783955	38.5	7.15	13.89	227.2	200.5	984.7	29.1	0.51	18.93	High	High	High	High	High	High	High	High	High	1
FALSE	High	Master Protein	A0A0M3J2G9	Uncharacterized protein OS=Anisakis simplex PE=3 SV=1	0.961	0.539	0.506	0.650315	0.037163	0.00395167	0.002	2.82	4	1	1	1	290	33.5	6.46	3.6	1	0	0.82601	0.128759	0.0783955	3.55	7.88	10.75	32.7	36.6	66.9	13.52	11.38	15.19	High	High	High	High	High	High	High	High	High	1
FALSE	High	Master Protein	A0A0M3K299	Metalloendopeptidase OS=Anisakis simplex PE=3 SV=1	0.761	5.585	4.318	0.157316	6.26482e-05	0.00401774	0	23.691	27	5	18	5	189	21.6	5.11	56.44	5	0	0.546385	0.0529565	0.0783955	5.87	2.4	12.1	1897.1	1443.3	334.3	4.6	20.37	3.07	High	High	High	High	High	High	High	High	High	1
FALSE	High	Master Protein	A0A044SLE2	Uncharacterized protein OS=Onchocerca volvulus GN=WBGene00239610 PE=3 SV=1	1.049	1.271	1.275	0.642718	0.0643839	0.0041079	0	16.145	14	4	5	2	491	53.4	8.4	15.89	4	2	0.824325	0.163336	0.0783955	11.34	12.23	1.1	190.9	205.4	161.1	11.35	7.16	9.84	High	High	High	High	High	High	High	High	High	1
FALSE	High	Master Protein	A0A0M3JU73	Uncharacterized protein OS=Anisakis simplex PE=3 SV=1	0.877	0.495	0.397	0.233183	0.00998297	0.00415469	0	102.698	43	23	43	18	651	73.3	6.68	154.35	23	3	0.582699	0.0861298	0.0783955	14.58	7.65	12.99	1242.4	1049.7	2646.6	16.25	4.02	6.45	High	High	High	High	High	High	High	High	High	1
FALSE	High	Master Protein	A0A0M3K507	Uncharacterized protein OS=Anisakis simplex PE=4 SV=1	0.846	0.823	0.696	0.301916	0.0377979	0.00415964	0	23.91	24	4	9	4	252	28.5	7.43	35.27	4	0	0.629839	0.129561	0.0783955	0.21	0.22	0.01	794.6	764.5	1071.3	9.11	8.68	6.7	High	High	High	High	High	High	High	High	High	1
FALSE	High	Master Protein	A0A0M3JT33	Uncharacterized protein OS=Anisakis simplex PE=4 SV=1	1.197	0.694	0.851	0.0683893	0.0235803	0.00417413	0	37.062	18	11	16	7	935	103.9	5.69	40.57	11	4	0.418714	0.104853	0.0783955	10.46	12.89	1.65	410.2	505.7	591.4	7.56	3.34	2.62	High	High	High	High	High	High	High	High	High	1
FALSE	High	Master Protein	A0A0M3J2H8	Uncharacterized protein OS=Anisakis simplex PE=4 SV=1	0.953	0.818	0.809	0.822963	0.0621521	0.00418217	0	10.957	21	3	3	3	219	25.2	8.54	11.36	3	0	0.918714	0.159466	0.0783955	5.69	12.05	1.49	241.8	224.9	277.9	10.94	4.83	7.38	High	High	High	High	High	High	High	High	High	1
FALSE	High	Master Protein	A0A0M3KK68	Uncharacterized protein OS=Anisakis simplex PE=4 SV=1	1.179	0.198	0.293	0.211219	0.00949791	0.0042639	0	20.046	68	5	13	4	118	13.2	9.17	38.65	5	0	0.57172	0.0861298	0.0783955	3.77	31.27	1.71	271.7	321.3	1362.6	18.52	13.02	13.83	High	High	High	High	High	High	High	High	High	1
FALSE	High	Master Protein	A0A0M3J001	Uncharacterized protein OS=Anisakis simplex PE=4 SV=1	1.191	0.713	0.818	0.109792	0.0249645	0.00428329	0	6.81	23	3	4	3	168	18.8	8.62	10.64	3	0	0.486553	0.107366	0.0783955	10.24	12.47	0	60.5	77.1	94.3	19.56	11	12.79	High	High	High	High	High	High	High	High	High	1
FALSE	High	Master Protein	A0A0M3K3F1	Uncharacterized protein OS=Anisakis simplex PE=4 SV=1	1.013	1.657	1.688	0.743898	0.00013906	0.00428727	0	66.133	43	11	35	9	279	31.9	4.86	122.51	11	0	0.878947	0.0529565	0.0783955	7.4	0.96	6.4	2744.3	2797.7	1656.5	4.69	4.03	5.73	High	High	High	High	High	High	High	High	High	1
FALSE	High	Master Protein	A0A0B2VIA3	Calcineurin B homologous protein 1 OS=Toxocara canis GN=Chp1 PE=4 SV=1	1.03	0.759	0.782	0.303268	0.0324957	0.00430394	0	6.075	13	2	2	2	172	20	4.83	6.67	2	0	0.629839	0.120304	0.0783955	3.77	4.42	0.67	87.3	89.9	115	12.31	5.44	2.58	High	High	High	High	High	High	High	High	High	1
FALSE	High	Master Protein	A0A0M3IYI5	Uncharacterized protein OS=Anisakis simplex PE=4 SV=1	1.073	0.299	0.296	0.86973	0.00109384	0.00436924	0.001	3.148	4	1	1	1	248	27.7	5.4	3.84	1	0	0.942244	0.0783744	0.0783955	13.54	8.38	16.34	92	77.7	291.5	17.22	22.33	11.88	High	High	High	High	High	High	High	High	High	1
FALSE	High	Master Protein	A0A0M3HG35	Uncharacterized protein OS=Ascaris lumbricoides PE=4 SV=1	1.08	0.09	0.11	0.536725	0.023129	0.00438483	0	42.508	26	4	19	1	276	30.5	4.78	82.38	4	0	0.790935	0.104846	0.0783955	34.86	77.55	19.15	5.2	7.3	57.7	53.93	19.95	11.06	High	High	High	High	High	High	High	High	High	1
FALSE	High	Master Protein	A0A0N4UY29	Uridine kinase OS=Enterobius vermicularis PE=3 SV=1	1.135	0.593	0.636	0.803708	0.039512	0.00439427	0.002	2.295	4	1	1	1	242	27.5	6.4	2.93	1	0	0.908987	0.132579	0.0783955	8.11	17.23	7.1	44.7	49.7	78.2	21.22	1.18	4.18	High	High	High	High	High	High	High	High	High	1
FALSE	High	Master Protein	A0A0M3KAW0	Uncharacterized protein OS=Anisakis simplex PE=4 SV=1	0.647	0.182	0.117	0.0067415	0.00890687	0.00439627	0	6.121	17	2	3	2	123	12.7	5.39	10.91	2	0	0.272952	0.0861298	0.0783955	0.94	14.99	1.96	47.6	27.5	261.9	7.21	7.41	23.71	High	High	High	High	High	High	High	High	High	1
FALSE	High	Master Protein	A0A0M3IYN3	Uncharacterized protein OS=Anisakis simplex PE=3 SV=1	0.93	0.832	0.791	0.0227137	0.00494349	0.00445256	0	31.814	35	6	20	1	137	16.1	9.14	60.49	6	5	0.338907	0.0819712	0.0783955	2.24	0.72	1.78	977.5	925.2	1156	2.83	4.16	1.65	High	High	High	High	High	High	High	High	High	1
FALSE	High	Master Protein	A0A0M3J1J8	Uncharacterized protein OS=Anisakis simplex PE=4 SV=1	1.119	0.67	0.731	0.13019	0.0205845	0.00446155	0.002	2.255	3	1	1	1	385	42.7	6	2.54	1	0	0.516818	0.103063	0.0783955	10.52	7.15	3.54	37.7	43	57.3	2.62	9.79	12.42	High	High	High	High	High	High	High	High	High	1
FALSE	High	Master Protein	A0A0N5DZL3	Uncharacterized protein OS=Trichuris muris PE=4 SV=1	1.066	0.65	0.673	0.625393	0.0126522	0.00447431	0	9.545	4	3	4	1	805	91.6	7.77	13.01	3	0	0.822551	0.0876746	0.0783955	5.4	7.43	3.03	92	101.7	147.2	11.24	2.97	3.75	High	High	High	High	High	High	High	High	High	1
FALSE	High	Master Protein	A0A0N5AFV0	Uncharacterized protein OS=Syphacia muris PE=3 SV=1	0.949	0.747	0.699	0.0233862	0.00328048	0.0045253	0	29.771	41	7	18	7	145	16.6	10.2	64.12	7	0	0.339017	0.0804438	0.0783955	2.09	2.42	0.32	2493.2	2371.2	3260.5	2.86	2.81	2.86	High	High	High	High	High	High	High	High	High	1
FALSE	High	Master Protein	A0A0M3JV83	Uncharacterized protein OS=Anisakis simplex PE=4 SV=1	1.008	0.692	0.675	0.880473	0.00467206	0.00452957	0	14.348	6	4	6	4	824	90.2	4.94	21.24	4	0	0.947039	0.0816406	0.0783955	5.55	6.31	1.66	374.3	357.4	529.8	6.83	7.35	3.22	High	High	High	High	High	High	High	High	High	1
FALSE	High	Master Protein	A0A0M3J213	Uncharacterized protein OS=Anisakis simplex PE=3 SV=1	0.941	0.769	0.689	0.204976	0.0243173	0.00453404	0	17.394	21	6	11	6	166	18.6	10.61	42.25	6	0	0.567258	0.106635	0.0783955	8.25	0.99	5.57	1437.4	1352.4	1958.7	3.33	3.06	7.05	High	High	High	High	High	High	High	High	High	1
FALSE	High	Master Protein	A0A0M3KF57	Metalloendopeptidase OS=Anisakis simplex PE=3 SV=1	1.359	0.152	0.209	0.15959	0.00207631	0.0045349	0	27.189	21	6	13	6	317	35.7	9.51	37.74	6	0	0.546385	0.0783744	0.0783955	26.24	11	2	432.6	588.1	2543	20.19	8.13	11.99	High	High	High	High	High	High	High	High	High	1
FALSE	High	Master Protein	A0A0N4TLM4	Uncharacterized protein OS=Brugia pahangi PE=3 SV=1	0.953	0.789	0.711	0.322306	0.0219324	0.00454954	0	9.206	5	3	7	3	600	68.2	8.13	28	3	0	0.649885	0.104846	0.0783955	8.97	1.15	2.37	777.6	785.9	1108.8	8.27	3.42	7.09	High	High	High	High	High	High	High	High	High	1
FALSE	High	Master Protein	A0A0M3K080	Uncharacterized protein OS=Anisakis simplex PE=3 SV=1	0.854	1.96	1.764	0.0538441	0.00173065	0.00455217	0	44.539	37	11	24	11	351	41.1	8.22	82.93	11	0	0.404537	0.0783744	0.0783955	6.99	3.43	2.8	1679.1	1437.3	845.4	2.19	4.3	3.64	High	High	High	High	High	High	High	High	High	1
FALSE	High	Master Protein	A0A0M3JVM5	Uncharacterized protein OS=Anisakis simplex PE=3 SV=1	0.924	0.778	0.718	0.219822	0.0535434	0.00456027	0	28.022	30	9	15	1	436	48.5	5.74	34.93	9	0	0.576488	0.150181	0.0783955	8.06	0.15	1.95	27.9	25.5	35.9	16.93	7.46	10.88	High	High	High	High	High	High	High	High	High	1
FALSE	High	Master Protein	G0NUL4	Putative uncharacterized protein OS=Caenorhabditis brenneri GN=CAEBREN_32348 PE=4 SV=1	0.881	0.701	0.617	0.840104	0.624302	0.00458321	0.008	1.348	5	1	1	1	212	24	8.81	3.22	1	0	0.927994	0.713553	0.0783955	94.22	94.96	1.6	115.6	125.3	203.1	32.68	62.13	58.9	High	High	High	High	High	High	High	High	High	1
FALSE	High	Master Protein	A0A0N4VE79	Uncharacterized protein OS=Enterobius vermicularis PE=4 SV=1	1.415	0.6	0.836	0.00218434	0.000538472	0.00463477	0.007	1.426	3	1	1	1	319	36.4	5.06	2.94	1	0	0.272952	0.0783744	0.0783955	2.67	0.89	3.09	56.3	76.8	93.9	3.68	4.83	5.52	High	High	High	High	High	High	High	High	High	1
FALSE	High	Master Protein	A0A0M3KBM2	Uncharacterized protein OS=Anisakis simplex PE=4 SV=1	4.528	0.644	2.843	0.00109423	0.0434286	0.00469414	0	5.388	3	2	2	2	561	60.9	5.91	7.8	2	0	0.272952	0.138836	0.0783955	9.77	11.44	3.86	169.5	767.7	310.2	20.63	11.76	10.14	High	High	High	High	High	High	High	High	High	1
FALSE	High	Master Protein	A0A0M3I8W0	Uncharacterized protein OS=Ascaris lumbricoides PE=4 SV=1	1.118	0.564	0.626	0.0043443	0.00262328	0.00470604	0	18.838	25	5	8	4	512	59.6	5.41	25.19	5	1	0.272952	0.0804438	0.0783955	1.07	0.01	3.75	321	356.1	569	3.86	3.31	9.26	High	High	High	High	High	High	High	High	High	1
FALSE	High	Master Protein	A0A0M3JUW0	Uncharacterized protein OS=Anisakis simplex PE=4 SV=1	1.131	0.648	0.704	0.172554	0.0080585	0.00472834	0	30.074	9	8	9	8	1230	133.3	6.51	27.19	8	0	0.546385	0.0861298	0.0783955	10.67	3.86	5.82	306.4	351.9	515.1	8.19	2.36	5.32	High	High	High	High	High	High	High	High	High	1
FALSE	High	Master Protein	A0A0M3KE35	Uncharacterized protein OS=Anisakis simplex PE=4 SV=1	0.875	0.467	0.409	0.528133	0.0139348	0.00474749	0	9.684	18	2	4	2	154	17.5	9.22	10.62	2	0	0.789016	0.091096	0.0783955	26.67	6.81	6.6	273.3	235.8	558.3	27.19	7.45	15.21	High	High	High	High	High	High	High	High	High	1
FALSE	High	Master Protein	G0MS16	Putative uncharacterized protein OS=Caenorhabditis brenneri GN=CAEBREN_11804 PE=3 SV=1	0.965	1.961	2.019	0.746972	0.0169241	0.00476309	0.001	3.107	3	1	4	1	347	37.5	6.67	13.72	1	0	0.881193	0.0947049	0.0783955	9.8	9.88	2.67	339.6	390.3	189.9	15.35	13.44	6.17	High	High	High	High	High	High	High	High	High	1
FALSE	High	Master Protein	A0A0M3JJA1	Uncharacterized protein OS=Anisakis simplex PE=4 SV=1	0.914	0.529	0.473	0.121529	0.000946629	0.00478306	0	14.325	43	4	9	3	124	13.8	6.9	25.09	4	0	0.504086	0.0783744	0.0783955	8.43	3.26	6.45	136.9	121.7	258.9	5.68	4.43	8.92	High	High	High	High	High	High	High	High	High	1
FALSE	High	Master Protein	A0A0M3J5H0	Uncharacterized protein OS=Anisakis simplex PE=4 SV=1	1.087	1.24	1.337	0.00188098	0.00761752	0.00479143	0	27.064	54	7	17	7	134	15.2	5.19	54.91	7	0	0.272952	0.0861298	0.0783955	0.51	3.89	2.67	1683.5	1829.3	1393.7	5.8	5.26	8.43	High	High	High	High	High	High	High	High	High	1
FALSE	High	Master Protein	F1KT06	10-formyltetrahydrofolate dehydrogenase OS=Ascaris suum PE=2 SV=1	0.848	0.996	0.854	0.113195	0.974665	0.00485898	0	64.056	16	13	33	1	908	100.3	6.34	131.99	13	1	0.492873	0.981208	0.0783955	13.07	11.8	1.54	132.2	114	132.8	11.73	2.59	3.09	High	High	High	High	High	High	High	High	High	1
FALSE	High	Master Protein	A0A0M3K2L9	Uncharacterized protein OS=Anisakis simplex PE=4 SV=1	1.212	0.996	1.249	0.0696962	0.712005	0.00486147	0	12.764	20	3	5	3	280	30.6	5.36	17.34	3	0	0.422611	0.785214	0.0783955	4.12	11.4	2.69	235.3	299	236.2	8.9	4.36	3.27	High	High	High	High	High	High	High	High	High	1
FALSE	High	Master Protein	A0A0B2VB65	Eukaryotic peptide chain release factor GTP-binding subunit ERF3A OS=Toxocara canis GN=GSPT1 PE=4 SV=1	1.009	1.078	1.075	0.856855	0.0530611	0.00488231	0	10.059	6	3	4	3	751	83.5	5.4	8.85	3	0	0.935489	0.149584	0.0783955	2.29	3.96	0.88	89.3	86.4	79.8	4.3	6.39	6.53	High	High	High	High	High	High	High	High	High	1
FALSE	High	Master Protein	A0A0N4UC19	ATP-dependent 6-phosphofructokinase OS=Dracunculus medinensis PE=3 SV=1	0.888	0.742	0.623	0.518837	0.109248	0.00488602	0	11.766	5	3	5	1	828	90.9	6.9	16.89	3	0	0.780568	0.222319	0.0783955	24.87	13.97	8.09	114.2	110.1	176.7	14.43	12.07	17.85	High	High	High	High	High	High	High	High	High	1
FALSE	High	Master Protein	A0A0M3J8A6	Uncharacterized protein OS=Anisakis simplex PE=4 SV=1	1.131	0.218	0.247	0.248311	0.010893	0.00492342	0	5.928	6	1	1	1	208	23.3	9.5	5.23	1	0	0.59187	0.0861298	0.0783955	12.29	30.63	13.05	47.6	53.9	216.1	23.68	3.85	18.61	High	High	High	High	High	High	High	High	High	1
FALSE	High	Master Protein	A0A0M3JTD3	Uncharacterized protein OS=Anisakis simplex PE=3 SV=1	1.014	0.692	0.742	0.482465	0.0373012	0.00492372	0	26.152	25	6	9	6	325	37.3	6.52	28.01	6	0	0.747935	0.129042	0.0783955	7.24	14.98	2.33	246.4	277.4	373.7	10.05	10.09	6.62	High	High	High	High	High	High	High	High	High	1
FALSE	High	Master Protein	A0A0M3JQF0	Uncharacterized protein OS=Anisakis simplex PE=4 SV=1	0.919	0.567	0.471	0.308355	0.0110724	0.00494379	0	9.08	73	3	4	3	63	7.3	8.72	14.11	3	0	0.635411	0.0861298	0.0783955	14.09	0.3	12.54	311.1	239.2	548.4	15.29	10.73	4.38	High	High	High	High	High	High	High	High	High	1
FALSE	High	Master Protein	A0A0B2UT75	1,4-alpha-glucan-branching enzyme OS=Toxocara canis GN=GBE1 PE=4 SV=1	0.978	1.217	1.202	0.733701	0.0246363	0.0049607	0	15.949	8	3	14	2	437	50.5	6.15	49.22	3	0	0.875393	0.107042	0.0783955	9.96	5.56	1.51	1625.3	1622.2	1364	4.37	10.65	9.49	High	High	High	High	High	High	High	High	High	1
FALSE	High	Master Protein	A0A0M3KEU0	Uncharacterized protein OS=Anisakis simplex PE=4 SV=1	1.009	1.286	1.298	0.604532	0.0200351	0.00500428	0	56.663	65	13	26	13	182	20.6	4.74	96.14	13	0	0.822551	0.102283	0.0783955	3.97	1.78	2.14	3725.2	3680.4	2896.4	9.49	1.54	2.6	High	High	High	High	High	High	High	High	High	1
FALSE	High	Master Protein	A0A0M3JZF1	Uncharacterized protein OS=Anisakis simplex PE=4 SV=1	1.049	0.625	0.655	0.384831	0.00259087	0.00501504	0	11.747	10	4	6	4	481	53.5	7.05	15.49	4	0	0.683566	0.0804438	0.0783955	10.68	3.92	7.28	218.2	230.7	352.2	1.01	9.93	4.74	High	High	High	High	High	High	High	High	High	1
FALSE	High	Master Protein	A0A0M3K2A3	Uncharacterized protein OS=Anisakis simplex PE=4 SV=1	1.224	0.362	0.399	0.414595	0.00380243	0.00505843	0	26.108	20	8	8	8	617	70.2	5.55	23.47	8	0	0.693987	0.0804438	0.0783955	5.27	11.19	14.87	197.8	222	556.9	13.91	7.68	3.99	High	High	High	High	High	High	High	High	High	1
FALSE	High	Master Protein	A0A0B2W3Z0	NADH dehydrogenase [ubiquinone] 1 beta subcomplex subunit 9 OS=Toxocara canis GN=NDUFB9 PE=4 SV=1	0.699	0.792	0.553	0.0393756	0.129714	0.00516878	0	16.023	23	4	5	1	163	19.6	9.25	17.7	4	0	0.385165	0.247797	0.0783955	5.95	20.88	2.35	80.4	56.2	101.5	22.81	13.22	6.22	High	High	High	High	High	High	High	High	High	1
FALSE	High	Master Protein	A0A0N4UVE2	Uncharacterized protein OS=Enterobius vermicularis PE=4 SV=1	0.973	0.763	0.743	0.327241	0.0149184	0.00523912	0	3.573	3	2	4	2	263	30.5	10.9	12.49	2	0	0.651632	0.0913744	0.0783955	1.1	7.21	4.7	501	487.5	646.6	5.15	2.85	1.81	High	High	High	High	High	High	High	High	High	1
FALSE	High	Master Protein	F1L006	V-type proton ATPase subunit B OS=Ascaris suum PE=2 SV=1	0.927	0.682	0.581	0.122263	0.0106857	0.00524563	0	136.495	64	25	67	2	501	55.3	5.41	217.06	25	0	0.504857	0.0861298	0.0783955	2.38	5.09	3.35	27.5	24.1	40.3	4.37	5.44	3.03	High	High	High	High	High	High	High	High	High	1
FALSE	High	Master Protein	L7V3P8	Ani s 12 allergen OS=Anisakis simplex PE=2 SV=1	0.95	0.45	0.428	0.904831	0.0544562	0.00526522	0	45.848	56	10	20	2	264	29.4	5.41	68.34	10	9	0.960776	0.151558	0.0783955	25.04	27.48	7.08	1021.7	971.1	2270	23.96	1.92	13.47	High	High	High	High	High	High	High	High	High	1
FALSE	High	Master Protein	A0A0B2W1Z5	Transthyretin-like protein 46 OS=Toxocara canis GN=ttr-46 PE=4 SV=1	1.144	0.902	1.032	0.421455	0.515743	0.005272	0.003	1.886	7	1	1	1	147	15.8	9.07	3.03	1	0	0.699591	0.622886	0.0783955	30.79	30.42	0.47	89.6	102.4	99.2	14.9	9.16	8.75	High	High	High	High	High	High	High	High	High	1
FALSE	High	Master Protein	A0A0M3K867	Uncharacterized protein OS=Anisakis simplex PE=3 SV=1	0.977	0.726	0.69	0.551736	0.015881	0.00527292	0	11.489	12	2	8	2	195	22.3	9.89	26.43	2	0	0.797871	0.0921872	0.0783955	4.13	2.55	6.5	285	287.4	416.7	3.84	3.14	7.76	High	High	High	High	High	High	High	High	High	1
FALSE	High	Master Protein	U1MJ10	Myosin-4 OS=Ascaris suum GN=ASU_05345 PE=4 SV=1	0.965	0.795	0.778	0.796536	0.0250097	0.00528308	0	21.294	4	5	14	1	1240	143.5	5.55	56.71	5	0	0.90526	0.107366	0.0783955	1.49	3.58	2.15	119.2	121	148.8	9.52	4.24	5.24	High	High	High	High	High	High	High	High	High	1
FALSE	High	Master Protein	A0A0M3K214	Uncharacterized protein OS=Anisakis simplex PE=3 SV=1	0.913	0.78	0.712	0.223841	0.028588	0.0052841	0	9.511	10	3	4	2	305	34.6	7.37	13.66	3	1	0.578962	0.112863	0.0783955	10.85	9.74	1.83	352.1	320.7	480.9	11.61	7.44	7.86	High	High	High	High	High	High	High	High	High	1
FALSE	High	Master Protein	A0A0M3K3S4	Uncharacterized protein OS=Anisakis simplex PE=4 SV=1	0.941	0.836	0.756	0.290434	0.214921	0.00538542	0	36.326	22	8	14	5	474	52.3	8.29	51.63	8	3	0.619632	0.342463	0.0783955	5.94	12.49	4.59	738.2	669.1	883	17.06	3.2	2.85	High	High	High	High	High	High	High	High	High	1
FALSE	High	Master Protein	A0A0D8Y502	NADH-ubiquinone oxidoreductase B15 subunit OS=Dictyocaulus viviparus GN=DICVIV_02756 PE=4 SV=1	0.891	0.816	0.73	0.0779935	0.0658201	0.00538836	0.001	3.079	8	1	2	1	172	20.2	8.87	5.93	1	0	0.444644	0.166298	0.0783955	4.2	7.95	3.56	106.1	95.8	137	10.56	3.16	3.92	High	High	High	High	High	High	High	High	High	1
FALSE	High	Master Protein	A0A0M3JS36	Uncharacterized protein OS=Anisakis simplex PE=4 SV=1	1.074	0.751	0.819	0.0455982	0.00117863	0.00548479	0	6.693	5	2	2	2	709	80.5	7.71	5.48	2	0	0.39286	0.0783744	0.0783955	3.9	1.61	1.03	86.7	94.2	115.4	2.79	3.35	1.11	High	High	High	High	High	High	High	High	High	1
FALSE	High	Master Protein	A0A0M3KC75	Adenylosuccinate synthetase OS=Anisakis simplex PE=3 SV=1	0.957	0.696	0.644	0.352723	0.0769803	0.00549397	0	11.379	13	2	3	2	208	23.2	6.79	8.25	2	0	0.661975	0.179794	0.0783955	6.12	5.04	4.66	132.2	120.9	181.4	14.79	5.54	6.23	High	High	High	High	High	High	High	High	High	1
FALSE	High	Master Protein	A0A0M3JCX3	Uncharacterized protein OS=Anisakis simplex PE=4 SV=1	1.624	0.258	0.482	0.0428064	0.0097431	0.00550283	0	4.541	20	1	1	1	81	8.6	4.35	3.94	1	0	0.39286	0.0861298	0.0783955	15.8	21.53	7.11	42	68.2	144.2	17	2.4	11.05	High	High	High	High	High	High	High	High	High	1
FALSE	High	Master Protein	A0A0M3JCW3	Uncharacterized protein OS=Anisakis simplex PE=4 SV=1	0.969	0.848	0.821	0.21608	0.0307143	0.00552281	0	11.351	39	2	8	2	33	4.1	12.02	33.19	2	0	0.575458	0.1172	0.0783955	4.47	4.48	0.05	506.3	490.6	597.4	2.62	0.5	3.27	High	High	High	High	High	High	High	High	High	1
FALSE	High	Master Protein	A0A0M3KC52	Uncharacterized protein OS=Anisakis simplex PE=4 SV=1	1.257	0.996	1.231	0.526995	0.560502	0.00556014	0	7.742	7	1	2	1	244	28.4	7.99	7.18	1	0	0.787566	0.654341	0.0783955	8.1	10.75	2.51	23	27.4	22.2	12.06	14.04	11.62	High	High	High	High	High	High	High	High	High	1
FALSE	High	Master Protein	A6YN79	40S ribosomal protein S8 (Fragment) OS=Pristionchus sp. 15 RS5229 GN=rps-8 PE=2 SV=1	0.895	0.757	0.659	0.145693	0.0317062	0.00559103	0	4.514	10	2	2	1	201	23	10.59	7.02	2	0	0.533598	0.118788	0.0783955	5.15	4.12	6.56	172.5	152.6	227.8	7.25	5.42	0.98	High	High	High	High	High	High	High	High	High	1
FALSE	High	Master Protein	A0A0M3JZW6	Uncharacterized protein OS=Anisakis simplex PE=3 SV=1	0.938	0.776	0.679	0.202051	0.0274932	0.00562748	0	22.718	38	8	14	8	194	22.5	10.86	46.82	8	0	0.566621	0.110984	0.0783955	7.7	1.53	3.33	1460.5	1393.2	2069.5	7.49	1.26	5.86	High	High	High	High	High	High	High	High	High	1
FALSE	High	Master Protein	A0A0M3KGI4	Uncharacterized protein OS=Anisakis simplex PE=4 SV=1	1.005	0.75	0.754	0.706593	0.122669	0.00563118	0.008	1.37	8	1	1	1	130	14.4	4.98	2.85	1	0	0.860382	0.240317	0.0783955	16.64	10.35	5.19	28.4	25.9	35.6	16.81	14.52	11.76	High	High	High	High	High	High	High	High	High	1
FALSE	High	Master Protein	F1KZC8	Protein transport protein Sec61 subunit alpha isoform 2 OS=Ascaris suum PE=2 SV=1	1.06	0.561	0.603	0.227882	0.021525	0.00564344	0	16.656	16	5	8	5	473	51.9	8.18	23.99	5	0	0.582699	0.104811	0.0783955	3.52	19.1	1.93	147.5	173.3	262.7	9.43	6.53	6.87	High	High	High	High	High	High	High	High	High	1
FALSE	High	Master Protein	A0A0M3JNS7	Uncharacterized protein OS=Anisakis simplex PE=4 SV=1	0.71	0.387	0.287	0.0889605	0.00214085	0.00568019	0	4.632	17	1	1	1	98	10.9	6.29	3.2	1	0	0.465829	0.0786368	0.0783955	5.29	11.23	18.38	39.6	28.1	96.3	11.9	2.87	13.81	High	High	High	High	High	High	High	High	High	1
FALSE	High	Master Protein	A0A0M3J6P2	Uncharacterized protein OS=Anisakis simplex PE=3 SV=1	0.957	0.759	0.726	0.589655	0.0176391	0.00570338	0	14.027	31	6	6	4	204	22.6	7.34	18.2	6	2	0.81942	0.0955825	0.0783955	15.44	3.45	0.75	399.7	382.3	530.8	9.03	1.62	3.08	High	High	High	High	High	High	High	High	High	1
FALSE	High	Master Protein	J0XM05	Spectrin protein 1 OS=Loa loa GN=LOAG_16411 PE=4 SV=1	1.084	1.025	1.111	0.142017	0.492432	0.00570712	0	331.339	30	63	168	3	2424	280.9	5.39	606.46	63	2	0.530642	0.602834	0.0783955	7.88	8.02	0.57	844.3	962	846	6.64	3.07	2.93	High	High	High	High	High	High	High	High	High	1
FALSE	High	Master Protein	A0A0M3J183	Uncharacterized protein OS=Anisakis simplex PE=4 SV=1	1.015	1.964	1.87	0.983329	0.00267274	0.00578217	0	66.368	57	16	34	15	206	24.4	5.3	132.1	16	0	0.999294	0.0804438	0.0783955	13.48	8.6	0.92	5005.9	5042.8	2595.9	8.66	6.91	3.26	High	High	High	High	High	High	High	High	High	1
FALSE	High	Master Protein	A0A0M3K9G7	Uncharacterized protein OS=Anisakis simplex PE=4 SV=1	1.008	2.078	2.114	0.646052	0.0104009	0.00580368	0	56.202	34	12	24	12	433	49.7	8.68	82.31	12	0	0.82601	0.0861298	0.0783955	1.29	17.43	7.79	2264.1	2235.7	1089.4	6.15	3.81	6.91	High	High	High	High	High	High	High	High	High	1
FALSE	High	Master Protein	A0A0M3KK72	Uncharacterized protein OS=Anisakis simplex PE=4 SV=1	1.111	0.578	0.632	0.846796	0.0292721	0.00582459	0	5.13	15	2	2	1	156	17.7	5.24	6.42	2	1	0.929937	0.114051	0.0783955	8.76	2.41	6.77	206.6	225.2	356.4	13.26	7.33	1.54	High	High	High	High	High	High	High	High	High	1
FALSE	High	Master Protein	A0A0M3JAF9	Uncharacterized protein OS=Anisakis simplex PE=4 SV=1	0.98	0.547	0.579	0.567519	0.0140295	0.00583049	0	4.876	13	2	2	2	163	18.6	6.54	7.08	2	0	0.806864	0.091096	0.0783955	3.95	14.48	9.93	92.4	97.7	182.2	5	15.99	12.04	High	High	High	High	High	High	High	High	High	1
FALSE	High	Master Protein	A0A0M3JXG1	40S ribosomal protein S8 OS=Anisakis simplex PE=3 SV=1	0.922	0.737	0.679	0.137602	0.00127505	0.00586194	0	54.969	49	8	22	2	208	23.8	10.58	88.61	8	7	0.523933	0.0783744	0.0783955	6.1	1.92	4.26	1411.2	1300.7	1915	6.38	0.91	4.48	High	High	High	High	High	High	High	High	High	1
FALSE	High	Master Protein	A0A0M3JQH9	Uncharacterized protein OS=Anisakis simplex PE=4 SV=1	0.807	0.902	0.697	0.0235201	0.10401	0.00592041	0	4.93	20	1	1	1	84	9.7	5.06	4.36	1	0	0.339017	0.215726	0.0783955	7.03	0.41	6.32	155.3	125.3	189.3	9.9	4.67	6.32	High	High	High	High	High	High	High	High	High	1
FALSE	High	Master Protein	A0A0M3KIL0	Uncharacterized protein OS=Anisakis simplex PE=4 SV=1	1.489	3.634	4.269	0.553911	0.0193732	0.00592646	0	6.853	6	1	1	1	216	22.4	5.12	5.27	1	0	0.797871	0.101071	0.0783955	11.37	31.32	10.75	149.7	210.6	49.3	40.96	9.21	11.11	High	High	High	High	High	High	High	High	High	1
FALSE	High	Master Protein	A0A0M3JZ29	Uncharacterized protein OS=Anisakis simplex PE=4 SV=1	1.213	0.15	0.189	0.243445	0.00906507	0.00593102	0	29.585	16	4	16	2	381	41.6	5.25	59.17	4	0	0.586206	0.0861298	0.0783955	22.2	36.23	31.97	107.8	138.5	734	31.72	23.62	1.48	High	High	High	High	High	High	High	High	High	1
FALSE	High	Master Protein	F1L0V8	UBX domain-containing protein 6 OS=Ascaris suum PE=2 SV=1	0.837	0.896	0.735	0.107551	0.29191	0.00596839	0.003	1.975	2	1	1	1	463	53	6.58	3.57	1	0	0.484694	0.421124	0.0783955	13.15	17.96	2.92	46.1	41.3	56.2	19.7	14.14	17.48	High	High	High	High	High	High	High	High	High	1
FALSE	High	Master Protein	A0A0M3JY59	Ferritin OS=Anisakis simplex PE=3 SV=1	0.907	2.566	2.328	0.115378	0.0112246	0.00598781	0	13.889	24	3	8	3	176	20.3	5.08	24.61	3	0	0.493728	0.0861298	0.0783955	7.83	25.23	16.67	527.1	478.2	206.2	12.96	7.26	5.57	High	High	High	High	High	High	High	High	High	1
FALSE	High	Master Protein	H3ELK3	Uncharacterized protein OS=Pristionchus pacificus GN=WBGene00100199 PE=4 SV=1	1.085	1.11	1.171	0.477146	0.0925835	0.00599161	0	4.227	13	2	2	2	75	8.9	8.66	5.54	2	0	0.745729	0.200209	0.0783955	2.06	6.12	2.14	350.9	367.1	313.6	4.2	5.1	3.14	High	High	High	High	High	High	High	High	High	1
FALSE	High	Master Protein	A0A0B2V8R3	Glyoxylate reductase/hydroxypyruvate reductase OS=Toxocara canis GN=Grhpr PE=3 SV=1	1.101	0.494	0.562	0.174538	0.00361408	0.00601316	0	31.978	17	5	21	3	332	36.5	8.28	51.69	5	1	0.546385	0.0804438	0.0783955	10.73	9.74	7.02	148.6	165.8	314.4	5.88	4.14	8.67	High	High	High	High	High	High	High	High	High	1
FALSE	High	Master Protein	A0A0M3K7G6	Uncharacterized protein OS=Anisakis simplex PE=4 SV=1	1.077	1.262	1.36	0.219193	0.0235911	0.00603184	0	11.438	7	4	5	4	704	79.3	8.16	14.54	4	0	0.575665	0.104882	0.0783955	9.19	0.7	2.34	374	404.8	315.9	4.39	6.61	5.31	High	High	High	High	High	High	High	High	High	1
FALSE	High	Master Protein	A0A0M3KA81	Uncharacterized protein OS=Anisakis simplex PE=4 SV=1	0.53	8.803	5.192	0.772014	0.0357041	0.0060597	0	17.527	46	3	10	3	104	11.2	5.52	27.73	3	0	0.893579	0.126585	0.0783955	4.49	16.85	19.04	1107.9	646.4	125.9	48.76	25.08	1.35	High	High	High	High	High	High	High	High	High	1
FALSE	High	Master Protein	A0A0M3JY34	Uncharacterized protein OS=Anisakis simplex PE=4 SV=1	1.032	0.34	0.355	0.753571	0.00194845	0.00606557	0	11.097	17	4	4	4	300	33.3	7.4	13.48	4	0	0.883123	0.0783744	0.0783955	26.22	1.4	11.28	207.4	214.1	610.8	15.1	6.56	9.67	High	High	High	High	High	High	High	High	High	1
FALSE	High	Master Protein	A0A0M3HQL9	Obg-like ATPase 1 OS=Ascaris lumbricoides PE=3 SV=1	0.943	0.587	0.553	0.442568	0.0641916	0.00609277	0	9.231	14	4	5	1	396	44.2	7.15	12.15	4	0	0.717582	0.163023	0.0783955	17	0.15	2.18	50.6	47.8	86	21.76	4.95	2.68	High	High	High	High	High	High	High	High	High	1
FALSE	High	Master Protein	A0A0M3K646	Uncharacterized protein OS=Anisakis simplex PE=4 SV=1	1.011	1.568	1.586	0.978912	0.0145734	0.0061042	0	8.43	9	3	4	3	322	34.4	8.85	11.76	3	0	0.996725	0.091234	0.0783955	22.11	12.76	5.27	525.1	551.9	371.7	14.38	10.14	9.93	High	High	High	High	High	High	High	High	High	1
FALSE	High	Master Protein	A0A0M3KE65	Uncharacterized protein OS=Anisakis simplex PE=4 SV=1	1.073	0.767	0.832	0.238982	0.0159165	0.00614923	0	13.627	9	3	4	3	371	42.8	5.19	15.52	3	0	0.585755	0.0922406	0.0783955	8.06	1.06	1.57	415.4	445.8	529.4	3.16	3.38	2.72	High	High	High	High	High	High	High	High	High	1
FALSE	High	Master Protein	A0A0M3K1S6	Uncharacterized protein OS=Anisakis simplex PE=3 SV=1	0.985	0.664	0.674	0.430807	0.0248165	0.00618159	0	25.482	32	8	11	6	335	38.1	7.85	39.11	8	2	0.706034	0.10725	0.0783955	4.44	9.33	2.13	908.1	921.9	1350.9	11.39	6.95	1.52	High	High	High	High	High	High	High	High	High	1
FALSE	Medium	Master Protein	E1FYD8	Uncharacterized protein OS=Loa loa GN=LOAG_05915 PE=4 SV=1	0.941	1.528	1.385	0.0599617	0.00510476	0.00626306	0.01	1.244	1	1	1	1	911	104.2	7.68	2.99	1	0	0.409319	0.0819712	0.0783955	1.6	1.9	6.02	168.6	150.8	112.3	4.11	4.97	1.76	High	High	High	High	High	High	High	High	High	1
FALSE	High	Master Protein	A0A0M3JAU1	UDP-glucuronosyltransferase OS=Anisakis simplex PE=3 SV=1	1.028	0.692	0.719	0.504053	0.0114372	0.00631036	0	6.001	17	2	2	2	144	16.1	8.38	5.63	2	0	0.767555	0.0866998	0.0783955	10.02	2.64	0.95	138.9	142.8	197.9	12.6	2.92	7.95	High	High	High	High	High	High	High	High	High	1
FALSE	High	Master Protein	A0A0M3K458	Uncharacterized protein OS=Anisakis simplex PE=4 SV=1	1.152	1.134	1.347	0.0315811	0.042142	0.00631284	0	19.101	33	4	8	4	211	23.7	4.92	22.74	4	0	0.368834	0.137482	0.0783955	3.5	6.02	3.49	696.4	862.2	628.1	7.57	9.7	6.16	High	High	High	High	High	High	High	High	High	1
FALSE	High	Master Protein	A0A0M3J866	Uncharacterized protein OS=Anisakis simplex PE=4 SV=1	1.11	0.256	0.296	0.130384	0.00139266	0.00636558	0	5.225	16	2	3	2	165	19	4.77	3.12	2	0	0.516818	0.0783744	0.0783955	0.37	6.18	22.37	35.4	42.3	142.9	5.55	8.79	8.35	High	High	High	High	High	High	High	High	High	1
FALSE	High	Master Protein	A0A0M3K5G6	Carboxylic ester hydrolase OS=Anisakis simplex PE=3 SV=1	1.223	0.339	0.453	0.062057	0.00661347	0.00639963	0	13.272	10	4	5	4	559	64	5.24	12.73	4	0	0.40974	0.0846686	0.0783955	13	18.54	0.29	138.4	169.4	392.2	2.26	7.16	14.93	High	High	High	High	High	High	High	High	High	1
FALSE	High	Master Protein	W2SXF7	Uncharacterized protein OS=Necator americanus GN=NECAME_13068 PE=4 SV=1	0.957	0.784	0.728	0.436488	0.0639863	0.00648028	0	11.544	9	5	5	1	627	70.3	5.48	12.87	5	0	0.710235	0.162678	0.0783955	11.45	10.92	4.42	88	86.1	118.2	8.87	2.1	6.7	High	High	High	High	High	High	High	High	High	1
FALSE	High	Master Protein	A0A0M3K5M3	Serine hydroxymethyltransferase OS=Anisakis simplex PE=3 SV=1	1.094	0.804	0.899	0.0428084	0.0117711	0.00648233	0	126.935	59	20	54	20	413	45.4	8.78	195.25	20	0	0.39286	0.0876746	0.0783955	1.8	6.06	1.28	3410	3732	4241	2.32	1.63	2.16	High	High	High	High	High	High	High	High	High	1
FALSE	High	Master Protein	A0A0M3K4D6	Uncharacterized protein OS=Anisakis simplex PE=4 SV=1	0.742	0.14	0.12	0.208739	0.00310167	0.00652532	0	12.618	24	2	5	2	109	12.5	7.77	18.98	2	0	0.567521	0.0804438	0.0783955	34.66	19.07	13.96	122.6	75.3	685.4	25.84	14.67	21.72	High	High	High	High	High	High	High	High	High	1
FALSE	High	Master Protein	A0A0B2USN0	Phosphoglucomutase-2 OS=Toxocara canis GN=PGM2 PE=3 SV=1	0.854	0.972	0.83	0.0115452	0.438601	0.0065296	0	33.204	12	5	12	1	595	66.9	6.8	45.44	5	4	0.274578	0.552091	0.0783955	3.48	7.4	3.6	898.9	762.5	940.8	3.21	2.33	4.08	High	High	High	High	High	High	High	High	High	1
FALSE	High	Master Protein	A0A0N4VCI4	Uncharacterized protein OS=Enterobius vermicularis PE=4 SV=1	0.896	0.897	0.803	0.0110271	0.0141727	0.00653162	0	17.387	31	4	10	4	126	13.7	10.15	33.82	4	0	0.273874	0.0911914	0.0783955	1.46	1.58	4.57	1014.3	909.1	1097.4	4.65	2.72	4.57	High	High	High	High	High	High	High	High	High	1
FALSE	High	Master Protein	F1KSL6	ATP-dependent 6-phosphofructokinase OS=Ascaris suum GN=ASU_03095 PE=2 SV=1	0.977	0.75	0.695	0.302545	0.0115708	0.00654971	0	70.852	20	10	24	8	824	90	7.3	83.93	10	2	0.629839	0.087123	0.0783955	1.24	6.99	7.51	1018.4	899.9	1361.4	8.24	6.78	8.73	High	High	High	High	High	High	High	High	High	1
FALSE	High	Master Protein	A0A0M3J3L5	Uncharacterized protein OS=Anisakis simplex PE=4 SV=1	1.207	1.915	2.198	0.357149	0.0320025	0.00655401	0	169.195	72	26	96	22	329	38	4.96	337.62	26	3	0.664874	0.1193	0.0783955	0.24	27.52	7.63	8037.1	9696.8	4209.7	12.64	2.69	12.02	High	High	High	High	High	High	High	High	High	1
FALSE	High	Master Protein	A0A0M3JA66	Uncharacterized protein OS=Anisakis simplex PE=4 SV=1	0.927	0.895	0.845	0.069664	0.0556985	0.00658033	0	15.267	21	3	5	2	203	22.8	5.17	15.55	3	0	0.422611	0.152438	0.0786466	1.5	4.41	2.67	283.8	260.5	304.2	5.42	3.18	5.06	High	High	High	High	High	High	High	High	High	1
FALSE	High	Master Protein	A0A0M3KD77	Uncharacterized protein OS=Anisakis simplex PE=4 SV=1	0.996	1.183	1.229	0.600436	0.192866	0.00660019	0	18.308	17	4	9	4	278	31.7	8.94	28.71	4	0	0.821804	0.320887	0.0786841	7.33	15.62	1.4	674.2	696.7	591.3	4.58	10.01	10.39	High	High	High	High	High	High	High	High	High	1
FALSE	High	Master Protein	A0A0N4U0V2	Uncharacterized protein OS=Dracunculus medinensis PE=3 SV=1	0.889	0.771	0.685	0.0294592	0.00138731	0.00662415	0	12.08	53	4	6	2	70	8.2	10.01	22.03	4	2	0.356067	0.0783744	0.0786841	3.51	0.87	4.36	620.3	556.3	799.6	2.81	6.4	1.33	High	High	High	High	High	High	High	High	High	1
FALSE	High	Master Protein	A0A0B4N639	Large subunit ribosomal protein 9 (Fragment) OS=Teratodiplogaster sp. 1 VS-2014 GN=rpl-9 PE=2 SV=1	0.916	0.637	0.6	0.215909	0.0188424	0.00664665	0	6.195	12	2	2	1	186	21.5	10.15	7.58	2	0	0.575458	0.0993603	0.0787993	0.76	10.17	4.27	178.7	162.8	275	1.63	7.06	10.68	High	High	High	High	High	High	High	High	High	1
FALSE	High	Master Protein	A0A0N4Y6E1	Uncharacterized protein OS=Nippostrongylus brasiliensis PE=4 SV=1	1.03	0.721	0.724	0.749711	0.0410123	0.00665756	0.002	2.675	2	1	1	1	431	49.1	9.35	4.25	1	0	0.88288	0.13534	0.0788432	7.49	11.61	3.83	132.5	124.5	179.7	10.69	9.09	8.48	High	High	High	High	High	High	High	High	High	1
FALSE	High	Master Protein	A0A0M3KGS3	Uncharacterized protein OS=Anisakis simplex PE=4 SV=1	1.002	1.356	1.36	0.49723	0.0629634	0.00666995	0.002	2.176	13	1	1	1	78	8.7	5.2	3.73	1	0	0.760346	0.160929	0.0789153	4.89	0.2	5.08	130.8	142.2	103.4	10.09	8.01	4.3	High	High	High	High	High	High	High	High	High	1
FALSE	High	Master Protein	A0A0M3JXE5	Uncharacterized protein OS=Anisakis simplex PE=4 SV=1	0.701	4.772	2.841	0.058923	0.00917848	0.00667401	0	6.089	14	1	2	1	118	13	5.1	10.68	1	0	0.409319	0.0861298	0.0789153	20.94	10.04	9.89	318	195.1	66.6	16.17	10.02	7.53	High	High	High	High	High	High	High	High	High	1
FALSE	High	Master Protein	A0A0M3JH87	Uncharacterized protein OS=Anisakis simplex PE=4 SV=1	0.825	0.508	0.438	0.183819	0.00530044	0.00669186	0.002	2.469	11	1	1	1	94	11	5.41	4.27	1	0	0.548407	0.0819712	0.0789153	11.36	6.09	13.12	264.9	218.4	498.4	10.55	2.85	8.9	High	High	High	High	High	High	High	High	High	1
FALSE	High	Master Protein	A0A0B2VHB6	Glycogenin-1 OS=Toxocara canis GN=GYG1 PE=4 SV=1	1.097	1.242	1.394	0.380422	0.0564977	0.00669538	0	9.249	10	3	15	3	532	58.1	4.88	48.94	3	0	0.682077	0.153484	0.0789153	5.02	6.98	1.52	2005.1	2127.6	1510.6	3.9	7.15	10.64	High	High	High	High	High	High	High	High	High	1
FALSE	High	Master Protein	A0A0M3JRE8	Uncharacterized protein OS=Anisakis simplex PE=4 SV=1	0.671	3.874	3.252	0.17269	0.00879774	0.00669666	0	65.017	39	10	21	10	299	33.4	8.56	82.5	10	0	0.546385	0.0861298	0.0789153	2.4	22.44	9.74	1496.7	1196.3	386.3	15.32	13.68	7.59	High	High	High	High	High	High	High	High	High	1
FALSE	High	Master Protein	A0A0M3JGA9	Uncharacterized protein OS=Anisakis simplex PE=4 SV=1	0.874	3.553	3.104	0.538172	0.0230082	0.0067735	0	34.364	53	4	9	4	105	11.3	8.1	43.37	4	0	0.790935	0.104846	0.0791886	7.66	31.36	22.53	1704.6	1416.2	513.3	25.45	14.96	17.69	High	High	High	High	High	High	High	High	High	1
FALSE	High	Master Protein	E3LDI5	Carboxypeptidase OS=Caenorhabditis remanei GN=CRE_00170 PE=3 SV=1	0.995	0.354	0.385	0.750226	0.00104109	0.00686447	0	3.829	1	1	2	1	2311	257.4	5.94	7.42	1	0	0.88288	0.0783744	0.0791886	13.88	1.32	0.56	79.1	79.5	222.9	11.02	4.76	14.16	High	High	High	High	High	High	High	High	High	1
FALSE	High	Master Protein	A0A0M3KBS7	Uncharacterized protein OS=Anisakis simplex PE=4 SV=1	0.79	1.506	1.201	0.30577	0.0871986	0.00690146	0	45.243	39	10	20	9	316	34.9	7.05	58.75	10	1	0.631079	0.192315	0.0795749	4.48	2.41	0.93	1271.5	1083.6	938.5	6.57	16.66	16.25	High	High	High	High	High	High	High	High	High	1
FALSE	High	Master Protein	A0A0M3K4F3	Uncharacterized protein OS=Anisakis simplex PE=4 SV=1	0.758	7.67	5.656	0.181313	0.00122838	0.00690471	0	22.397	25	6	7	6	342	38	7.75	26	6	0	0.548407	0.0783744	0.0795749	24.28	0.29	4.12	1302.3	987.1	175.1	11.25	20.24	2.17	High	High	High	High	High	High	High	High	High	1
FALSE	High	Master Protein	A0A0B2VMH7	LIM domain and actin-binding protein 1 OS=Toxocara canis GN=LIMA1 PE=4 SV=1	0.91	1.531	1.416	0.287147	0.00357352	0.00694208	0.002	2.866	3	1	1	1	947	107.3	5.39	3.58	1	0	0.616959	0.0804438	0.0799664	6.63	2.41	5.75	139.5	121.5	91.1	5.69	12.57	9.52	High	High	High	High	High	High	High	High	High	1
FALSE	High	Master Protein	E1FWI0	50S ribosomal protein L34e OS=Loa loa GN=LOAG_05257 PE=4 SV=1	0.886	0.701	0.622	0.0413955	0.00181812	0.00695838	0	7.534	16	3	7	3	114	13	11.47	25.63	3	0	0.38585	0.0783744	0.0800366	4.98	0.86	5.88	1157	1025.4	1649.8	2.83	1.42	5.3	High	High	High	High	High	High	High	High	High	1
FALSE	High	Master Protein	A0A0K0EDS8	Uncharacterized protein OS=Strongyloides stercoralis PE=4 SV=1	1.066	1.049	1.149	0.892962	0.313176	0.00700145	0.004	1.696	3	1	2	1	690	81.4	8.24	0	1	0	0.953797	0.442632	0.0804745	8.77	2.9	1.59	17.2	17.7	15.3	15.6	4.73	6.13	High	High	High	High	High	High	High	High	High	1
FALSE	High	Master Protein	E3LEJ4	Putative uncharacterized protein OS=Caenorhabditis remanei GN=CRE_00823 PE=3 SV=1	0.881	1.333	1.174	0.00167253	0.00397893	0.00705178	0	23.79	25	3	37	1	151	16.8	5.48	81.51	3	0	0.272952	0.0804438	0.0808514	1.22	1.58	0.36	2026.8	1784.6	1524.8	7.2	6.32	4.9	High	High	High	High	High	High	High	High	High	1
FALSE	High	Master Protein	F1L1D2	Glutamate dehydrogenase 1 OS=Ascaris suum PE=2 SV=1	0.955	0.717	0.685	0.353835	0.0737099	0.00705669	0	188.865	34	18	131	3	574	63.8	8.27	479.35	18	18	0.662825	0.176247	0.0808514	6.51	5.89	0.88	4581.1	3829.4	6179.9	16.29	10.85	9	High	High	High	High	High	High	High	High	High	1
FALSE	High	Master Protein	A0A0B2VQ41	ADP-ribosylation factor-like protein 1 OS=Toxocara canis GN=Arf72A PE=3 SV=1	1.079	0.754	0.814	0.0194754	0.000655207	0.00713264	0	3.408	10	2	3	2	206	23	8.41	6.48	2	0	0.328746	0.0783744	0.0809499	1.07	0.15	4.45	221.3	246.4	293.6	4.48	3.68	5.79	High	High	High	High	High	High	High	High	High	1
FALSE	High	Master Protein	A0A0M3KE39	Uncharacterized protein OS=Anisakis simplex PE=3 SV=1	0.962	0.779	0.71	0.353029	0.0161684	0.00716702	0	57.952	42	6	17	6	136	16	9.85	69.43	6	0	0.662124	0.092986	0.0811677	7.71	0.36	6.77	1088.1	1047	1470.5	3.36	4.76	5.12	High	High	High	High	High	High	High	High	High	1
FALSE	High	Master Protein	E5SIJ8	Putative LIM domain protein OS=Trichinella spiralis GN=Tsp_04264 PE=4 SV=1	1.045	0.84	0.865	0.291577	0.0446388	0.00720532	0.008	1.348	3	1	1	1	294	33.2	7.55	3.58	1	0	0.620721	0.141696	0.0815621	7.62	5.56	2.14	451.4	455.4	537.7	6.11	2.05	1.49	High	High	High	High	High	High	High	High	High	1
FALSE	High	Master Protein	A0A0M3JW02	Uncharacterized protein OS=Anisakis simplex PE=4 SV=1	0.8	2.705	2.061	0.113277	0.00138112	0.00721686	0	42.678	47	5	23	5	206	18.8	12.1	99.44	5	0	0.492873	0.0783744	0.0816535	19.43	7.84	0.8	1806.2	1281.9	625.5	7.05	16.93	4.68	High	High	High	High	High	High	High	High	High	1
FALSE	High	Master Protein	A0A0M3IZ79	Uncharacterized protein OS=Anisakis simplex PE=4 SV=1	1.042	0.761	0.785	0.501417	0.0183574	0.00746612	0	27.804	76	5	10	5	107	11.7	5.45	28.48	5	0	0.764617	0.0982551	0.0828925	0.16	8.5	1.47	339.7	339.7	460.3	3.99	5.58	5.29	High	High	High	High	High	High	High	High	High	1
FALSE	High	Master Protein	A0A0M3KHF8	Uncharacterized protein OS=Anisakis simplex PE=4 SV=1	5.292	0.794	4.542	0.00969587	0.0616569	0.00751491	0.002	2.628	4	1	1	1	237	26.5	6.3	3.3	1	0	0.272952	0.159466	0.0828925	6.68	9.6	11.02	31.4	166.1	37	29.01	1.16	23.32	High	High	High	High	High	High	High	High	High	1
FALSE	High	Master Protein	A0A0M3IZV4	Uncharacterized protein OS=Anisakis simplex PE=4 SV=1	1.234	0.256	0.316	0.499764	0.000938219	0.00752728	0	9.081	7	3	5	3	545	62.4	7.43	15.53	3	0	0.762947	0.0783744	0.0828925	17.32	7.73	8.59	94	116	367.1	17.13	9.01	9.85	High	High	High	High	High	High	High	High	High	1
FALSE	High	Master Protein	A0A0M3K9Z9	Uncharacterized protein OS=Anisakis simplex PE=4 SV=1	1.009	1.11	1.133	0.558899	0.134864	0.00753202	0	135.074	70	15	61	12	195	21.7	7.02	253.92	15	4	0.802151	0.254503	0.0828925	3.35	1.94	1.66	6173	6020.9	5256.9	5.02	7.27	8.27	High	High	High	High	High	High	High	High	High	1
FALSE	High	Master Protein	A0A0M3IY52	Uncharacterized protein OS=Anisakis simplex PE=4 SV=1	0.972	0.623	0.633	0.677076	0.0149726	0.00753603	0	7.534	6	3	4	3	618	70.1	6.39	10.92	3	0	0.839261	0.0913744	0.0828925	6.24	6.28	8.05	51	51.8	89	6.94	11.51	8.16	High	High	High	High	High	High	High	High	High	1
FALSE	High	Master Protein	A0A0B2VPS1	Bifunctional purine biosynthesis protein PURH OS=Toxocara canis GN=ATIC PE=4 SV=1	0.706	1.066	0.753	0.0555416	0.599401	0.0075429	0	8.042	10	2	3	2	423	46.7	7.74	5.93	2	0	0.405781	0.690219	0.0828925	11.09	5.93	4.97	69.7	49.2	65.4	16.65	4.05	8.19	High	High	High	High	High	High	High	High	High	1
FALSE	High	Master Protein	A0A0M3K6G9	Uncharacterized protein OS=Anisakis simplex PE=4 SV=1	1.006	1.366	1.375	0.832096	0.156044	0.00758833	0	63.408	30	10	31	9	418	46.7	6.7	100.15	10	1	0.922982	0.28031	0.0828925	30.97	32.28	0.12	1618.8	2027.5	1474.3	29.34	18.85	15.3	High	High	High	High	High	High	High	High	High	1
FALSE	High	Master Protein	G0NCH3	CBN-KIN-1 protein OS=Caenorhabditis brenneri GN=Cbn-kin-1 PE=4 SV=1	0.955	0.761	0.689	0.207102	0.00783422	0.00767195	0	15.1	15	4	4	4	379	43.7	6.55	16.09	4	0	0.567464	0.0861298	0.0828925	1.82	2.84	7.7	165.4	153.8	232.2	7.54	2.59	6.48	High	High	High	High	High	High	High	High	High	1
FALSE	High	Master Protein	A0A0N5D2N1	Uncharacterized protein OS=Thelazia callipaeda PE=3 SV=1	0.95	1.233	1.171	0.710693	0.059151	0.00772329	0	8.764	18	3	6	1	158	18.2	10.76	19.32	3	0	0.862807	0.157993	0.0828925	5.14	1.53	1.66	82	79.5	67.1	6.57	3.09	1.04	High	High	High	High	High	High	High	High	High	1
FALSE	High	Master Protein	F1KPS0	Kalirin OS=Ascaris suum PE=2 SV=1	0.973	0.807	0.784	0.242568	0.00123956	0.00774976	0	13.796	3	4	5	4	2265	257.1	6.68	11.28	4	0	0.585755	0.0783744	0.0828925	2.24	0.16	2.08	168.9	169.4	204.9	9.45	8.35	9.81	High	High	High	High	High	High	High	High	High	1
FALSE	High	Master Protein	A0A0N5AEJ8	Uncharacterized protein OS=Syphacia muris PE=3 SV=1	0.917	0.881	0.808	0.187381	0.177775	0.00775253	0	44.793	31	10	16	1	444	49.8	6.42	45.24	10	9	0.550788	0.30308	0.0828925	8.13	1.45	1.79	529.4	462.4	579.3	9.71	2.91	4.88	High	High	High	High	High	High	High	High	High	1
FALSE	High	Master Protein	A0A0M3K487	Uncharacterized protein OS=Anisakis simplex PE=4 SV=1	0.903	0.448	0.414	0.0417326	0.00756212	0.00778121	0	13.762	12	3	3	3	223	25.3	9.5	13.03	3	0	0.388224	0.0861298	0.0831169	3.47	3.09	15.72	121.7	107.7	271.6	3.49	3.02	14	High	High	High	High	High	High	High	High	High	1
FALSE	High	Master Protein	A0A0N5AZD0	Alpha-1,4 glucan phosphorylase OS=Syphacia muris PE=3 SV=1	0.947	0.85	0.812	0.364016	0.119412	0.00778393	0	90.439	15	12	31	1	796	91.8	6.52	119.17	12	0	0.671678	0.235789	0.0831169	11.46	3.71	1.24	477.5	424.1	522.4	11.93	4.96	7.61	High	High	High	High	High	High	High	High	High	1
FALSE	High	Master Protein	F1KXH4	Suppressor/enhancer of lin-12 protein 9 OS=Ascaris suum PE=2 SV=1	1.13	0.743	0.828	0.0935852	0.0263794	0.00785638	0	3.741	5	1	1	1	203	22.9	5.29	4.75	1	0	0.465829	0.110748	0.0835872	4.23	3.7	2.27	170	205.7	244.5	8.27	6.25	4.28	High	High	High	High	High	High	High	High	High	1
FALSE	High	Master Protein	A0A0B1PMY5	Glu/Leu/Phe/Val dehydrogenase, dimerization domain protein OS=Trichuris suis GN=D918_08440 PE=3 SV=1	1.036	0.851	0.848	0.923523	0.104503	0.00792605	0	23.262	2	4	34	2	1984	217.6	5.38	113.68	4	0	0.966376	0.216711	0.0838168	4.43	10.45	0.69	182.3	184.8	218.8	10.27	4.9	6.87	High	High	High	High	High	High	High	High	High	1
FALSE	High	Master Protein	A0A0M3JP06	Uncharacterized protein OS=Anisakis simplex PE=4 SV=1	1.058	0.715	0.699	0.913924	0.0259803	0.00794106	0.008	1.352	14	1	1	1	63	6.7	7.12	3.31	1	0	0.962525	0.11021	0.0838168	0.91	13.21	2.98	102.7	101.3	142.5	8.34	5.81	7.91	High	High	High	High	High	High	High	High	High	1
FALSE	High	Master Protein	A0A0M3K1E5	60S ribosomal protein L27 OS=Anisakis simplex PE=3 SV=1	0.955	0.769	0.684	0.2667	0.0194876	0.00795358	0	22.254	10	5	11	5	581	65.3	9.51	39.04	5	0	0.606284	0.101468	0.0838168	6.63	2.27	2.26	1345	1261.7	1795.3	4.59	3.11	3.47	High	High	High	High	High	High	High	High	High	1
FALSE	High	Master Protein	A0A0M3J7F1	Uncharacterized protein OS=Anisakis simplex PE=4 SV=1	0.939	1.973	1.853	0.853677	0.0172518	0.00796365	0	46.376	52	9	19	9	206	22	6.34	66.17	9	0	0.934266	0.0947049	0.0838168	31.23	14.38	13.92	1756.8	1868.6	961.1	12.28	18.48	11.07	High	High	High	High	High	High	High	High	High	1
FALSE	High	Master Protein	A0A0M3K269	40S ribosomal protein S24 OS=Anisakis simplex PE=3 SV=1	0.916	0.8	0.722	0.0540254	0.00187796	0.00798341	0	25.304	30	4	16	4	131	15.2	10.87	45.34	4	0	0.404537	0.0783744	0.0838168	5.16	2.17	2.94	1067.2	961.3	1309.7	2.84	3.98	2.26	High	High	High	High	High	High	High	High	High	1
FALSE	High	Master Protein	A0A0B2VA41	Galectin OS=Toxocara canis GN=lec-3 PE=4 SV=1	1.071	1.296	1.388	0.404216	0.0927011	0.00804564	0	8.787	8	4	5	4	482	54.1	6.83	16.91	4	0	0.685633	0.200316	0.0838168	12.66	21	3.37	846.1	957.7	740.8	8.82	12.27	14.54	High	High	High	High	High	High	High	High	High	1
FALSE	High	Master Protein	A0A0B2V722	Putative leucine-rich repeat-containing protein OS=Toxocara canis GN=Tcan_08746 PE=4 SV=1	1.052	1.63	1.724	0.148789	0.0142112	0.00806024	0	66.326	8	20	53	7	6173	714	4.94	182.97	20	6	0.53587	0.0911914	0.0838168	0.87	13.17	5.09	4510.5	4744.1	2830.3	2.11	4.76	10.88	High	High	High	High	High	High	High	High	High	1
FALSE	High	Master Protein	A0A0N4U1D1	Uncharacterized protein OS=Dracunculus medinensis PE=4 SV=1	1.16	1.054	1.196	0.110674	0.838392	0.00807283	0	14.197	25	4	8	1	216	24.2	5.48	24.96	4	2	0.487683	0.88397	0.0838168	6.7	3.54	3.4	297.3	390.1	333.2	12.13	10.94	10.94	High	High	High	High	High	High	High	High	High	1
FALSE	High	Master Protein	A0A0N4TWH6	Uncharacterized protein OS=Brugia pahangi PE=4 SV=1	1.066	0.176	0.178	0.82999	0.00692985	0.00807631	0	12.967	6	2	3	1	464	52	6.65	12.72	2	0	0.922446	0.0861298	0.0838168	46.52	23.9	15.51	42.6	45.4	198.8	16.14	18.82	21.1	High	High	High	High	High	High	High	High	High	1
FALSE	High	Master Protein	W2TNF9	Nematode cuticle collagen domain protein OS=Necator americanus GN=NECAME_01951 PE=4 SV=1	0.906	1.334	1.21	0.183416	0.0271585	0.00811591	0	3.992	3	1	4	1	320	32.3	6.57	6.08	1	0	0.548407	0.110984	0.0838168	7.47	5.54	2.03	183.7	163.1	136.5	10.5	2.48	1.8	High	High	High	High	High	High	High	High	High	1
FALSE	High	Master Protein	A0A0M3J5K2	Uncharacterized protein OS=Anisakis simplex PE=4 SV=1	0.848	0.313	0.302	0.545935	0.00964073	0.00811911	0	14.798	28	4	6	2	192	21.7	6.76	20.01	4	2	0.797871	0.0861298	0.0838168	27.99	4.29	25.41	96.8	87.2	291.7	15.99	15.26	5.47	High	High	High	High	High	High	High	High	High	1
FALSE	High	Master Protein	F1L7N4	Glycogen synthase kinase-3 beta OS=Ascaris suum GN=ASU_09636 PE=2 SV=1	1.018	0.637	0.677	0.347359	0.0066167	0.00812982	0	13.11	17	4	5	4	395	44.2	8.25	14.01	4	0	0.656841	0.0846686	0.083856	3.32	9.19	2.49	139.7	142.2	233	5.63	10.06	9.72	High	High	High	High	High	High	High	High	High	1
FALSE	High	Master Protein	A0A0B2V8N4	Dimethylglycine dehydrogenase, mitochondrial OS=Toxocara canis GN=Dmgdh PE=3 SV=1	0.89	0.751	0.604	0.15582	0.0328637	0.00813344	0	42.711	15	9	24	2	829	92.3	6.84	87.29	9	0	0.545979	0.120865	0.083856	11.47	2.42	2.92	468.3	420.4	695.7	10.68	0.77	7.96	High	High	High	High	High	High	High	High	High	1
FALSE	High	Master Protein	A0A0B2VCK6	Leukotriene A-4 hydrolase OS=Toxocara canis GN=LTA4H PE=4 SV=1	0.998	0.828	0.828	0.414472	0.189491	0.00815022	0	3.649	3	2	2	1	621	72.1	6.62	6.34	2	1	0.693962	0.316719	0.083856	0.28	7.87	0.64	218.8	204.6	252.8	10.72	5.04	3.6	High	High	High	High	High	High	High	High	High	1
FALSE	High	Master Protein	A0A0M3K2N9	Uncharacterized protein OS=Anisakis simplex PE=3 SV=1	0.967	1.435	1.387	0.172083	0.000936861	0.00823525	0	100.415	41	21	43	19	616	67.1	6.13	141.18	21	2	0.546385	0.0783744	0.083856	3.67	1.33	5.14	4131.2	3987	2878.7	2.1	1.27	3.89	High	High	High	High	High	High	High	High	High	1
FALSE	High	Master Protein	A0A0M3KJ90	Uncharacterized protein OS=Anisakis simplex PE=4 SV=1	0.845	0.917	0.812	0.459987	0.912761	0.00827282	0	10.517	32	3	3	3	105	12.1	9.6	7.17	3	0	0.731348	0.933943	0.0841761	43.76	48.44	2.93	66.6	56.8	72.6	45.86	6.45	4.25	High	High	High	High	High	High	High	High	High	1
FALSE	High	Master Protein	A0A0K0F8H5	Uncharacterized protein OS=Strongyloides venezuelensis PE=3 SV=1	1.165	1.144	1.333	0.0604805	0.122995	0.00839751	0.002	2.249	2	1	1	1	433	48.1	8.25	3.25	1	0	0.409319	0.240677	0.0850143	2.97	11.53	3.65	192.3	228.3	171.2	3.57	8.94	12.38	High	High	High	High	High	High	High	High	High	1
FALSE	High	Master Protein	A0A0M3JUE7	Glutathione peroxidase OS=Anisakis simplex PE=3 SV=1	0.721	2.198	1.594	0.0358133	0.00064166	0.00842703	0	27.96	41	6	18	6	176	19.5	7.02	53.3	6	0	0.385165	0.0783744	0.0851929	11.18	0.8	10.8	1566	1118.5	742.1	2.72	9.05	3.71	High	High	High	High	High	High	High	High	High	1
FALSE	High	Master Protein	A0A0B2V966	Ribokinase OS=Toxocara canis GN=Rbks PE=3 SV=1	1.189	0.557	0.688	0.320242	0.0493522	0.008463	0	5.624	9	2	3	2	420	45.4	5.49	7.63	2	0	0.647816	0.145614	0.0852438	29.63	29.86	5.79	57.6	68.5	97.5	14.71	11.93	11.03	High	High	High	High	High	High	High	High	High	1
FALSE	High	Master Protein	A0A0M3K8S9	Uncharacterized protein OS=Anisakis simplex PE=4 SV=1	0.796	0.999	0.79	0.31174	0.422846	0.00847671	0	8.813	32	3	4	3	105	12.3	8.9	14.93	3	0	0.639533	0.539674	0.0852438	0.93	0.44	1.36	305.7	276.8	351.6	15.02	7.36	10.22	High	High	High	High	High	High	High	High	High	1
FALSE	High	Master Protein	A0A0M3JJT0	Uncharacterized protein OS=Anisakis simplex PE=4 SV=1	0.944	0.645	0.573	0.260052	0.00861703	0.00855979	0	10.556	52	2	3	2	66	7.5	9.16	13.25	2	0	0.598527	0.0861298	0.0852438	8.34	5.05	7.18	110.6	98.7	171.5	9.07	9.9	1.78	High	High	High	High	High	High	High	High	High	1
FALSE	High	Master Protein	U1M6R2	Glyceraldehyde-3-phosphate dehydrogenase OS=Ascaris suum GN=ASU_12180 PE=3 SV=1	0.712	0.925	0.678	0.0497302	0.31708	0.00857637	0	32.854	19	6	34	1	374	40.3	8.72	120.77	6	0	0.401818	0.445844	0.0852438	11.47	8.04	4.34	65.7	49.6	73.1	10.15	11.53	6.07	High	High	High	High	High	High	High	High	High	1
FALSE	High	Master Protein	A0A0N4UL16	Uncharacterized protein OS=Dracunculus medinensis PE=4 SV=1	1.147	0.593	0.635	0.146833	0.00459192	0.00858507	0	3.643	13	1	1	1	75	8.2	11.49	4.25	1	0	0.533598	0.0816406	0.0852438	4.87	3.03	7.99	136.5	152.3	239.8	7.68	10.69	3.55	High	High	High	High	High	High	High	High	High	1
FALSE	High	Master Protein	A0A0M3IKI8	Uncharacterized protein OS=Ascaris lumbricoides PE=4 SV=1	1.121	0.939	1.053	0.0946077	0.248033	0.00859082	0	9.244	6	1	2	1	231	26.4	6.2	7.06	1	0	0.465829	0.377803	0.0852438	0.14	0.03	0.12	192	215.5	204.6	5.33	10.04	9.32	High	High	High	High	High	High	High	High	High	1
FALSE	High	Master Protein	F1KVN0	Phosphoenolpyruvate carboxykinase GTP OS=Ascaris suum PE=2 SV=1	0.631	2.913	1.834	0.00303534	0.00397646	0.00860583	0	91.347	27	14	66	1	683	76.3	7.17	230.51	14	1	0.272952	0.0804438	0.0852438	3.33	9	2.95	958.4	591.6	312	7.75	4.6	6.8	High	High	High	High	High	High	High	High	High	1
FALSE	High	Master Protein	A0A0M3IYJ0	Uncharacterized protein OS=Anisakis simplex PE=4 SV=1	1.172	0.444	0.52	0.0224299	0.00233184	0.0086147	0	12.389	6	4	5	4	1012	116.1	7.27	14.84	4	0	0.338691	0.0804438	0.0852438	3.83	8.81	14.43	183.8	215.5	414.5	7.55	3.52	14.14	High	High	High	High	High	High	High	High	High	1
FALSE	High	Master Protein	A0A0M3JLQ4	Uncharacterized protein OS=Anisakis simplex PE=4 SV=1	0.952	0.788	0.75	0.644455	0.0143705	0.00865305	0.002	2.297	7	1	2	1	131	14.4	9.74	6.55	1	0	0.825554	0.0911914	0.0852438	8.32	7.07	0.3	108.7	105.4	140.8	5.01	5.31	1.36	High	High	High	High	High	High	High	High	High	1
FALSE	High	Master Protein	A0A0M3KBZ4	Uncharacterized protein OS=Anisakis simplex PE=4 SV=1	1.288	1.022	1.317	0.146951	0.356603	0.0086908	0.003	1.834	3	1	1	1	360	39.8	4.79	1.97	1	0	0.533698	0.482761	0.0852438	11.61	2.65	4.9	30.2	38.5	29.3	10.96	6.16	1.63	High	High	High	High	High	High	High	High	High	1
FALSE	High	Master Protein	A0A0N5AYV7	Uncharacterized protein OS=Syphacia muris PE=3 SV=1	0.815	0.665	0.559	0.0500746	0.0158863	0.00875515	0	10.925	27	3	5	1	93	10.8	9.83	21.02	3	0	0.402993	0.0921872	0.0853228	11.97	8.14	11.72	93	82.5	147.5	9.96	12.26	3.11	High	High	High	High	High	High	High	High	High	1
FALSE	High	Master Protein	Q9U600	Elongation factor 1-alpha OS=Anisakis simplex GN=iaa99-ASL3-14C PE=2 SV=1	0.911	0.841	0.754	0.00442884	0.0218886	0.00886137	0	117.083	47	18	75	4	465	50.8	9.19	278.26	18	15	0.272952	0.104846	0.0861035	0.88	5.45	2.18	8974	8168.8	10748.3	3.61	3.94	1.52	High	High	High	High	High	High	High	High	High	1
FALSE	High	Master Protein	A0A0B2V5H3	40S ribosomal protein S15 OS=Toxocara canis GN=rps-15 PE=3 SV=1	0.923	0.759	0.732	0.154273	0.00500813	0.0090148	0	28.575	40	5	19	2	152	17.4	10.54	51.72	5	3	0.544257	0.0819712	0.0861035	1.73	3.03	4.22	982.1	906.6	1238.4	3.11	1.46	4.46	High	High	High	High	High	High	High	High	High	1
FALSE	High	Master Protein	A0A016V0H2	Metalloendopeptidase OS=Ancylostoma ceylanicum GN=Acey_s0020.g26 PE=3 SV=1	0.805	5.471	3.96	0.0649184	0.00358248	0.00903273	0	4.224	3	1	3	1	351	40.7	6.65	9.6	1	0	0.412663	0.0804438	0.0861035	13.8	22.11	7.95	687.9	550.3	125.7	10.46	20.2	9.84	High	High	High	High	High	High	High	High	High	1
FALSE	High	Master Protein	U6P789	Chaperonin Cpn60 TCP-1 domain containing protein OS=Haemonchus contortus GN=HCOI_00930500 PE=3 SV=1	1.014	1.083	1.094	0.274989	0.0631587	0.00908059	0	11.742	7	5	6	0	805	87.1	5.83	23.36	5	5	0.608631	0.1611	0.0861035	2.35	1.84	0.54	639.8	647.9	592	6.04	6.24	7.34	Not Found	Not Found	Not Found	Not Found	Not Found	Not Found	Not Found	Not Found	Not Found	1
FALSE	High	Master Protein	A0A0M3JIF6	Uncharacterized protein OS=Anisakis simplex PE=4 SV=1	0.715	1.798	1.308	0.054746	0.0122171	0.009086	0	9.097	41	2	5	1	69	7.6	9.38	22.66	2	0	0.404835	0.0876746	0.0861035	15.96	3.56	2.38	97.6	70.3	53.8	13.37	8.5	3.83	High	High	High	High	High	High	High	High	High	1
FALSE	High	Master Protein	A0A0B2UVI3	Collagen alpha-6(VI) chain OS=Toxocara canis GN=COL6A6 PE=4 SV=1	0.959	0.893	0.857	0.603988	0.0872953	0.00913668	0	3.507	1	2	2	1	2366	261.8	6.48	6.73	2	1	0.822551	0.192396	0.0861035	10.68	8.63	1.43	205.9	208.2	243	8.12	14.38	12.67	High	High	High	High	High	High	High	High	High	1
FALSE	High	Master Protein	A0A0B2VDT7	Putative ATP-citrate synthase OS=Toxocara canis GN=Tcan_18139 PE=4 SV=1	1.157	0.625	0.69	0.592105	0.0702543	0.00914769	0	25.028	10	6	9	1	1186	130.3	7.49	24.59	6	1	0.821662	0.1723	0.0861035	9.98	31.25	7	22.7	25.4	36.3	15.82	4.52	6.84	High	High	High	High	Not Found	High	High	High	High	1
FALSE	High	Master Protein	A0A0M3JZT1	Uncharacterized protein OS=Anisakis simplex PE=4 SV=1	1.06	1.004	1.079	0.510849	0.879558	0.0091905	0	26.573	39	6	10	6	237	27.1	5.43	41.73	6	0	0.774398	0.913504	0.0861035	18.02	17.25	1.62	1383.4	1563.6	1469.6	4.27	12.74	13.5	High	High	High	High	High	High	High	High	High	1
FALSE	High	Master Protein	A0A0M3K126	Uncharacterized protein OS=Anisakis simplex PE=4 SV=1	0.862	0.992	0.855	0.428889	0.49967	0.00924043	0	12.428	37	4	5	4	153	17.5	5.85	15.93	4	0	0.705557	0.608063	0.0861035	14.8	6.7	0.33	283.9	259.6	318.8	12.11	8.37	8.12	High	High	High	High	High	High	High	High	High	1
FALSE	High	Master Protein	A0A0M3KAV8	Uncharacterized protein OS=Anisakis simplex PE=3 SV=1	0.994	0.822	0.827	0.552914	0.00876442	0.00926697	0	27.382	48	5	16	5	120	13.5	9.33	57.57	5	0	0.797871	0.0861298	0.0861035	0.09	4.26	2.58	2157.5	2142.2	2556.6	4.08	3.41	5.29	High	High	High	High	High	High	High	High	High	1
FALSE	High	Master Protein	A0A0K0ENQ5	Uncharacterized protein OS=Strongyloides stercoralis PE=4 SV=1	1.109	0.759	0.808	0.0400032	0.00889116	0.00926924	0	4.502	2	2	3	1	1101	123.4	4.75	10.23	2	0	0.385165	0.0861298	0.0861035	4.65	2.07	0.8	246	280.4	334.2	2.69	4.45	3.71	High	High	High	High	High	High	High	High	High	1
FALSE	High	Master Protein	O61359	Beta-tubulin OS=Onchocerca volvulus GN=tub PE=3 SV=1	1.047	0.738	0.773	0.528929	0.0428416	0.00928995	0	84.809	46	18	46	1	448	50.1	4.89	144.1	18	6	0.789354	0.138425	0.0861035	16.82	15.38	1.63	575.1	635.1	830.4	10.47	9.67	6.13	High	High	High	High	High	High	High	High	High	1
FALSE	High	Master Protein	A8XH36	Protein CBG13105 OS=Caenorhabditis briggsae GN=CBG13105 PE=4 SV=1	5.135	0.958	4.917	0.000340403	0.386038	0.0093069	0	7.624	11	1	3	1	242	26.5	5.67	9.24	1	0	0.255742	0.506526	0.0861035	7.48	8.68	17.77	36.7	184.9	39.1	5.4	10.16	19.33	High	High	High	High	High	High	High	High	High	1
FALSE	High	Master Protein	A0A0M3JS06	Uncharacterized protein OS=Anisakis simplex PE=4 SV=1	0.988	0.735	0.69	0.332866	0.0141093	0.00942809	0	45.68	32	7	19	7	235	26.5	9.94	67.1	7	0	0.653241	0.0911914	0.0861035	1.71	2.28	8.99	1357.4	1340.5	1903.5	2.95	1.28	6.34	High	High	High	High	High	High	High	High	High	1
FALSE	High	Master Protein	A0A0M3K2A9	Uncharacterized protein OS=Anisakis simplex PE=4 SV=1	1.003	0.839	0.864	0.967647	0.0801117	0.00943007	0	99.161	76	19	45	19	322	35.2	7.96	175.14	19	0	0.992254	0.182329	0.0861035	9.22	5.21	3.45	4009.7	4107.7	4644.6	6.43	4.99	4.01	High	High	High	High	High	High	High	High	High	1
FALSE	High	Master Protein	A0A0M3K6E2	Uncharacterized protein OS=Anisakis simplex PE=4 SV=1	0.902	5.577	4.736	0.335505	0.00196622	0.00945379	0	101.899	51	16	40	16	471	52.2	5.21	132.73	16	0	0.653241	0.0783744	0.0861035	16.22	11.7	21.73	2825.5	2712.6	531.2	9.22	26.61	6.23	High	High	High	High	High	High	High	High	High	1
FALSE	High	Master Protein	A0A0M3J236	Uncharacterized protein OS=Anisakis simplex PE=3 SV=1	0.901	0.763	0.718	0.217719	0.0229585	0.00952323	0	26.56	34	4	10	4	154	17.8	10.46	38.7	4	0	0.575458	0.104846	0.0861035	6.03	10.45	4.55	559.8	506.4	732.5	4.08	4.12	3.99	High	High	High	High	High	High	High	High	High	1
FALSE	High	Master Protein	A0A0B4N5Q2	Large subunit ribosomal protein 2 (Fragment) OS=Bunonema sp. VS-2014 GN=rpl-2 PE=2 SV=1	0.976	0.853	0.833	0.15281	5.95483e-05	0.00954761	0	11.662	13	3	6	2	260	28.5	11.12	20.95	3	0	0.542088	0.0529565	0.0861035	0.15	0.09	0.23	392	379.9	461.2	2.18	4.4	2.15	High	High	High	High	High	High	High	High	High	1
FALSE	High	Master Protein	A0A0M3KIJ2	Uncharacterized protein OS=Anisakis simplex PE=4 SV=1	1.036	1.206	1.249	0.0622729	0.0243767	0.00961159	0	14.323	34	5	9	5	175	19.8	6.2	28.18	5	0	0.410475	0.106801	0.0861035	1.23	3.99	0.02	550.2	577.1	462	1.18	2.37	6.41	High	High	High	High	High	High	High	High	High	1
FALSE	High	Master Protein	A0A0M3JUL1	Uncharacterized protein OS=Anisakis simplex PE=4 SV=1	1.087	0.751	0.817	0.503002	0.0677228	0.00964926	0	18.212	20	6	6	6	327	37.1	6.62	19.67	6	0	0.766549	0.168328	0.0861035	5.06	14.9	0.9	288	312.5	383.2	10.54	1.05	2.77	High	High	High	High	High	High	High	High	High	1
FALSE	High	Master Protein	A0A0M3JHF9	Uncharacterized protein OS=Anisakis simplex PE=4 SV=1	0.835	1.311	1.128	0.0693322	0.0233711	0.00969664	0	18.631	40	2	7	2	72	8.2	4.98	22.9	2	0	0.421601	0.104846	0.0861035	3.19	8.77	0.94	546.7	464.6	417	3.86	3.95	3.29	High	High	High	High	High	High	High	High	High	1
FALSE	High	Master Protein	A0A0M3JXS5	Uncharacterized protein OS=Anisakis simplex PE=3 SV=1	0.924	0.743	0.684	0.239011	0.0364712	0.00970044	0	37.939	35	7	15	5	161	18.7	10.86	65.19	7	3	0.585755	0.128512	0.0861035	0.61	11.06	6.46	1959.9	1815.5	2655.6	3.28	1.97	7.93	High	High	High	High	High	High	High	High	High	1
FALSE	High	Master Protein	A0A0M3J6V8	Uncharacterized protein OS=Anisakis simplex PE=4 SV=1	0.711	0.69	0.49	0.01872	0.0813514	0.00971243	0.002	2.045	11	1	1	1	91	10.4	8.19	3.08	1	0	0.328746	0.18412	0.0861035	10.24	24.6	16.06	100.8	77.2	146.2	10.53	5.18	12.71	High	High	High	High	High	High	High	High	High	1
FALSE	High	Master Protein	A0A0B2W008	Conserved regulator of innate immunity protein 3 OS=Toxocara canis GN=cri-3 PE=4 SV=1	1.02	1.233	1.277	0.394624	0.0469324	0.00971502	0	14.924	9	2	8	1	244	27	5.26	29.01	2	1	0.683566	0.142736	0.0861035	4.09	6.51	2.21	821.2	895.3	688.7	8.2	5.91	2.62	High	High	High	High	High	High	High	High	High	1
FALSE	High	Master Protein	U6PJA4	Staphylococcal nuclease (SNase) and Maternal tudor protein domain containing protein OS=Haemonchus contortus GN=HCOI_01550800 PE=4 SV=1	0.935	0.603	0.536	0.388321	0.107343	0.00972625	0.002	2.528	1	1	1	1	925	102.4	7.62	4.3	1	0	0.683566	0.220397	0.0861035	14.01	14.55	6.53	145.5	133	248.2	29.91	1.88	11.56	High	High	High	High	High	High	High	High	High	1
FALSE	High	Master Protein	A0A0M3JYP0	Uncharacterized protein OS=Anisakis simplex PE=4 SV=1	1.003	0.851	0.848	0.547287	0.0117738	0.00978665	0	12.207	24	5	5	5	218	24.3	9.41	17.47	5	0	0.797871	0.0876746	0.0861035	1.95	2.77	0.81	714.9	710.3	840.5	4.62	1.51	1.67	High	High	High	High	High	High	High	High	High	1
FALSE	High	Master Protein	A0A0M3KG67	Uncharacterized protein OS=Anisakis simplex PE=4 SV=1	1.502	1.412	1.763	0.150127	0.277969	0.00979651	0.002	2.683	8	1	1	1	115	12.7	6.93	2.95	1	0	0.538504	0.409998	0.0861035	40.06	22.38	0.67	88.4	149.7	85.3	30.38	8.01	17.77	High	High	High	High	High	High	High	High	High	1
FALSE	High	Master Protein	A0A0M3JA39	Uncharacterized protein OS=Anisakis simplex PE=4 SV=1	1.135	1.247	1.415	0.412877	0.0231527	0.00980794	0	12.223	42	4	4	2	158	16.7	6.09	13.73	4	1	0.692441	0.104846	0.0861035	3.85	3.69	0.06	356.5	364.2	282.8	10.08	8.02	7.15	High	High	High	High	High	High	High	High	High	1
FALSE	High	Master Protein	A0A0M3K7H9	Uncharacterized protein OS=Anisakis simplex PE=4 SV=1	0.98	1.781	1.773	0.152174	0.00745675	0.0098278	0	44.347	54	9	27	9	103	11.3	9.89	97.55	9	0	0.541087	0.0861298	0.0861035	2.23	11.27	8.79	4414.5	4262	2402.1	4.82	4.18	8.36	High	High	High	High	High	High	High	High	High	1
FALSE	High	Master Protein	A0A0M3KDM8	Uncharacterized protein OS=Anisakis simplex PE=4 SV=1	0.913	0.717	0.654	0.0558033	0.00386613	0.009838	0.002	2.237	7	1	2	1	129	14.5	10.89	5.98	1	0	0.405781	0.0804438	0.0861035	4.98	0.2	4.78	327.1	298.6	453.2	0.41	4.14	3.14	High	High	High	High	High	High	High	High	High	1
FALSE	High	Master Protein	A0A0M3J6S8	Uncharacterized protein OS=Anisakis simplex PE=4 SV=1	1.052	1.313	1.421	0.638883	0.0325699	0.00989527	0	11.814	36	3	7	3	121	14.1	6.54	13.85	3	0	0.822551	0.120435	0.0861035	20.71	1.18	4.12	95.5	102.9	72.6	10.38	7.2	0.65	High	High	High	High	High	High	High	High	High	1
FALSE	High	Master Protein	A0A0B2V538	ATP-binding cassette sub-family B member 9 OS=Toxocara canis GN=Abcb9 PE=3 SV=1	0.875	0.56	0.505	0.0960721	0.00333159	0.00990058	0	9.668	6	4	4	3	849	95.1	5.6	10.45	4	1	0.465829	0.0804438	0.0861035	11.11	4.28	7.03	194.9	161.7	347.9	4.09	7.86	9.83	High	High	High	High	High	High	High	High	High	1
FALSE	High	Master Protein	A0A0M3JUP3	Aspartate aminotransferase OS=Anisakis simplex PE=3 SV=1	1.019	1.213	1.247	0.51777	0.0239528	0.0100621	0	14.298	22	5	6	5	394	43.8	7.36	16.97	5	0	0.779563	0.106189	0.0861035	8.07	6.43	1.21	340	337.8	271	6.23	11.03	6.81	High	High	High	High	High	High	High	High	High	1
FALSE	High	Master Protein	A8XTM9	Protein CBR-RPL-38 OS=Caenorhabditis briggsae GN=rpl-38 PE=3 SV=1	0.892	0.738	0.658	0.0619621	0.0387832	0.0101465	0.009	1.271	14	1	1	1	70	8.1	10.01	3.42	1	0	0.409319	0.13133	0.0861035	1.79	11.82	1.3	143.6	126.7	188.8	6.11	2.02	6.31	High	High	High	High	High	High	High	High	High	1
FALSE	High	Master Protein	A0A0M3KCF5	Uncharacterized protein OS=Anisakis simplex PE=3 SV=1	1.068	1.197	1.31	0.0842107	0.0242098	0.0101802	0	63.523	43	10	23	10	251	27.7	7.05	77.48	10	0	0.458225	0.106635	0.0861035	4.8	6.3	2.34	1314.8	1404.1	1097.6	6.46	2.82	5.83	High	High	High	High	High	High	High	High	High	1
FALSE	High	Master Protein	A0A0M3JYT0	Uncharacterized protein OS=Anisakis simplex PE=3 SV=1	1.064	0.73	0.776	0.172321	0.0244282	0.0102193	0	5.418	5	2	2	2	704	78.8	7.71	6.29	2	0	0.546385	0.106927	0.0861035	3.37	12.36	4.9	119.2	126.8	171.4	9.94	5.69	3.09	High	High	High	High	High	High	High	High	High	1
FALSE	High	Master Protein	A0A0M3K4R1	Uncharacterized protein OS=Anisakis simplex PE=4 SV=1	0.962	0.815	0.784	0.726259	0.0348788	0.0102228	0	22.263	43	7	14	4	127	14.8	10.37	51.89	7	0	0.86973	0.124427	0.0861035	7.71	5.3	5.4	656.4	631.7	830	4.53	3.61	4.48	High	High	High	High	High	High	High	High	High	1
FALSE	High	Master Protein	A0A0M3J984	Uncharacterized protein OS=Anisakis simplex PE=3 SV=1	1.045	1.092	1.15	0.302039	0.318712	0.0102263	0	67.828	50	11	33	9	245	26.5	6.29	96.65	11	3	0.629839	0.447364	0.0861035	5.58	7.05	1.2	3266.2	3779.6	3308.2	6.53	9.59	8.31	High	High	High	High	High	High	High	High	High	1
FALSE	High	Master Protein	A0A0M3JXS9	Uncharacterized protein OS=Anisakis simplex PE=4 SV=1	1.08	0.648	0.64	0.994398	0.053697	0.0102369	0	28.972	9	6	13	2	1036	113.7	7.23	34.72	6	4	0.999294	0.150386	0.0861035	15.22	24.19	9.81	258.9	278.6	446.2	17.48	7.38	9.53	High	High	High	High	High	High	High	High	High	1
FALSE	High	Master Protein	U1NL31	Uncharacterized protein OS=Ascaris suum GN=ASU_07674 PE=4 SV=1	0.825	0.734	0.616	0.0405596	0.00096529	0.0102535	0	10.284	16	4	5	4	255	28.1	8.5	16.07	4	0	0.385165	0.0783744	0.0861035	2.53	1.45	0.76	421.5	322.6	574.4	5.37	6.46	6.97	High	High	High	High	High	High	High	High	High	1
FALSE	High	Master Protein	A0A0M3J2S6	Uncharacterized protein OS=Anisakis simplex PE=4 SV=1	1.151	2.028	2.32	0.31758	0.0276236	0.0103486	0	190.056	62	36	129	31	465	54.6	4.87	441.01	36	6	0.643827	0.110984	0.0861035	4.32	29.05	5.23	13566.3	15724.5	6777.9	12.07	0.46	13.82	High	High	High	High	High	High	High	High	High	1
FALSE	High	Master Protein	A0A0M3I2K4	Uncharacterized protein OS=Ascaris lumbricoides PE=4 SV=1	0.962	0.726	0.664	0.342779	0.0188115	0.0103679	0	8.848	12	3	9	2	267	30.6	10.78	29.16	3	1	0.653915	0.0992421	0.0861035	7.15	10.51	4.56	986.8	949.3	1418.8	7.17	2.6	4.55	High	High	High	High	High	High	High	High	High	1
FALSE	High	Master Protein	A0A0M3J6C3	Uncharacterized protein OS=Anisakis simplex PE=4 SV=1	1.201	1.489	1.674	0.289107	0.348332	0.0103907	0	22.653	42	7	13	7	185	20.7	6.28	48.17	7	0	0.618495	0.474239	0.0861035	24.9	1.12	10.13	2851.9	3489.7	2084.4	28.24	15.53	6.94	High	High	High	High	High	High	High	High	High	1
FALSE	High	Master Protein	U1M658	Protein transport protein sec23a OS=Ascaris suum GN=ASU_12989 PE=4 SV=1	1.093	0.559	0.611	0.655199	0.00409695	0.0104039	0	19.043	8	4	7	1	832	92.5	7.12	20.11	4	3	0.827344	0.0804438	0.0861035	14.01	9.02	3.44	176.6	193	328.4	9.27	6.79	3.93	High	High	High	High	High	High	High	High	High	1
FALSE	High	Master Protein	A0A0N5CY44	Coatomer subunit gamma OS=Thelazia callipaeda PE=3 SV=1	1.196	0.653	0.777	0.113997	0.00242677	0.0104061	0	16.189	5	4	6	3	897	100.4	6.1	20.39	4	1	0.492873	0.0804438	0.0861035	0.25	0.88	1.13	436.6	509.1	672.4	8.98	2.59	5.78	High	High	High	High	High	High	High	High	High	1
FALSE	High	Master Protein	A0A0J9XYM9	BMA-TRAP-3, isoform b OS=Brugia malayi GN=Bma-trap-3 PE=4 SV=1	1.194	0.697	0.828	0.000148801	0.00298019	0.0104077	0	5.722	12	2	4	2	157	17.6	8.92	14.93	2	0	0.255742	0.0804438	0.0861035	0.01	3.21	4.14	662	790.6	928.7	8.91	8.67	6.35	High	High	High	High	High	High	High	High	High	1
FALSE	High	Master Protein	A0A044VID9	Uncharacterized protein OS=Onchocerca volvulus GN=WBGene00246720 PE=4 SV=1	0.941	0.817	0.781	0.215774	0.0215779	0.010423	0	9.087	8	2	5	1	270	30.6	5.59	17.84	2	0	0.575458	0.104846	0.0861035	7.91	4.04	6.43	187	175.9	235	10.89	5.36	7.54	High	High	High	High	High	High	High	High	High	1
FALSE	High	Master Protein	U6NV21	Galectin OS=Haemonchus contortus GN=HCOI_00520000 PE=4 SV=1	0.843	0.611	0.515	0.985382	0.0895095	0.0104299	0.002	2.527	4	1	2	1	280	32.2	6.4	7.69	1	0	0.999294	0.195701	0.0861035	32.57	15.44	13.74	57.4	48.4	94	18.63	28.43	16.51	High	High	High	High	High	High	High	High	High	1
FALSE	High	Master Protein	A0A0N4TQT3	Uncharacterized protein OS=Brugia pahangi PE=4 SV=1	0.967	1.348	1.258	0.222225	0.0045406	0.0104626	0	15.467	9	3	5	1	271	30.6	6.28	20.62	3	0	0.57724	0.0816406	0.0861035	1.55	5.13	5.34	104.6	93.1	75	26.25	29.09	29.47	High	High	High	High	High	High	High	High	High	1
FALSE	High	Master Protein	A0A0M3ICR7	Uncharacterized protein OS=Ascaris lumbricoides PE=3 SV=1	0.88	1.331	1.171	0.199067	0.0305949	0.010465	0	300.094	64	20	313	4	675	75.1	5.59	1057.05	20	0	0.563984	0.116827	0.0861035	15.01	9.08	2.3	2534	2221.9	1904.4	12.64	2.23	4.48	High	High	High	High	High	High	High	High	High	1
FALSE	High	Master Protein	A0A0M3KCB9	Uncharacterized protein OS=Anisakis simplex PE=4 SV=1	0.567	4.21	2.535	0.0226099	0.000785118	0.0104684	0	138.909	69	21	68	17	352	39.2	7.34	256.2	21	1	0.338691	0.0783744	0.0861035	5.73	9.08	23.98	11305.4	7108	2804	6.15	12.22	4.16	High	High	High	High	High	High	High	High	High	1
FALSE	High	Master Protein	A0A0M3IYX8	Uncharacterized protein OS=Anisakis simplex PE=4 SV=1	1.129	1.182	1.244	0.682311	0.126248	0.0105313	0.003	1.846	6	1	2	1	140	15.9	4.79	4.81	1	0	0.843081	0.245439	0.0861035	2.29	12.24	0.96	152.8	159.6	129.2	16.45	6.79	3.62	High	High	High	High	High	High	High	High	High	1
FALSE	High	Master Protein	A0A0M3K9A4	Uncharacterized protein OS=Anisakis simplex PE=4 SV=1	1.064	0.7	0.752	0.89465	0.1297	0.0105491	0.004	1.708	12	1	1	1	76	8.5	10.01	2.97	1	0	0.954517	0.247797	0.0861035	1.37	3.75	5.16	61.3	59.6	82.1	5.45	11.36	14.74	High	High	High	High	High	High	High	High	High	1
FALSE	High	Master Protein	F1L132	Polyadenylate-binding protein (Fragment) OS=Ascaris suum PE=2 SV=1	1.088	0.615	0.683	0.0274069	0.00429956	0.0105973	0	48.569	19	10	19	9	661	72.4	9.06	61.67	10	1	0.346215	0.0804438	0.0861035	3.13	6.75	3.76	1098.6	1220	1805.5	4.27	5.52	2.08	High	High	High	High	High	High	High	High	High	1
FALSE	High	Master Protein	A0A0M3KBB5	Uncharacterized protein OS=Anisakis simplex PE=4 SV=1	1.255	0.962	1.199	0.378433	0.608541	0.0106499	0	22.688	32	4	9	4	200	22.8	5.45	38.1	4	0	0.681225	0.698864	0.0861035	7.35	1.09	1.5	332.6	371.8	310	12.97	12.37	8.74	High	High	High	High	High	High	High	High	High	1
FALSE	High	Master Protein	A0A0M3K405	Uncharacterized protein OS=Anisakis simplex PE=4 SV=1	1.005	0.909	0.897	0.694099	0.267073	0.0107191	0	15.645	4	5	6	5	1468	160.6	6.51	19.46	5	0	0.850939	0.397084	0.0861035	6.72	13	2.49	452.9	455	512.7	10.15	0.98	1.72	High	High	High	High	High	High	High	High	High	1
FALSE	High	Master Protein	A0A0M3IEV1	Uncharacterized protein OS=Ascaris lumbricoides PE=3 SV=1	0.968	0.732	0.688	0.533833	0.019608	0.010758	0	40.795	29	7	22	3	392	43.8	10.35	67.64	7	5	0.790935	0.101824	0.0861035	10.72	7.75	6.79	830.2	805.6	1224.9	4.7	4.5	8.6	High	High	High	High	High	High	High	High	High	1
FALSE	High	Master Protein	A0A0M3KAJ1	Uncharacterized protein OS=Anisakis simplex PE=4 SV=1	1.289	0.572	0.776	0.0210243	0.0022482	0.0107862	0	18.095	20	5	9	5	365	42.2	7.11	26.03	5	0	0.331781	0.0802029	0.0861035	1.85	6.02	4.43	195.3	283	355.2	8.41	9.75	5.58	High	High	High	High	High	High	High	High	High	1
FALSE	High	Master Protein	A0A0B2V3A5	Plastin-2 OS=Toxocara canis GN=Lcp1 PE=4 SV=1	0.897	0.746	0.703	0.0560773	0.0429731	0.0108182	0	33.019	13	8	13	3	790	88.7	6.09	41.05	8	5	0.405884	0.138563	0.0861035	6.25	3.2	8.43	351.9	331.4	464.8	6.58	4.85	3.05	High	High	High	High	High	High	High	High	High	1
FALSE	High	Master Protein	A0A0M3K6Y0	Uncharacterized protein OS=Anisakis simplex PE=4 SV=1	1.034	0.343	0.302	0.916044	0.0105477	0.0108919	0	7.714	11	2	4	2	292	29.6	6.1	13.93	2	0	0.962727	0.0861298	0.0861035	7.76	23.93	2.22	214.6	218	693.3	8.68	3.76	16.46	High	High	High	High	High	High	High	High	High	1
FALSE	High	Master Protein	A0A0M3J4P0	Uncharacterized protein OS=Anisakis simplex PE=4 SV=1	3.452	1.004	3.758	0.00160064	0.70768	0.0108927	0	29.685	31	3	8	3	162	17.7	8.13	34.65	3	0	0.272952	0.782049	0.0861035	12.42	12.63	0.2	231.5	775.1	252.9	6.5	14.23	15.74	High	High	High	High	High	High	High	High	High	1
FALSE	High	Master Protein	A0A0B2VAZ2	Inosine-5'-monophosphate dehydrogenase OS=Toxocara canis GN=T22D1.3 PE=3 SV=1	0.941	0.824	0.797	0.400517	0.0884771	0.010897	0	10.747	6	3	3	1	631	68.5	8.38	10.98	3	0	0.683566	0.194038	0.0861035	6.79	10.42	4.05	106.2	102.6	128.8	9.11	3.3	0.74	High	High	High	High	High	High	High	High	High	1
FALSE	High	Master Protein	A0A0M3J7F3	Galectin OS=Anisakis simplex PE=4 SV=1	1.029	1.261	1.266	0.640367	0.092287	0.0109894	0	25.417	34	2	7	2	105	12.3	7.52	33.4	2	0	0.822876	0.200152	0.0861035	2.09	13.39	3.73	701.3	731.7	569.8	3.19	15.65	16.9	High	High	High	High	High	High	High	High	High	1
FALSE	High	Master Protein	A0A0M3K769	Uncharacterized protein OS=Anisakis simplex PE=4 SV=1	1.37	1.349	1.779	0.225011	0.0813584	0.0110107	0	16.518	35	6	7	6	179	19.9	5.68	22.43	6	0	0.581355	0.18412	0.0861035	22.67	10.09	4.76	851	1235.3	677	27.56	3.49	9.7	High	High	High	High	High	High	High	High	High	1
FALSE	High	Master Protein	A0A0M3K8N1	Uncharacterized protein OS=Anisakis simplex PE=4 SV=1	0.891	1.567	1.3	0.131798	0.0154803	0.0110131	0	63.827	29	9	20	4	434	47.4	8.98	82.77	9	7	0.517101	0.092181	0.0861035	11.03	1.06	2.91	1490.4	1212.6	947.6	9.96	5.77	1.53	High	High	High	High	High	High	High	High	High	1
FALSE	High	Master Protein	F1KUK6	Disks large 1 tumor suppressor protein OS=Ascaris suum GN=ASU_01071 PE=2 SV=1	0.988	1.208	1.176	0.946275	0.0304328	0.0110341	0	21.889	9	6	9	6	922	102.5	6.64	25.29	6	0	0.983536	0.116435	0.0861035	2.21	5.16	1.67	466.6	481.9	390.1	5.75	7.38	7.14	High	High	High	High	High	High	High	High	High	1
FALSE	High	Master Protein	A0A0M3JEZ9	Uncharacterized protein OS=Anisakis simplex PE=4 SV=1	1.097	0.316	0.336	0.16608	0.0134924	0.0110854	0	9.002	36	3	3	3	90	10.5	9.82	10.96	3	0	0.546385	0.0898982	0.0861035	7.14	28.27	2.79	121.4	144.5	430.3	12.14	5.98	22.42	High	High	High	High	High	High	High	High	High	1
FALSE	High	Master Protein	A0A0M3IZK3	Uncharacterized protein OS=Anisakis simplex PE=3 SV=1	1.01	0.839	0.815	0.702307	0.0516124	0.0111225	0	101.383	58	19	46	8	438	49	4.81	154.31	19	12	0.857725	0.147639	0.0861035	6.01	9.65	5.35	2828.4	2830.4	3598.5	8.54	3.25	5.37	High	High	High	High	High	High	High	High	High	1
FALSE	High	Master Protein	A0A0M3J1E8	Uncharacterized protein OS=Anisakis simplex PE=4 SV=1	0.795	5.774	4.951	0.91145	0.0369124	0.0111387	0	3.641	15	1	2	1	79	8.6	4.63	6.09	1	0	0.962525	0.128757	0.0861035	51.82	42.91	28.97	818.9	752.3	141.8	42.46	25.87	5.1	High	High	High	High	High	High	High	High	High	1
FALSE	High	Master Protein	A0A0N5CXE4	Uncharacterized protein OS=Thelazia callipaeda PE=4 SV=1	1.273	0.708	0.902	0.0532631	0.0369362	0.0111759	0.005	1.618	3	1	2	1	312	33.6	8.21	6.36	1	0	0.402993	0.128757	0.0861035	3.13	3.87	0.73	337.2	426.2	459.6	11.78	4.68	4.04	High	High	High	High	High	High	High	High	High	1
FALSE	High	Master Protein	A0A0M3J6Q7	Uncharacterized protein OS=Anisakis simplex PE=4 SV=1	1.015	0.632	0.644	0.133053	0.0122579	0.0113106	0	13.326	26	4	6	4	193	22.4	9.61	21.54	4	0	0.51858	0.0876746	0.0861035	0.49	11.75	9.57	546.2	551.2	864.5	5.64	5.39	4.35	High	High	High	High	High	High	High	High	High	1
FALSE	High	Master Protein	A0A0M3K4Z6	Uncharacterized protein OS=Anisakis simplex PE=4 SV=1	1.223	1.344	1.644	0.187564	0.0255085	0.0113135	0	31.267	11	9	15	4	983	110.4	6.55	35.8	9	0	0.550788	0.108784	0.0861035	24.74	10.65	9.64	493.9	573.4	390.6	11.32	13.77	9.69	High	High	High	High	High	High	High	High	High	1
FALSE	High	Master Protein	A0A0M3JCQ5	Uncharacterized protein OS=Anisakis simplex PE=4 SV=1	1.039	0.562	0.584	0.181104	0.00465745	0.0113139	0.003	1.826	9	1	1	1	117	13.4	9.79	3.25	1	0	0.548407	0.0816406	0.0861035	4.45	6.37	11.61	59.2	59.5	101.6	3.3	5.53	5.31	High	High	High	High	High	High	High	High	High	1
FALSE	High	Master Protein	J9EYN8	Uncharacterized protein OS=Wuchereria bancrofti GN=WUBG_01746 PE=4 SV=1	1.008	0.647	0.606	0.536707	0.0438436	0.0113377	0	18.967	7	6	11	1	906	101.8	7.53	32.65	6	0	0.790935	0.139839	0.0861035	7.98	19.9	10.51	126.1	117.1	203.3	16.42	10.33	10.34	High	High	High	High	High	High	High	High	High	1
FALSE	High	Master Protein	A0A0M3JZN3	Uncharacterized protein OS=Anisakis simplex PE=4 SV=1	0.926	0.419	0.372	0.490049	0.00424653	0.0114068	0	5.149	5	1	2	1	340	38.4	5.49	6.77	1	0	0.75663	0.0804438	0.0861035	6.45	10.05	13.28	15.9	14.5	42.6	14.01	23.96	8.13	High	High	High	High	High	High	High	High	High	1
FALSE	High	Master Protein	A0A0M3IZR0	Uncharacterized protein OS=Anisakis simplex PE=4 SV=1	0.944	0.697	0.631	0.0758612	0.0111939	0.0114196	0	112.601	75	25	63	19	352	39.5	9.23	210.29	25	6	0.435859	0.0861298	0.0861035	0.48	6.91	3.78	5546.6	5069.4	7858.3	4.68	2.78	5.83	High	High	High	High	High	High	High	High	High	1
FALSE	High	Master Protein	A0A0M3JUN5	Uncharacterized protein OS=Anisakis simplex PE=3 SV=1	0.954	0.709	0.642	0.100817	0.00952817	0.0114202	0	23.728	25	5	9	1	186	21.6	10.18	38.93	5	5	0.46764	0.0861298	0.0861035	2.34	8.63	0.86	1482.9	1398.6	2130.1	2.27	1.7	7.34	High	High	High	High	High	High	High	High	High	1
FALSE	High	Master Protein	A0A0M3JGJ0	Uncharacterized protein OS=Anisakis simplex PE=4 SV=1	1.163	0.571	0.667	0.0954082	0.0259017	0.0114409	0	21.701	46	3	10	3	142	15.4	5.36	39.98	3	0	0.465829	0.110044	0.0861035	5.01	4.24	0.75	473.9	551.2	814.7	8.62	1.26	5.81	High	High	High	High	High	High	High	High	High	1
FALSE	High	Master Protein	A0A0M3JVC1	Uncharacterized protein OS=Anisakis simplex PE=4 SV=1	0.965	0.49	0.473	0.101234	0.0164863	0.0114518	0	19.543	25	7	12	6	293	30	8.59	41.2	7	0	0.469019	0.0941646	0.0861035	2.05	11.13	6.09	676.4	635.5	1394	2.64	2.42	15.35	High	High	High	High	High	High	High	High	High	1
FALSE	High	Master Protein	A0A0N4VCA5	Uncharacterized protein OS=Enterobius vermicularis PE=4 SV=1	1.051	0.661	0.636	0.832339	0.00901936	0.011528	0.004	1.778	5	1	1	1	244	26.4	8.15	2.93	1	0	0.922982	0.0861298	0.0861035	4.38	2.93	7.89	26.9	26.3	43.2	6.59	6.24	10.6	High	High	High	High	High	High	High	High	High	1
FALSE	High	Master Protein	A0A0M3JZ96	Uncharacterized protein OS=Anisakis simplex PE=4 SV=1	0.907	2.045	1.772	0.0644957	0.00412324	0.0115416	0	8.131	15	5	6	5	119	12.6	6	22.04	5	0	0.412663	0.0804438	0.0861035	2.47	6.61	6.05	1533.4	1401.5	699.7	4.18	9.46	8.8	High	High	High	High	High	High	High	High	High	1
FALSE	High	Master Protein	A0A0I9N5A1	Bm6825 OS=Brugia malayi GN=Bm6825 PE=3 SV=1	1.189	1.008	1.255	0.073978	0.90789	0.0115536	0	10.82	30	3	3	3	152	17	5.99	8.19	3	0	0.429706	0.929687	0.0861035	4.91	12.13	5.69	51.7	71.5	55.7	11.04	8.95	5.43	High	High	High	High	High	High	High	High	High	1
FALSE	High	Master Protein	A0A0H5S5P3	BMA-ABCE-1 OS=Brugia malayi GN=Bma-abce-1 PE=3 SV=1	0.853	0.863	0.746	0.0725297	0.0042796	0.0115773	0	24.214	17	8	14	3	610	68.9	8.4	32.26	8	1	0.428472	0.0804438	0.0861035	4.29	1.91	6.28	503.2	462.5	583.1	5.88	6.18	4.38	High	High	High	High	High	High	High	High	High	1
FALSE	High	Master Protein	A0A0M3J1U0	Uncharacterized protein OS=Anisakis simplex PE=4 SV=1	1.1	0.257	0.333	0.404617	0.00983155	0.011654	0	16.655	20	5	9	2	308	35.2	5.48	26.84	5	3	0.686165	0.0861298	0.0861035	22.19	32.92	13.8	340.1	395.8	1319.7	20.99	8.29	23.58	High	High	High	High	High	High	High	High	High	1
FALSE	High	Master Protein	A0A0M3J020	Uncharacterized protein OS=Anisakis simplex PE=4 SV=1	0.919	1.49	1.394	0.0676083	0.00287327	0.0116589	0	4.086	3	1	1	1	370	38.3	4.67	4.31	1	0	0.417258	0.0804438	0.0861035	1.96	2.63	5.03	133.5	121.2	92.7	8.35	10.6	10.55	High	High	High	High	High	High	High	High	High	1
FALSE	High	Master Protein	A0A0M3IYM3	Uncharacterized protein OS=Anisakis simplex PE=4 SV=1	1.073	0.38	0.47	0.374126	0.00275377	0.0116717	0	21.595	19	6	6	6	480	56	8.47	24.89	6	0	0.679182	0.0804438	0.0861035	15.06	1.29	4.08	267.8	287.3	611.3	11.2	2.55	13.91	High	High	High	High	High	High	High	High	High	1
FALSE	High	Master Protein	F1KRP4	Eukaryotic translation initiation factor 4 gamma 3 OS=Ascaris suum GN=ASU_00624 PE=2 SV=1	1.007	0.889	0.864	0.969139	0.206628	0.0116828	0	3.576	1	1	1	1	1316	145.3	6.24	3.56	1	0	0.992923	0.332926	0.0861035	20.1	13.36	2.35	39.1	39.4	44	8.63	5.36	5.07	High	High	High	High	High	High	High	High	High	1
FALSE	High	Master Protein	A0A0M3KGH1	Uncharacterized protein OS=Anisakis simplex PE=4 SV=1	0.609	4.457	2.23	0.0211565	0.00293493	0.0117913	0	8.629	7	3	4	3	551	63.7	7.03	11.64	3	0	0.333644	0.0804438	0.0861035	1	8.56	8.31	264.5	147.4	66.1	12.78	5.45	10.8	High	High	High	High	High	High	High	High	High	1
FALSE	High	Master Protein	A0A0M3K0N6	Dolichyl-diphosphooligosaccharide--protein glycosyltransferase subunit 1 OS=Anisakis simplex PE=3 SV=1	0.98	0.771	0.786	0.94351	0.00401505	0.0117961	0	69.305	33	15	36	15	595	67	8.7	128.12	15	0	0.980922	0.0804438	0.0861035	4.16	2.23	4.01	2801	2744.4	3492.8	3.65	2.04	2.95	High	High	High	High	High	High	High	High	High	1
FALSE	High	Master Protein	A0A0N4VFT7	Uncharacterized protein OS=Enterobius vermicularis PE=4 SV=1	0.977	1.22	1.193	0.357785	0.023751	0.0118164	0	45.035	48	6	22	5	147	16.2	8.06	77.45	6	1	0.665459	0.105533	0.0861035	0.07	3.91	3.85	1204.3	1176.4	989.3	2.29	0.48	2.91	High	High	High	High	High	High	High	High	High	1
FALSE	High	Master Protein	A0A0M3KAU9	Uncharacterized protein OS=Anisakis simplex PE=4 SV=1	1.254	0.263	0.333	0.359591	0.00255762	0.0118464	0	4.58	5	1	2	1	321	36.5	7.23	4.36	1	0	0.667755	0.0804438	0.0861035	41.94	1.24	12.07	7.9	10.9	32.9	7.76	27.85	7.66	High	High	High	High	High	High	High	High	High	1
FALSE	High	Master Protein	H3F2I6	Uncharacterized protein OS=Pristionchus pacificus GN=WBGene00105873 PE=3 SV=1	0.631	0.911	0.575	0.105588	0.930104	0.0119144	0	70.748	20	12	50	1	716	79	8.19	174.55	12	0	0.480077	0.945084	0.0861035	13.04	48.84	2.63	34.4	21.2	36.2	51.39	24.36	33.79	High	High	High	High	High	High	High	High	High	1
FALSE	High	Master Protein	A0A0M3IYN1	Uncharacterized protein OS=Anisakis simplex PE=4 SV=1	1.035	1.43	1.386	0.559702	0.0475104	0.0119924	0	28.279	28	5	11	5	184	20.7	5.39	38.2	5	0	0.802471	0.143321	0.0861035	13.53	4.82	4.31	597.9	603.3	404.9	15.45	5.91	6.5	High	High	High	High	High	High	High	High	High	1
FALSE	High	Master Protein	A0A0M3JGM8	Uncharacterized protein OS=Anisakis simplex PE=4 SV=1	1.098	1.332	1.39	0.230037	0.229916	0.0119954	0	28.015	40	4	16	4	126	14.4	9.11	45.65	4	0	0.582699	0.358726	0.0861035	9.92	2.78	7.71	681.9	780.7	603.5	16.29	12.08	10.43	High	High	High	High	High	High	High	High	High	1
FALSE	High	Master Protein	A0A044S896	Uncharacterized protein OS=Onchocerca volvulus GN=WBGene00238761 PE=4 SV=1	0.75	0.683	0.531	0.125864	0.00439742	0.0120693	0	5.254	5	1	1	1	259	28.8	8.78	4.58	1	0	0.511119	0.0804486	0.0861035	7.49	5.06	12.99	70.1	53.3	101.2	4.29	11.46	1.09	High	High	High	High	High	High	High	High	High	1
FALSE	High	Master Protein	A0A0M3K2A5	Uncharacterized protein OS=Anisakis simplex PE=4 SV=1	0.953	0.482	0.517	0.859907	0.00331248	0.0120895	0	7.785	3	2	2	2	1023	116.5	6.44	6.65	2	0	0.937252	0.0804438	0.0861035	4.5	0.89	14.9	71	70.7	137	5.82	9.15	4.56	High	High	High	High	High	High	High	High	High	1
FALSE	High	Master Protein	A0A0M3JRE6	Uncharacterized protein OS=Anisakis simplex PE=4 SV=1	1.521	0.575	0.833	0.0201134	0.00626153	0.012099	0	34.249	36	9	13	7	249	28.4	7.77	49.56	9	2	0.328746	0.0841302	0.0861035	0.13	7.32	1.92	848.5	1291.8	1475.6	5.25	13.34	12.39	High	High	High	High	High	High	High	High	High	1
FALSE	High	Master Protein	A0A0M3KIJ1	Uncharacterized protein OS=Anisakis simplex PE=4 SV=1	0.997	1.06	1.06	0.843941	0.376387	0.0121488	0	5.305	16	2	2	2	187	20.8	5.08	5.59	2	0	0.928966	0.502313	0.0861035	12.97	12.56	0.44	185.3	184.8	174.9	1.55	12.18	13.15	High	High	High	High	High	High	High	High	High	1
FALSE	High	Master Protein	A0A0M3KET0	Uncharacterized protein OS=Anisakis simplex PE=4 SV=1	0.94	0.752	0.706	0.237884	0.00968246	0.0121678	0.006	1.505	8	1	1	1	139	15.8	7.74	3.32	1	0	0.584713	0.0861298	0.0861035	4.44	4	0.56	61.9	54.9	84.6	7.73	6.68	4.9	High	High	High	High	High	High	High	High	High	1
FALSE	High	Master Protein	A0A0M3J4N7	Uncharacterized protein OS=Anisakis simplex PE=4 SV=1	1.171	0.363	0.514	0.100988	0.00476339	0.0122001	0	19.575	26	5	11	4	245	28.4	5.17	30.23	5	0	0.467973	0.0816406	0.0861035	3.09	2.55	4.52	157.9	223.6	435.1	13.04	12.3	21.62	High	High	High	High	High	High	High	High	High	1
FALSE	High	Master Protein	A0A0M3K4H3	Uncharacterized protein OS=Anisakis simplex PE=4 SV=1	1.013	0.61	0.605	0.396752	0.0171882	0.0122078	0	19.471	9	4	8	3	627	69.8	6.07	25.27	4	0	0.683566	0.0947049	0.0861035	3.01	15.57	2.73	159.4	171.6	257.4	5.76	6.47	7.36	High	High	High	High	High	High	High	High	High	1
FALSE	High	Master Protein	A0A0M3K2V8	Uncharacterized protein OS=Anisakis simplex PE=4 SV=1	0.784	1.586	1.265	0.413846	0.157103	0.0122117	0	10.503	18	2	4	2	220	24.5	5.54	21.17	2	0	0.693623	0.281721	0.0861035	50.33	40.84	2.58	547.2	425.6	312.2	37.5	5.53	6.49	High	High	High	High	High	High	High	High	High	1
FALSE	High	Master Protein	F1KV33	ADP-ribosylation factor-like protein 8B OS=Ascaris suum PE=2 SV=1	0.925	0.837	0.827	0.48587	0.0447508	0.0122496	0	15.52	22	3	5	1	185	21.2	7.06	19.19	3	2	0.751976	0.141696	0.0861035	0.15	9.2	0.76	155.9	155.3	186.8	4.7	5.85	2.77	High	High	High	High	High	High	High	High	High	1
FALSE	High	Master Protein	A0A0M3JRJ4	Uncharacterized protein OS=Anisakis simplex PE=4 SV=1	0.965	0.777	0.679	0.532395	0.0408939	0.012255	0	103.596	44	17	37	17	360	40.6	10.95	149.68	17	0	0.790935	0.135269	0.0861035	12.71	1.48	2.48	2970.2	2833.2	4244.4	6.72	6.09	10.77	High	High	High	High	High	High	High	High	High	1
FALSE	High	Master Protein	A0A0M3K5A6	Reticulon-like protein OS=Anisakis simplex PE=4 SV=1	1.085	1.136	1.334	0.218574	0.0957273	0.0122595	0	39.284	34	5	17	5	138	15.7	8.35	64.83	5	0	0.575608	0.204995	0.0861035	10.99	1.97	2.86	1573.1	1813.8	1359.3	4.97	7.89	11.96	High	High	High	High	High	High	High	High	High	1
FALSE	High	Master Protein	A0A0M3JSV6	Uncharacterized protein OS=Anisakis simplex PE=4 SV=1	0.903	0.35	0.314	0.24995	0.0242788	0.0122642	0	36.22	49	7	15	7	201	22.2	7.53	56.16	7	0	0.595114	0.106635	0.0861035	11.92	29.92	12.67	907.8	736.9	2263.2	13.91	7.49	33.16	High	High	High	High	High	High	High	High	High	1
FALSE	High	Master Protein	A0A0M3K9T8	Uncharacterized protein OS=Anisakis simplex PE=4 SV=1	1.012	0.691	0.705	0.469147	0.0324806	0.012387	0	13.041	11	4	5	2	596	68.2	9.29	12.21	4	2	0.738127	0.120282	0.0861035	5.22	13.11	6.52	84.6	88.6	122.4	2.07	9.97	11.04	High	High	High	High	High	High	High	High	High	1
FALSE	High	Master Protein	A0A0N4TMH4	Uncharacterized protein OS=Brugia pahangi PE=4 SV=1	0.904	0.808	0.731	0.309732	0.0171695	0.0124214	0	9.381	5	4	5	1	857	97.4	7.11	13.35	4	3	0.636079	0.0947049	0.0861035	14.45	4.15	8.4	413.3	376.1	514.5	2.9	8.83	2.74	High	High	High	High	High	High	High	High	High	1
FALSE	High	Master Protein	A0A023W3Z5	Alpha-1,4 glucan phosphorylase OS=Anisakis simplex GN=GP PE=3 SV=1	0.911	0.828	0.754	0.251485	0.111443	0.012425	0	311.988	62	46	154	27	863	99.4	6.29	467.9	46	21	0.596224	0.22492	0.0861035	10.87	5.59	5.69	8102.8	6816.4	9740.1	12.63	10.21	7.44	High	High	High	High	High	High	High	High	High	1
FALSE	High	Master Protein	A0A0M3JY12	Uncharacterized protein OS=Anisakis simplex PE=4 SV=1	1.004	0.934	0.939	0.917135	0.153189	0.0124669	0	7.661	7	3	3	3	401	45.8	5.72	10.31	3	0	0.962727	0.2777	0.0862339	8.03	5.42	0.23	230.5	244.6	255.7	9.51	6.29	6.01	High	High	High	High	High	High	High	High	High	1
FALSE	High	Master Protein	A0A0M3K9P2	Uncharacterized protein OS=Anisakis simplex PE=4 SV=1	0.974	0.841	0.819	0.266514	0.00439063	0.0125003	0	46.206	37	12	26	9	292	34.2	6.47	84.31	12	3	0.606284	0.0804486	0.0863865	2.07	1.25	0.84	1303.7	1271.3	1550.1	6.64	0.31	4.69	High	High	High	High	High	High	High	High	High	1
FALSE	High	Master Protein	K7GWC9	Uncharacterized protein OS=Caenorhabditis japonica GN=WBGene00122777 PE=3 SV=1	0.933	0.882	0.847	0.498375	0.0670769	0.0125865	0	16.638	6	4	7	0	888	96.9	6.32	25.85	4	4	0.761124	0.167942	0.0866724	4.11	5.64	1.52	905.3	862.6	1037.4	6.56	1.96	4.35	Not Found	Not Found	Not Found	Not Found	Not Found	Not Found	Not Found	Not Found	Not Found	1
FALSE	High	Master Protein	A0A0M3J6L0	Uncharacterized protein OS=Anisakis simplex PE=4 SV=1	0.985	0.743	0.64	0.741	0.0433762	0.0126216	0	12.731	33	5	8	3	228	26.1	8.87	12.81	5	0	0.877874	0.138836	0.0866724	15.19	0.54	1.21	32.8	28.4	44.4	13.32	7.67	0.44	High	High	High	High	High	High	High	High	High	1
FALSE	High	Master Protein	A0A0M3J0T2	Uncharacterized protein OS=Anisakis simplex PE=3 SV=1	1.003	0.8	0.768	0.691066	0.0159457	0.012623	0	26.583	39	6	18	6	151	17.4	10.8	63.87	6	0	0.848561	0.0922916	0.0866724	1.57	4.19	2.95	1342.4	1289.7	1678.8	3.62	3.22	1.74	High	High	High	High	High	High	High	High	High	1
FALSE	High	Master Protein	A0A0C2GM14	Uncharacterized protein OS=Ancylostoma duodenale GN=ANCDUO_09762 PE=4 SV=1	1.053	0.712	0.709	0.900397	0.0227027	0.0126447	0.009	1.291	5	1	1	1	158	17.8	7.44	3.96	1	0	0.957882	0.104846	0.0866724	7.26	8.36	0.97	216.9	228.4	322	11.21	0.82	5.27	High	High	High	High	High	High	High	High	High	1
FALSE	High	Master Protein	A0A0B1T378	Glycerol-3-phosphate dehydrogenase (Fragment) OS=Oesophagostomum dentatum GN=OESDEN_09918 PE=3 SV=1	0.898	0.684	0.613	0.0345654	0.00867837	0.0127277	0.009	1.296	2	1	1	1	533	59	7.24	3.41	1	0	0.378388	0.0861298	0.0867109	0.62	0.38	0.24	59.8	56.5	79.4	10.43	11.06	11.96	High	High	High	High	High	High	High	High	High	1
FALSE	High	Master Protein	A0A0M3JSF6	Uncharacterized protein OS=Anisakis simplex PE=4 SV=1	0.93	1.694	1.599	0.625563	0.00180538	0.0127551	0	58.046	50	10	16	10	284	31.2	5.4	48.36	10	0	0.822551	0.0783744	0.0868724	2.98	5.27	8.27	331.7	321	200.7	8.24	2.41	7.85	High	High	High	High	High	High	High	High	High	1
FALSE	High	Master Protein	F1LDD1	Cuticle collagen 12 (Fragment) OS=Ascaris suum PE=2 SV=1	0.751	0.16	0.12	0.43	0.00475489	0.0127927	0.001	3.222	4	1	1	1	293	30	6.38	3.3	1	0	0.705912	0.0816406	0.0870781	60.16	17.19	49.95	35.8	27.4	165.7	23.4	38.63	20.07	High	High	High	High	High	High	High	High	High	1
FALSE	High	Master Protein	A0A0M3KAW7	Uncharacterized protein OS=Anisakis simplex PE=4 SV=1	1.042	1.136	1.274	0.459936	0.143107	0.0128029	0	27.402	63	5	16	5	67	7.8	8.13	54.62	5	0	0.731348	0.265541	0.0871224	12.03	9.61	0.22	334.5	348.5	294.5	4.62	6.8	7.67	High	High	High	High	High	High	High	High	High	1
FALSE	High	Master Protein	A0A0M3J4D1	Uncharacterized protein OS=Anisakis simplex PE=4 SV=1	2.167	0.238	0.524	0.0447083	0.0262953	0.0128416	0	11.307	47	3	4	3	139	15.4	8.62	11.9	3	0	0.39286	0.110643	0.0873103	26.45	49.39	2.32	9	16	26.4	40.85	23.79	30.29	High	High	High	High	High	High	High	High	High	1
FALSE	High	Master Protein	A0A0M3J310	Uncharacterized protein OS=Anisakis simplex PE=4 SV=1	0.971	1.302	1.312	0.287548	0.00520598	0.012865	0	4.205	36	2	3	2	64	7.9	6.95	10.09	2	0	0.617448	0.0819712	0.0874188	2.73	4.07	0.34	199.9	194.1	152.2	2.75	5.46	2.85	High	High	High	High	High	High	High	High	High	1
FALSE	High	Master Protein	A0A0N4UP00	Uncharacterized protein OS=Dracunculus medinensis PE=4 SV=1	1.023	1.165	1.239	0.265919	0.00771349	0.012881	0	298.6	27	57	152	1	2460	285.3	5.43	546.84	57	3	0.606284	0.0861298	0.0874703	2.5	1.12	3.35	1820.5	1931.1	1574.5	3.5	4.06	5.21	High	High	High	High	High	High	High	High	High	1
FALSE	High	Master Protein	A0A0M3JS63	Uncharacterized protein OS=Anisakis simplex PE=4 SV=1	1.216	0.371	0.451	0.0335565	0.00509382	0.0128837	0	23.213	12	7	10	7	610	67.3	8.63	30.55	7	0	0.374094	0.0819712	0.0874703	0.45	0.72	15.04	425.5	495.4	1146.9	5.78	3.28	16.19	High	High	High	High	High	High	High	High	High	1
FALSE	High	Master Protein	A0A0M3JQZ3	Uncharacterized protein OS=Anisakis simplex PE=4 SV=1	0.947	0.822	0.805	0.0853046	0.0259677	0.0128902	0	29.259	58	7	17	7	151	17.2	9.58	72	7	0	0.459313	0.11021	0.0874891	2.62	5.76	2.25	1242.2	1176.8	1454.6	5.58	3.02	6.06	High	High	High	High	High	High	High	High	High	1
FALSE	High	Master Protein	F1KRJ2	Clustered mitochondria protein homolog OS=Ascaris suum PE=2 SV=1	1.011	0.779	0.822	0.424175	0.0284576	0.0129132	0	11.316	4	5	8	1	1342	149.8	5.88	29.06	5	1	0.70189	0.112863	0.0875398	3.16	4.23	5.23	265.6	271.6	338.3	2.15	4.14	4.81	High	High	High	High	High	High	High	High	High	1
FALSE	High	Master Protein	A0A0M3K8A1	Uncharacterized protein OS=Anisakis simplex PE=4 SV=1	0.937	1.417	1.355	0.172469	0.0346988	0.0129331	0	75.894	46	18	42	16	538	59.5	6.11	136.54	18	2	0.546385	0.123879	0.0875398	2.98	8.98	3.86	3572.4	3289.6	2520.3	2.08	6.93	10.59	High	High	High	High	High	High	High	High	High	1
FALSE	High	Master Protein	A0A0M3KHZ5	Uncharacterized protein OS=Anisakis simplex PE=3 SV=1	0.926	0.888	0.822	0.229827	0.237622	0.0129651	0	31.194	42	9	13	4	274	30.8	6.55	32.96	9	5	0.582699	0.367331	0.0875398	8.79	1.04	2.31	466.3	451.4	525.2	12.76	2.93	4.46	High	High	High	High	High	High	High	High	High	1
FALSE	High	Master Protein	A0A0M3KCT5	Uncharacterized protein OS=Anisakis simplex PE=4 SV=1	1.232	0.428	0.419	0.26571	0.0087387	0.0129685	0.003	1.891	11	1	1	1	90	10.2	5.33	3.38	1	0	0.606273	0.0861298	0.0875398	1.87	4.8	2.95	65.1	81.3	193.8	16.02	1.06	15.89	High	High	High	High	High	High	High	High	High	1
FALSE	High	Master Protein	A0A0M3JRB4	Uncharacterized protein OS=Anisakis simplex PE=4 SV=1	0.831	0.915	0.788	0.373006	0.271057	0.0129861	0	11.124	17	2	3	2	164	19.2	9.8	10.87	2	0	0.679082	0.401588	0.0875398	2.56	11.23	6.3	79.5	75.6	101	11.06	10.12	13.17	High	High	High	High	High	High	High	High	High	1
FALSE	High	Master Protein	A0A0N5AIQ7	T-complex protein 1 subunit delta OS=Syphacia muris PE=3 SV=1	0.906	0.817	0.738	0.386604	0.280647	0.0130148	0	8.574	6	3	4	1	528	57.6	6.86	14.41	3	0	0.683566	0.412938	0.0875674	21.08	25.11	0.46	19.7	17.4	23.5	5.91	21.22	16	High	High	High	High	High	High	High	High	High	1
FALSE	High	Master Protein	A0A044TKH8	Uncharacterized protein OS=Onchocerca volvulus GN=WBGene00241811 PE=4 SV=1	1.094	0.606	0.662	0.38593	0.0262968	0.0131562	0	7.097	2	2	4	1	1055	117.6	5.12	10.42	2	0	0.683566	0.110643	0.0880764	19.25	4.61	8.89	32.1	34	51.3	20	7.8	5.38	High	High	High	High	High	High	High	High	High	1
FALSE	High	Master Protein	A0A0M3JXT7	Uncharacterized protein OS=Anisakis simplex PE=4 SV=1	1.05	0.725	0.762	0.836907	0.0140126	0.0131938	0	9.984	10	3	4	3	351	37.5	6.21	12.77	3	0	0.925855	0.091096	0.0881357	1.46	1.24	0.22	474.9	466	611.6	4.24	10.17	5.15	High	High	High	High	High	High	High	High	High	1
FALSE	High	Master Protein	A0A0N4UZK3	Uncharacterized protein OS=Enterobius vermicularis PE=3 SV=1	0.951	0.769	0.753	0.134127	0.0203702	0.0131951	0	27.772	43	5	12	5	143	15.9	10.84	47.88	5	0	0.520665	0.10299	0.0881357	2.17	1.77	6.72	777.2	753.3	992.5	1.89	3.81	4.47	High	High	High	High	High	High	High	High	High	1
FALSE	High	Master Protein	A0A0M3KBB7	Uncharacterized protein OS=Anisakis simplex PE=4 SV=1	1.039	0.709	0.744	0.160641	0.00217169	0.0132465	0	23.031	16	4	12	4	276	31.6	8.27	35.32	4	0	0.546385	0.0789856	0.0882001	2.86	1.4	7	254.9	268.8	359.2	3.45	4.61	6.27	High	High	High	High	High	High	High	High	High	1
FALSE	High	Master Protein	A0A0M3KHN4	Uncharacterized protein OS=Anisakis simplex PE=4 SV=1	0.816	2.078	1.696	0.0541221	0.0230228	0.013282	0.002	2.198	5	1	1	1	235	27.5	6.39	2.98	1	0	0.404537	0.104846	0.0882001	5.49	14.68	9.54	68.3	55.7	31.8	14.55	5.63	7.92	High	High	High	High	High	High	High	High	High	1
FALSE	High	Master Protein	A0A0M3JMK3	Uncharacterized protein OS=Anisakis simplex PE=4 SV=1	0.851	0.498	0.518	0.546975	0.0312886	0.013313	0.003	1.818	11	1	1	1	90	10.3	9.92	2.6	1	0	0.797871	0.118293	0.0882432	2.69	13.35	10.26	32.4	34.1	65.1	16.72	11.98	3.51	High	High	High	High	High	High	High	High	High	1
FALSE	High	Master Protein	A0A0B2VSL8	Glutathione peroxidase OS=Toxocara canis GN=gpx-1 PE=3 SV=1	0.916	1.513	1.496	0.520197	0.0601225	0.0133621	0	6.507	12	3	4	1	375	41.8	6.79	13.33	3	0	0.781156	0.159197	0.0882432	22.14	15.16	10.86	181.7	163.4	109.2	12.47	5.33	13.22	High	High	High	High	High	High	High	High	High	1
FALSE	High	Master Protein	A0A0M3JJR0	Uncharacterized protein OS=Anisakis simplex PE=4 SV=1	0.996	1.135	1.137	0.678569	0.0165042	0.0133748	0	18.084	40	3	5	3	125	13.5	8.63	19.72	3	0	0.840669	0.0941646	0.0882432	2.65	4.19	1.82	633.8	628.7	552.9	3.65	3.59	1.18	High	High	High	High	High	High	High	High	High	1
FALSE	High	Master Protein	A0A0M3JBZ5	Uncharacterized protein OS=Anisakis simplex PE=4 SV=1	0.942	0.787	0.735	0.102183	0.01659	0.0133796	0	46.601	51	8	13	7	171	19.4	9.82	52.81	8	1	0.47165	0.0943061	0.0882432	4.01	5.41	6.7	867	803.5	1092.9	3.58	1.3	4.69	High	High	High	High	High	High	High	High	High	1
FALSE	High	Master Protein	A0A0M3JRP9	60S acidic ribosomal protein P0 OS=Anisakis simplex PE=3 SV=1	0.953	0.841	0.8	0.10749	0.00577268	0.0134336	0	67.186	46	13	28	8	326	35.7	5.86	92.43	13	5	0.484694	0.0828769	0.0882432	0.3	2.82	3.76	2149.3	2049.3	2625.8	6.46	4.45	7.89	High	High	High	High	High	High	High	High	High	1
FALSE	High	Master Protein	A0A0N4YC93	Uncharacterized protein OS=Nippostrongylus brasiliensis PE=4 SV=1	1.127	1.012	1.14	0.0446249	0.432767	0.0134685	0	23.501	31	6	13	3	212	23.7	7.9	41.16	6	3	0.39286	0.54609	0.0882432	1.03	3.62	2.61	1263.1	1432.9	1279.2	4.3	7.71	10.08	High	High	High	High	High	High	High	High	High	1
FALSE	High	Master Protein	A0A0M3JRF6	Uncharacterized protein OS=Anisakis simplex PE=4 SV=1	0.967	0.701	0.665	0.587491	0.0108996	0.0135422	0	7.179	10	3	3	3	388	44.4	6.02	5.03	3	0	0.818102	0.0861298	0.0882432	12.7	9.43	6.72	35.2	34	51	5.68	3.84	4.43	High	High	High	High	High	High	High	High	High	1
FALSE	High	Master Protein	A0A0M3K1X3	40S ribosomal protein S6 OS=Anisakis simplex PE=3 SV=1	0.942	0.689	0.672	0.456029	0.0334722	0.013544	0	51.385	35	8	28	8	248	28.5	10.61	101.86	8	0	0.72637	0.121692	0.0882432	1.38	9.34	5.23	1983.3	1868.5	2879.8	3.01	2.81	8.61	High	High	High	High	High	High	High	High	High	1
FALSE	High	Master Protein	A0A077ZDU1	Succinyl coenzyme A ligase (GDP forming) subunit alpha OS=Trichuris trichiura GN=TTRE_0000686001 PE=3 SV=1	0.804	0.899	0.752	0.242419	0.166607	0.013701	0	5.374	7	2	2	1	331	35.5	8.81	6.94	2	0	0.585755	0.293247	0.0884681	11.02	5.84	0.61	188.4	154.7	209.7	14.47	6.57	2	High	High	High	High	High	High	High	High	High	1
FALSE	High	Master Protein	A0A0B2VLS9	Importin-5 OS=Toxocara canis GN=Ipo5 PE=4 SV=1	1.057	0.771	0.829	0.416376	0.0317214	0.0137344	0	18.89	5	4	6	1	1131	126.2	4.72	23.85	4	3	0.696079	0.118788	0.0884681	6.34	5.63	3.64	493.5	521.7	640.6	8.06	1.23	4.25	High	High	High	High	High	High	High	High	High	1
FALSE	High	Master Protein	A0A0M3K3D2	Uncharacterized protein OS=Anisakis simplex PE=4 SV=1	1.279	0.602	0.826	0.0484294	0.0194844	0.0137368	0	5.258	12	1	1	1	99	11.2	7.05	3.77	1	0	0.401818	0.101468	0.0884681	10.8	0.34	0.92	31	40.6	49.2	4.34	8.19	11.52	High	High	High	High	High	High	High	High	High	1
FALSE	High	Master Protein	A0A0M3KEJ3	Uncharacterized protein OS=Anisakis simplex PE=3 SV=1	0.893	1.329	1.186	0.139578	0.0478147	0.0137395	0	13.601	19	2	8	2	98	11.1	5.48	25.49	2	0	0.527337	0.143321	0.0884681	8.02	14.62	4.36	254.9	229.1	193.2	3.05	4.77	8.29	High	High	High	High	High	High	High	High	High	1
FALSE	High	Master Protein	A0A0M3JES7	Uncharacterized protein OS=Anisakis simplex PE=4 SV=1	0.934	0.651	0.608	0.388794	0.000192111	0.0137937	0	6.513	20	1	3	1	81	9.1	5.29	12.11	1	0	0.683566	0.0595024	0.0886874	15.2	0.84	13.26	116.8	108.9	182.2	4.79	7.75	4.1	High	High	High	High	High	High	High	High	High	1
FALSE	High	Master Protein	A0A0M3J0U8	Uncharacterized protein OS=Anisakis simplex PE=4 SV=1	1.166	0.378	0.427	0.198402	0.0100762	0.01383	0	19.346	22	5	7	5	334	38.4	5.12	20.74	5	0	0.562815	0.0861298	0.0888055	18.87	23.97	17.99	320.7	387.3	920.3	13.17	2.59	18.14	High	High	High	High	High	High	High	High	High	1
FALSE	High	Master Protein	A0A0M3JNZ9	Uncharacterized protein OS=Anisakis simplex PE=4 SV=1	1.045	0.583	0.547	0.902706	0.0541383	0.0138501	0.003	1.768	10	1	1	1	106	11.7	6.87	3.44	1	0	0.959428	0.151255	0.0888055	44.2	14.26	15.2	26.4	27.6	53.5	23.08	10.17	11.32	High	High	High	High	High	High	High	High	High	1
FALSE	High	Master Protein	A0A0M3JJQ2	Uncharacterized protein OS=Anisakis simplex PE=4 SV=1	0.993	0.864	0.801	0.963202	0.0731336	0.0139177	0	3.562	37	1	2	1	35	4.1	5.26	3.67	1	0	0.990843	0.175332	0.0888055	11.59	0.1	0.88	82	81.4	102.2	7.24	2.12	5.36	High	High	High	High	High	High	High	High	High	1
FALSE	High	Master Protein	A0A0M3JWT9	Uncharacterized protein OS=Anisakis simplex PE=3 SV=1	1.114	0.765	0.804	0.11524	0.00681089	0.0139439	0	10.415	9	3	3	2	456	51.6	8.6	7.97	3	1	0.493689	0.0861298	0.0888055	1.36	3	1.3	96.4	108.3	130.1	12.07	6.72	9.14	High	High	High	High	High	High	High	High	High	1
FALSE	High	Master Protein	A0A0M3JZC8	Uncharacterized protein OS=Anisakis simplex PE=4 SV=1	1.273	0.569	0.709	0.00430469	0.00296842	0.01397	0	6.467	12	2	2	2	266	28.7	4.77	4.06	2	0	0.272952	0.0804438	0.0888055	0.5	3.3	3.18	68.3	86.6	119.9	3.15	1.36	5.8	High	High	High	High	High	High	High	High	High	1
FALSE	High	Master Protein	E1G0W9	Ribose-phosphate pyrophosphokinase 2 OS=Loa loa GN=LOAG_06797 PE=3 SV=2	1.069	0.586	0.626	0.598457	0.00876551	0.0140459	0	11.253	10	3	4	3	354	39.2	7.4	12.57	3	0	0.821662	0.0861298	0.0888055	22.27	0.77	5.54	82.7	91.9	141.2	14.28	4.55	6.07	High	High	High	High	High	High	High	High	High	1
FALSE	High	Master Protein	H3FKG8	Carboxypeptidase OS=Pristionchus pacificus GN=WBGene00112327 PE=3 SV=1	1.299	0.464	0.603	0.0221465	0.00143683	0.0140599	0.002	2.444	2	1	1	1	490	55.4	5.64	3.84	1	0	0.338661	0.0783744	0.0888696	2.84	7.23	9.89	49.2	64.1	108.6	2.01	6.3	6.05	High	High	High	High	High	High	High	High	High	1
FALSE	High	Master Protein	A0A0D8Y5E6	V-ATPase subunit H OS=Dictyocaulus viviparus GN=DICVIV_01677 PE=4 SV=1	1.081	0.778	0.827	0.293574	0.0232374	0.0140856	0	8.742	9	4	4	2	432	49.7	6.33	15.12	4	1	0.620885	0.104846	0.0888936	4.63	6.77	4.14	342.7	382.1	440.6	2.23	7.88	8.4	High	High	High	High	High	High	High	High	High	1
FALSE	High	Master Protein	A0A0M3JD69	Uncharacterized protein OS=Anisakis simplex PE=4 SV=1	1.039	0.725	0.788	0.461172	0.0342437	0.0141567	0	27.091	42	7	13	4	157	18.1	10.36	41.53	7	0	0.731348	0.123133	0.0888936	6.8	3.76	4.71	463.1	474.5	602.2	4.02	2.53	7.61	High	High	High	High	High	High	High	High	High	1
FALSE	High	Master Protein	W2SY08	Glu/Leu/Phe/Val dehydrogenase, dimerization domain protein OS=Necator americanus GN=NECAME_04011 PE=3 SV=1	0.896	0.73	0.637	0.135376	0.00122638	0.014163	0	20.092	10	4	24	1	406	45.2	8.75	98.29	4	0	0.521759	0.0783744	0.0888936	5.13	1.78	8.79	226.4	182.5	307.7	8.05	8.5	8.62	High	High	High	High	High	High	High	High	High	1
FALSE	High	Master Protein	A0A0N5APY6	Peptidyl-prolyl cis-trans isomerase OS=Syphacia muris PE=4 SV=1	0.996	0.802	0.77	0.461453	0.210425	0.0141694	0	14.058	31	3	6	1	138	15.4	8.78	20.12	3	0	0.731348	0.336764	0.0888936	3.79	12.36	6.58	101.4	98.8	126.5	12.43	4.87	4.76	High	High	High	High	High	High	High	High	High	1
FALSE	High	Master Protein	A0A0M3K1Z2	Uncharacterized protein OS=Anisakis simplex PE=4 SV=1	0.867	2.107	1.848	0.370819	0.000132491	0.0142433	0	14.57	15	3	4	3	250	28.7	8.47	15.77	3	0	0.679082	0.0529565	0.0890735	10.92	1.85	11.87	222.8	195.6	104.4	6.9	9.04	6.4	High	High	High	High	High	High	High	High	High	1
FALSE	High	Master Protein	A0A0M3JSU1	Uncharacterized protein OS=Anisakis simplex PE=4 SV=1	1.017	0.9	0.916	0.83627	0.401984	0.0142988	0	4.187	6	1	1	1	311	35.8	7.74	3.27	1	0	0.925325	0.521586	0.0891354	9.51	14.31	1.17	60	58.1	65.4	7.49	9.7	10.26	High	High	High	High	High	High	High	High	High	1
FALSE	High	Master Protein	A0A0M3KKR6	Uncharacterized protein OS=Anisakis simplex PE=4 SV=1	0.962	0.742	0.621	0.430847	0.0645083	0.0143092	0	8.474	32	2	2	2	88	10.2	8.88	7.15	2	0	0.706034	0.163581	0.0891768	11.08	12.64	5.39	136.3	131.1	202.1	12.14	6.15	9.09	High	High	High	High	High	High	High	High	High	1
FALSE	High	Master Protein	A0A0M3IJ75	Uncharacterized protein OS=Ascaris lumbricoides PE=4 SV=1	0.96	0.705	0.597	0.308483	0.0159252	0.0143934	0	26.619	20	7	17	1	379	42.5	8.95	59.19	7	1	0.635508	0.0922406	0.0895832	5.6	3.49	1.34	34	29.3	49.1	6.75	11.2	2.66	High	High	High	High	High	High	High	High	High	1
FALSE	High	Master Protein	A0A0M3J2C0	Uncharacterized protein OS=Anisakis simplex PE=3 SV=1	0.941	1.324	1.198	0.158293	0.0111553	0.0144429	0	60.403	62	12	39	11	252	27.5	9.03	130.67	12	1	0.546385	0.0861298	0.0896	1.35	5.64	4.39	3528.7	3250.6	2687.7	7.79	2.06	2.57	High	High	High	High	High	High	High	High	High	1
FALSE	High	Master Protein	A0A0M3K630	Uncharacterized protein OS=Anisakis simplex PE=3 SV=1	0.967	0.806	0.711	0.324717	0.0273086	0.0145016	0	36.378	69	9	19	9	140	14.9	10.48	60.29	9	0	0.65094	0.110984	0.0896	5.22	0.75	5.01	1739	1681.9	2374.7	6.29	2.25	6.06	High	High	High	High	High	High	High	High	High	1
FALSE	High	Master Protein	A0A0M3KAE9	Uncharacterized protein OS=Anisakis simplex PE=4 SV=1	0.947	1.072	1.021	0.212087	0.159256	0.0145073	0	33.101	79	8	13	2	169	19.3	4.78	43.45	8	0	0.57172	0.284671	0.0896	5.09	4.18	0.2	463.5	438.9	430.2	3.66	4.16	4.42	High	High	High	High	High	High	High	High	High	1
FALSE	High	Master Protein	A0A0B2VE95	2-oxoglutarate dehydrogenase, mitochondrial OS=Toxocara canis GN=Tcan_05674 PE=4 SV=1	0.9	0.685	0.616	0.36196	0.0504138	0.0145458	0	65.752	17	15	28	4	1095	123.1	6.99	88.35	15	0	0.67047	0.147413	0.089772	21.21	0.78	3.39	133.6	110.5	179.3	10.58	15.18	5.4	High	High	High	High	High	High	High	High	High	1
FALSE	High	Master Protein	A0A0M3JSR8	Uncharacterized protein OS=Anisakis simplex PE=4 SV=1	1.104	0.608	0.714	0.0745314	0.00310839	0.0145534	0.006	1.574	3	1	1	1	291	33.4	7.61	3.04	1	0	0.431671	0.0804438	0.0897912	4.3	4.85	3.4	112.2	129.8	177.7	8.26	4.43	11.92	High	High	High	High	High	High	High	High	High	1
FALSE	High	Master Protein	A0A0M3K4H2	Uncharacterized protein OS=Anisakis simplex PE=3 SV=1	0.879	1.025	0.871	0.218132	0.873096	0.0145581	0	395.214	62	37	286	27	551	60.9	8.18	958.4	37	13	0.575458	0.909081	0.0897912	16.15	18.15	3.44	28898.6	22313.7	25606.8	13.97	8.5	5.73	High	High	High	High	High	High	High	High	High	1
FALSE	High	Master Protein	A0A0M3K0J7	Histone acetyltransferase OS=Anisakis simplex PE=3 SV=1	0.961	0.798	0.759	0.499348	0.00434897	0.0145611	0	32.276	15	8	16	4	723	82.3	8.34	47.43	8	4	0.762362	0.0804438	0.0897912	6.22	2.81	1.37	1118.4	1036.8	1358.7	7.81	4.64	8.63	High	High	High	High	High	High	High	High	High	1
FALSE	High	Master Protein	A0A0M3IZC6	Uncharacterized protein OS=Anisakis simplex PE=4 SV=1	0.96	0.779	0.697	0.322018	0.0930913	0.0145914	0	181.513	64	18	114	6	293	32.4	8.1	458.21	18	3	0.649693	0.200755	0.089912	2.77	10.86	8.8	5262.2	4335.2	6568.4	14.64	10.3	4.16	High	High	High	High	High	High	High	High	High	1
FALSE	High	Master Protein	A0A0M3JK21	Uncharacterized protein OS=Anisakis simplex PE=4 SV=1	0.985	1.09	1.074	0.836844	0.458097	0.0146171	0	33.263	52	4	14	1	84	9.4	7.42	60.09	4	0	0.925855	0.57029	0.0900471	20	22.5	1.2	110.1	118.4	110.2	5.1	15.62	16.78	High	High	High	High	High	High	High	High	High	1
FALSE	High	Master Protein	A0A0M3JZR1	Uncharacterized protein OS=Anisakis simplex PE=4 SV=1	1.012	0.845	0.834	0.752625	0.0353504	0.0146425	0	143.2	80	28	63	28	444	50	5.55	210.75	28	0	0.88288	0.125483	0.0901561	1.41	6.94	5.05	4608.8	4707.9	5697.3	7.56	3.3	3.37	High	High	High	High	High	High	High	High	High	1
FALSE	High	Master Protein	F1KYX7	UTP--glucose-1-phosphate uridylyltransferase OS=Ascaris suum GN=ASU_10336 PE=2 SV=1	0.948	0.605	0.536	0.575547	0.00480336	0.0147626	0	46.558	20	10	21	4	519	58.8	7.33	57.36	10	6	0.80797	0.0817717	0.0905631	16.11	4.92	2.72	876.8	831.4	1505.9	7.29	4.4	8.11	High	High	High	High	High	High	High	High	High	1
FALSE	High	Master Protein	E1FPH1	40S ribosomal protein S2 OS=Loa loa GN=LOAG_02798 PE=3 SV=2	0.955	0.722	0.69	0.272818	0.0361671	0.0147748	0	62.767	45	10	29	10	271	29.5	10.21	107.03	10	0	0.606284	0.127861	0.0905631	2.11	14.82	9.47	1716.3	1656.4	2401.5	2.71	1.55	9.09	High	High	High	High	High	High	High	High	High	1
FALSE	High	Master Protein	A0A0M3KH75	Uncharacterized protein OS=Anisakis simplex PE=4 SV=1	1.098	0.213	0.298	0.485473	0.0136234	0.0149166	0	10.838	33	3	4	1	122	13.9	5.19	12.84	3	0	0.751558	0.0900914	0.0913184	30.16	7.91	30.63	45.3	42.2	141.5	37.65	13.2	39.75	High	High	High	High	High	High	High	High	High	1
FALSE	High	Master Protein	F1LAF3	Cuticle collagen 34 OS=Ascaris suum PE=2 SV=1	0.661	0.109	0.078	0.459968	0.00503296	0.0150493	0.001	3.196	4	1	1	1	289	29	6.86	3.25	1	0	0.731348	0.0819712	0.0919157	6.49	17.38	65.38	14.6	10.1	134.4	5.27	40.27	26.49	High	High	High	High	High	High	High	High	High	1
FALSE	High	Master Protein	A0A0M3JSS4	Uncharacterized protein OS=Anisakis simplex PE=4 SV=1	0.905	1.567	1.604	0.515136	0.0135364	0.0151986	0	99.875	37	11	94	3	277	31.9	5.1	263.01	11	12	0.778955	0.0899563	0.0925427	4.54	7.88	1.52	7936	7085.3	4725.5	12.88	5.09	6.83	High	High	High	High	High	High	High	High	High	1
FALSE	High	Master Protein	A0A0N4YB04	T-complex protein 1 subunit gamma OS=Nippostrongylus brasiliensis PE=3 SV=1	0.903	0.915	0.824	0.517057	0.214332	0.0152417	0	7.821	5	3	5	1	567	63.1	8.22	15.16	3	2	0.77903	0.341669	0.0925427	1.4	8.56	1.02	403.7	402.9	492.4	8.36	6.49	9.99	High	High	High	High	High	High	High	High	High	1
FALSE	High	Master Protein	A0A0K0JKQ8	Bm5875 OS=Brugia malayi GN=Bm1_28580 PE=3 SV=1	1.056	0.627	0.63	0.955292	0.0509377	0.0152692	0	3.617	1	1	2	1	1576	179.9	7.53	8.86	1	0	0.989196	0.147413	0.092634	7.49	20.45	7.14	129.1	139.2	220.9	13.67	1.54	12.39	High	High	High	High	High	High	High	High	High	1
FALSE	High	Master Protein	A0A0M3IYD1	Uncharacterized protein OS=Anisakis simplex PE=4 SV=1	1.098	0.543	0.643	0.0989649	0.00768637	0.0153405	0.009	1.282	1	1	1	1	1126	124.5	4.26	3.42	1	0	0.467518	0.0861298	0.0930189	3.55	13.17	5.27	93.1	102.7	162.8	4.04	3.38	8.7	High	High	High	High	High	High	High	High	High	1
FALSE	High	Master Protein	A0A0M3K224	Uncharacterized protein OS=Anisakis simplex PE=4 SV=1	1.096	0.768	0.842	0.14501	0.0053073	0.0153504	0	21.565	11	7	11	4	791	88.5	5.39	40.36	7	3	0.533598	0.0819712	0.0930547	9.34	1.08	2.87	1039.1	1143.4	1343.4	4.8	4.41	1.79	High	High	High	High	High	High	High	High	High	1
FALSE	High	Master Protein	A0A0N4VJR6	Acetyltransferase component of pyruvate dehydrogenase complex OS=Enterobius vermicularis PE=3 SV=1	0.803	0.356	0.286	0.21768	0.0462645	0.0154736	0	21.615	6	3	10	2	525	55.8	8.48	38.68	3	0	0.575458	0.142736	0.093075	8.11	50.73	20.06	33.6	27	94.5	20.15	6.73	18.32	High	High	High	High	High	High	High	High	High	1
FALSE	High	Master Protein	A0A0M3KBF0	Uncharacterized protein OS=Anisakis simplex PE=4 SV=1	1.079	0.746	0.778	0.994529	0.0350634	0.0154842	0.001	3.055	9	1	1	1	154	17.5	9.8	4.01	1	0	0.999294	0.124953	0.093075	1.9	7.17	5.02	119	127.8	161.3	8.15	6.09	2.67	High	High	High	High	High	High	High	High	High	1
FALSE	High	Master Protein	A0A0M3JFV3	Uncharacterized protein OS=Anisakis simplex PE=4 SV=1	0.84	1.395	1.171	0.124556	0.0499055	0.0154881	0	12.417	26	2	3	2	144	16.6	6.25	13.2	2	0	0.507557	0.146953	0.093075	2.01	9.33	3.46	249.3	242.1	204.3	12.15	10.3	9.66	High	High	High	High	High	High	High	High	High	1
FALSE	High	Master Protein	A0A0M3K2H4	Density-regulated protein OS=Anisakis simplex PE=3 SV=1	1.072	1.227	1.333	0.377072	0.0607174	0.0155177	0	31.654	65	9	12	9	200	22.1	5.85	36.63	9	0	0.680182	0.15924	0.0932289	4.28	11.08	2.31	758	836.2	617.5	11.89	7.29	2.07	High	High	High	High	High	High	High	High	High	1
FALSE	High	Master Protein	A0A0M3KHW5	Uncharacterized protein OS=Anisakis simplex PE=4 SV=1	1.004	1.151	1.111	0.49394	0.0479219	0.0155332	0	8.789	16	2	7	2	125	14	9.38	25.01	2	0	0.758108	0.143321	0.0932982	0.8	5.75	0.14	935.4	901.6	812.2	6.5	2.96	0.53	High	High	High	High	High	High	High	High	High	1
FALSE	High	Master Protein	A0A0M3JQY7	Uncharacterized protein OS=Anisakis simplex PE=4 SV=1	1.333	0.563	0.742	0.0327876	0.00246068	0.0155944	0	35.826	11	10	11	7	1196	136.6	6.09	40.14	10	3	0.369275	0.0804438	0.0935703	13.4	1.61	1.31	273.1	378.1	485.4	8.61	5.37	3.7	High	High	High	High	High	High	High	High	High	1
FALSE	High	Master Protein	A0A0M3JSK0	Uncharacterized protein OS=Anisakis simplex PE=4 SV=1	1.158	0.64	0.698	0.0629154	0.00531109	0.0156006	0	12.226	11	2	3	2	202	22.6	5.36	11.4	2	0	0.412171	0.0819712	0.0935839	0.87	6.99	4.62	269.5	301.5	426.4	2.43	4.19	7.45	High	High	High	High	High	High	High	High	High	1
FALSE	High	Master Protein	A0A0M3JWX6	Uncharacterized protein OS=Anisakis simplex PE=3 SV=1	0.932	0.725	0.601	0.226176	0.0420649	0.0156284	0	58.154	51	11	31	10	244	28.5	10.4	111.12	11	2	0.58199	0.137405	0.0936127	8.65	4.87	7.59	2544.6	2370.4	3776.8	5.6	3.45	11.26	High	High	High	High	High	High	High	High	High	1
FALSE	High	Master Protein	Q61VZ4	V-type proton ATPase catalytic subunit A OS=Caenorhabditis briggsae GN=vha-13 PE=3 SV=1	0.974	0.707	0.722	0.935632	0.0370276	0.0157724	0	53.883	26	10	24	1	606	66.5	5.31	82.86	10	0	0.975316	0.128757	0.0936127	15.65	10.43	7.05	344.1	355.6	484.7	6.52	11.59	10.33	High	High	High	High	High	High	High	High	High	1
FALSE	High	Master Protein	A0A0M3K2T6	Succinyl-CoA ligase subunit beta OS=Anisakis simplex PE=3 SV=1	0.964	0.822	0.814	0.115899	0.0217018	0.0157874	0	28.676	30	9	9	9	420	45.7	5.54	29.89	9	0	0.493728	0.104846	0.0936783	1.84	0.04	6	511.4	493	591.8	5.69	3.77	7.53	High	High	High	High	High	High	High	High	High	1
FALSE	High	Master Protein	A0A0M3KAG0	Uncharacterized protein OS=Anisakis simplex PE=3 SV=1	0.962	0.811	0.792	0.200873	0.00315319	0.0158414	0	23.707	28	7	14	7	337	37.4	7.71	50.65	7	0	0.564992	0.0804438	0.0937936	3.4	1.24	2.12	545.3	519.5	656	2.77	2.85	2.87	High	High	High	High	High	High	High	High	High	1
FALSE	High	Master Protein	A0A0M3JSY6	Uncharacterized protein OS=Anisakis simplex PE=3 SV=1	1.241	0.704	0.874	0.0310483	0.0029432	0.0158661	0	14.136	21	4	7	4	336	36.1	5.34	16.5	4	0	0.366249	0.0804438	0.0938849	7.36	4.25	1.64	243.7	317.5	359.2	5.71	9.74	6.93	High	High	High	High	High	High	High	High	High	1
FALSE	High	Master Protein	A0A0M3J7Y2	Uncharacterized protein OS=Anisakis simplex PE=4 SV=1	0.975	0.692	0.675	0.529731	0.0278555	0.0159214	0	7.808	18	2	5	2	179	20.1	7.99	12.49	2	0	0.789749	0.1112	0.0939785	13.47	3.56	10.22	89.1	86.9	129.4	12.03	7.21	2.13	High	High	High	High	High	High	High	High	High	1
FALSE	High	Master Protein	A0A0M3JI41	Uncharacterized protein OS=Anisakis simplex PE=4 SV=1	0.946	0.541	0.519	0.386382	0.0156815	0.0159409	0	3.794	22	1	2	1	46	5.5	9.77	7.85	1	0	0.683566	0.0921872	0.0939785	12.4	11.07	19.46	93.2	79.8	157.7	13.62	11.33	6.11	High	High	High	High	High	High	High	High	High	1
FALSE	High	Master Protein	A0A0M3HGC6	Uncharacterized protein OS=Ascaris lumbricoides PE=4 SV=1	1.062	1.044	1.122	0.420793	0.846426	0.0159418	0.001	3.228	8	1	1	1	155	17.6	5.27	3.89	1	0	0.699591	0.88822	0.0939785	15.34	19.02	1.69	63.4	67.3	60.7	8.52	9.58	7.51	High	High	High	High	High	High	High	High	High	1
FALSE	High	Master Protein	A0A0M3KC58	Uncharacterized protein OS=Anisakis simplex PE=4 SV=1	1.025	1.615	1.608	0.670585	0.0298191	0.0160331	0	60.897	38	14	33	13	493	54.5	6.34	120.75	14	1	0.836217	0.114507	0.0943746	15.33	16.86	11.35	4192.9	3951	2383.2	14.81	6.03	7.21	High	High	High	High	High	High	High	High	High	1
FALSE	High	Master Protein	A0A0M3J201	Uncharacterized protein OS=Anisakis simplex PE=4 SV=1	0.904	0.864	0.761	0.253856	0.114945	0.0160505	0	16.41	46	4	6	4	114	12.5	9.48	20.22	4	0	0.598219	0.230704	0.0944301	12.69	12.05	3.86	792.2	693.8	916.7	12.74	3.85	2.99	High	High	High	High	High	High	High	High	High	1
FALSE	High	Master Protein	A0A0M3JRJ1	Uncharacterized protein OS=Anisakis simplex PE=4 SV=1	1.282	0.571	0.644	0.116067	0.0076968	0.0160617	0	3.792	13	2	2	2	266	30.6	9.35	2.82	2	0	0.493728	0.0861298	0.0944722	1.53	6.42	4.31	52	63	91.8	5.97	7.51	10.04	High	High	High	High	High	High	High	High	High	1
FALSE	High	Master Protein	A0A0M3JSA6	Uncharacterized protein OS=Anisakis simplex PE=4 SV=1	1.004	0.569	0.618	0.45236	0.0234875	0.0161073	0	11.804	40	4	9	4	144	16.8	7.88	28.97	4	0	0.72296	0.104846	0.094693	2.25	12.57	14.75	349.5	363.1	587.5	10.96	3.96	14.41	High	High	High	High	High	High	High	High	High	1
FALSE	High	Master Protein	A0A0M3K8S6	Uncharacterized protein OS=Anisakis simplex PE=4 SV=1	1.049	0.76	0.797	0.595749	0.00339522	0.0161957	0	57.698	48	14	31	14	366	42.4	9.44	98.51	14	0	0.821662	0.0804438	0.0950469	7.93	3.65	3.09	2266.6	2372.3	3078.1	5.52	3.62	3.54	High	High	High	High	High	High	High	High	High	1
FALSE	High	Master Protein	A0A0B2VDH5	Valine--tRNA ligase OS=Toxocara canis GN=vrs-2 PE=4 SV=1	1.168	0.523	0.546	0.645282	0.0193721	0.016248	0	14.725	6	4	4	4	1298	147.1	7.5	13.86	4	0	0.82601	0.101071	0.0952826	12.32	17.83	5.61	206.1	240.7	418.8	16.5	6.26	8.04	High	High	High	High	High	High	High	High	High	1
FALSE	High	Master Protein	A0A0N5AZE6	Elongation factor 1-alpha OS=Syphacia muris PE=3 SV=1	0.741	1.065	0.805	0.0753182	0.676737	0.0162795	0	38.902	20	7	25	1	465	50.6	8.91	96.27	7	0	0.433692	0.758534	0.0953316	6.67	2.98	5.27	38	31.7	39.4	10.84	16.74	12.1	High	High	High	High	High	High	High	High	High	1
FALSE	High	Master Protein	A0A0M3JT29	Uncharacterized protein OS=Anisakis simplex PE=4 SV=1	1.216	0.592	0.671	0.0194099	0.00774793	0.0162833	0	4.522	13	2	2	2	266	30.1	7.31	3.66	2	0	0.328746	0.0861298	0.0953316	1.62	8.33	3.94	62.1	70.5	103.1	9.31	8.74	1.76	High	High	High	High	High	High	High	High	High	1
FALSE	High	Master Protein	A0A0M3JSL0	Uncharacterized protein OS=Anisakis simplex PE=3 SV=1	0.964	0.736	0.655	0.162006	0.0221713	0.0164057	0	33.752	27	9	17	9	154	17.2	10.52	67.84	9	0	0.546385	0.104846	0.0953689	1	5.06	8.05	1812.1	1747.3	2572.5	2.63	2.25	8.51	High	High	High	High	High	High	High	High	High	1
FALSE	High	Master Protein	A0A0M3KCE9	Uncharacterized protein OS=Anisakis simplex PE=4 SV=1	1.059	0.703	0.744	0.125099	0.00162165	0.0164181	0	9.144	10	4	5	3	482	55.5	7.05	12.55	4	1	0.508853	0.0783744	0.0953689	5.32	2.86	8.49	159.4	168.8	226.8	2.44	1.75	4.83	High	High	High	High	High	High	High	High	High	1
FALSE	High	Master Protein	A0A0M3JF93	Uncharacterized protein OS=Anisakis simplex PE=4 SV=1	1.235	0.689	0.86	0.0311366	0.00487795	0.0164507	0.002	2.523	16	1	2	1	55	6.1	4.49	7.39	1	0	0.366651	0.0819712	0.0953689	1.54	1.6	3.19	142.9	194.5	216.9	7.95	5.77	6.38	High	High	High	High	High	High	High	High	High	1
FALSE	High	Master Protein	A0A0M3J2Q2	Uncharacterized protein OS=Anisakis simplex PE=4 SV=1	0.957	0.916	0.877	0.502582	0.270907	0.0164672	0	29.185	16	4	8	4	277	30.9	5.81	35.09	4	0	0.766108	0.401391	0.0953689	14.4	13.53	2.19	646.8	616.5	736	10.61	8.28	7.37	High	High	High	High	High	High	High	High	High	1
FALSE	High	Master Protein	A0A0M3IZF7	Uncharacterized protein OS=Anisakis simplex PE=3 SV=1	0.963	0.782	0.654	0.30491	0.105194	0.0164923	0	330.518	79	42	209	24	621	69.8	6.73	675.4	42	21	0.630055	0.217473	0.0953689	0.58	20.88	0.98	11967.2	10000.9	15286.7	15.15	8.97	0.36	High	High	High	High	High	High	High	High	High	1
FALSE	High	Master Protein	A0A0M3JPA6	SUMO-conjugating enzyme OS=Anisakis simplex PE=3 SV=1	0.967	0.753	0.788	0.808643	0.0103778	0.0165652	0	5.199	25	2	2	2	106	12	9.38	6.53	2	0	0.912422	0.0861298	0.0953689	3.02	0.33	1.68	68.5	68.6	87.2	4.03	3.55	2.5	High	High	High	High	High	High	High	High	High	1
FALSE	High	Master Protein	A0A0M3K5W9	Uncharacterized protein OS=Anisakis simplex PE=4 SV=1	0.954	1.315	1.255	0.787636	0.0922498	0.0165769	0	33.03	21	9	13	9	785	88.2	6.18	35.76	9	0	0.900535	0.200094	0.0953689	6.51	17.21	5.61	439.6	419.2	334.2	19.86	11.29	6.19	High	High	High	High	High	High	High	High	High	1
FALSE	High	Master Protein	A0A0M3JDM9	Uncharacterized protein OS=Anisakis simplex PE=4 SV=1	1.35	0.972	1.342	0.240635	0.509398	0.0166021	0.003	1.846	11	1	2	1	113	13.4	5.38	6.92	1	0	0.585755	0.616108	0.0953689	4.8	1.44	3.26	153	205	156.1	11.64	9.31	15.76	High	High	High	High	High	High	High	High	High	1
FALSE	High	Master Protein	A0A0B2VPG6	Glycine dehydrogenase [decarboxylating], mitochondrial OS=Toxocara canis GN=Gldc PE=4 SV=1	0.975	0.564	0.561	0.518528	0.00382509	0.0166157	0	44.667	13	9	16	3	949	105.4	6.86	63.28	9	6	0.780568	0.0804438	0.0953689	11.77	8.87	5.89	790.4	704.9	1318.6	11.64	7.51	8.82	High	High	High	High	High	High	High	High	High	1
FALSE	High	Master Protein	A0A0M3K0U9	Uncharacterized protein OS=Anisakis simplex PE=4 SV=1	1.08	1.246	1.346	0.268407	0.11391	0.0166342	0	27.406	30	6	8	6	222	25.5	4.86	22.75	6	0	0.606284	0.229153	0.0953689	9.82	19.02	8.97	517.6	526.9	416.6	7.06	4.8	8.89	High	High	High	High	High	High	High	High	High	1
FALSE	High	Master Protein	A0A0M3JQY0	Uncharacterized protein OS=Anisakis simplex PE=4 SV=1	1.046	0.7	0.732	0.364553	0.0406039	0.0166498	0	19.515	16	6	10	6	546	61.1	7.99	27.23	6	0	0.671678	0.134764	0.0953689	5.83	14.29	8.14	91.4	99.4	128.6	8.14	3.98	6.43	High	High	High	High	High	High	High	High	High	1
FALSE	High	Master Protein	A0A0M3JG93	Uncharacterized protein OS=Anisakis simplex PE=4 SV=1	0.861	1.106	0.934	0.274594	0.622366	0.016724	0.003	1.977	12	1	2	1	67	7.7	8.18	5.82	1	0	0.607927	0.712551	0.0953689	8.27	3.73	1.61	71.2	66.6	71.3	14.69	6.56	8.02	High	High	High	High	High	High	High	High	High	1
FALSE	High	Master Protein	A0A0M3KC30	Uncharacterized protein OS=Anisakis simplex PE=4 SV=1	1.038	1.034	1.078	0.403232	0.276194	0.01675	0	153.527	54	30	78	8	708	81.6	5.2	285.46	30	0	0.684703	0.407634	0.0953689	8.78	5.02	0.7	1228.7	1334.2	1230.2	6.77	4.34	3.06	High	High	High	High	High	High	High	High	High	1
FALSE	High	Master Protein	A0A0M3K010	UDP-glucuronosyltransferase OS=Anisakis simplex PE=3 SV=1	0.986	0.742	0.731	0.366069	0.00267986	0.0168209	0	6.572	5	2	2	2	531	59.7	9.31	6.57	2	0	0.67284	0.0804438	0.0953689	2.69	2.75	7.51	111.3	108.1	150.5	2.03	4.11	4.52	High	High	High	High	High	High	High	High	High	1
FALSE	High	Master Protein	A0A0M3K8K6	Uncharacterized protein OS=Anisakis simplex PE=4 SV=1	1.014	1.579	1.471	0.819505	0.0583674	0.0168283	0	29.848	33	6	11	6	247	27.9	6.25	25.64	6	0	0.91834	0.156879	0.0953689	13.74	1.85	12.77	561.1	567.8	380.8	4.85	6.38	14.73	High	High	High	High	High	High	High	High	High	1
FALSE	High	Master Protein	A0A0M3K9C1	Uncharacterized protein OS=Anisakis simplex PE=4 SV=1	1.05	1.768	1.779	0.309552	0.076525	0.0168502	0	30.803	40	5	16	5	183	20.8	7.9	55.22	5	0	0.636079	0.178855	0.0953689	6.09	16.52	16.59	1541.6	1618.1	905.7	9.4	3.52	16.35	High	High	High	High	High	High	High	High	High	1
FALSE	High	Master Protein	A0A0R3QYP5	Uncharacterized protein OS=Brugia timori PE=4 SV=1	1.15	0.639	0.79	0.145981	0.0250119	0.0168836	0.002	2.284	2	1	2	1	608	68.8	6.34	5.99	1	0	0.533598	0.107366	0.0953689	4.37	14.41	5.6	103.2	118.7	161.5	7.34	9.03	6.21	High	High	High	High	High	High	High	High	High	1
FALSE	High	Master Protein	A0A0M3K2E3	Uncharacterized protein OS=Anisakis simplex PE=4 SV=1	1.188	0.593	0.705	0.31679	0.0312116	0.0169274	0.001	3.082	5	1	1	1	333	37	5.82	3.05	1	0	0.642614	0.118293	0.0953689	29.46	19.7	11.47	59.8	85.3	112	27.71	10.32	13.33	High	High	High	High	High	High	High	High	High	1
FALSE	High	Master Protein	F1KPY3	Major antigen OS=Ascaris suum PE=2 SV=1	1.005	0.885	0.889	0.974384	0.237669	0.0169827	0	12.829	1	4	9	1	2200	255.9	5.91	34.03	4	0	0.996	0.367355	0.0953689	19.14	14.31	0.78	59	61.8	66.8	16.16	3.91	4.83	High	High	High	High	High	High	High	High	High	1
FALSE	High	Master Protein	A0A0N5CM75	Uncharacterized protein OS=Thelazia callipaeda PE=4 SV=1	0.897	0.83	0.765	0.282044	0.0149234	0.0169879	0	16.913	12	6	9	1	642	72.3	5.4	28.53	6	1	0.610304	0.0913744	0.0953689	6.71	4	7.69	191.1	175.6	229.6	5.06	5.33	1.02	High	High	High	High	High	High	High	High	High	1
FALSE	High	Master Protein	A0A0N5ABP6	Uncharacterized protein OS=Syphacia muris PE=4 SV=1	0.955	1.456	1.422	0.862105	0.00382849	0.0170401	0	45.608	17	6	45	2	303	35.4	5.07	121.66	6	0	0.939343	0.0804438	0.0955941	3.21	5.39	3.33	480.8	487.8	330.2	9.53	4.71	5.56	High	High	High	High	High	High	High	High	High	1
FALSE	High	Master Protein	A0A0N5CEL1	Uncharacterized protein OS=Strongyloides papillosus PE=3 SV=1	1.058	1.369	1.419	0.994008	0.00336086	0.0171129	0	231.623	48	20	285	1	482	53	6.7	915.07	20	1	0.999294	0.0804438	0.0958887	0.57	3.57	3.08	446.2	461.2	325	5.74	12.74	6.28	High	High	High	High	High	High	High	High	High	1
FALSE	High	Master Protein	A0A0B2VJL7	Actin-depolymerizing factor 2, isoform c OS=Toxocara canis GN=unc-60 PE=4 SV=1	0.996	1.351	1.262	0.626858	0.0200631	0.0171487	0	33.398	24	5	17	2	164	18.4	7.9	70.37	5	2	0.822551	0.102369	0.0960435	4.34	6.14	0.35	1088.3	1083.8	853.3	3.57	1.58	6.7	High	High	High	High	High	High	High	High	High	1
FALSE	High	Master Protein	A0A0M3JXP0	Uncharacterized protein OS=Anisakis simplex PE=4 SV=1	1.049	1.169	1.281	0.320972	0.207605	0.0172342	0	44.874	24	11	21	11	750	83.1	6.55	57.78	11	0	0.648816	0.33361	0.0964765	7.12	19.72	6.3	525	563.6	459.4	5.92	7.23	11.47	High	High	High	High	High	High	High	High	High	1
FALSE	High	Master Protein	Q17050	Cytoplasmic intermediate filament protein OS=Ascaris lumbricoides GN=IF D1 PE=2 SV=1	1.095	0.663	0.726	0.139988	0.0245372	0.0173315	0	10.922	5	3	5	1	612	69.7	5.92	19.59	3	1	0.528038	0.106974	0.0965241	0.02	14.13	2.85	338	365	509.9	2.47	2.4	9.45	High	High	High	High	High	High	High	High	High	1
FALSE	High	Master Protein	A0A0M3KA00	Uncharacterized protein OS=Anisakis simplex PE=4 SV=1	1.016	0.727	0.766	0.580146	0.0170786	0.0173955	0	7.858	35	2	2	2	78	8.5	9.13	5.94	2	0	0.81149	0.0947049	0.0965241	10.65	5.3	2.33	178.5	181.4	246.1	7.58	4.75	3.54	High	High	High	High	High	High	High	High	High	1
FALSE	High	Master Protein	F1KX89	T-complex protein 1 subunit gamma OS=Ascaris suum PE=2 SV=1	0.981	0.91	0.886	0.629367	0.180381	0.017403	0	9.925	5	2	3	2	543	59.8	7.9	12.57	2	0	0.822551	0.306691	0.0965241	12.04	11.04	1.14	306.7	305.4	362.4	9.18	3.99	4.45	High	High	High	High	High	High	High	High	High	1
FALSE	High	Master Protein	A0A0M3JK03	Uncharacterized protein OS=Anisakis simplex PE=4 SV=1	1.184	1.021	1.209	0.0572535	0.123242	0.0174588	0	56.798	60	13	30	13	183	21.6	4.96	120.54	13	0	0.408087	0.241047	0.0967217	4.01	0.12	3.88	3480.8	4080.9	3412	3.7	3.14	1.49	High	High	High	High	High	High	High	High	High	1
FALSE	High	Master Protein	Q8I810	Heat shock protein 70 A2 (Fragment) OS=Panagrellus redivivus PE=2 SV=1	0.85	0.924	0.798	0.208306	0.0818764	0.0174692	0	50.647	18	7	31	1	347	38	7.02	120.85	7	0	0.567521	0.184759	0.0967563	0.24	2.48	2.28	136.3	116.7	147.5	1.71	8.5	3.65	High	High	High	High	High	High	High	High	High	1
FALSE	High	Master Protein	A0A0M3JR99	Uncharacterized protein OS=Anisakis simplex PE=3 SV=1	0.91	0.802	0.73	0.0580907	0.062814	0.0175194	0	24.186	14	6	15	6	466	52.7	9.33	55.87	6	0	0.409319	0.160599	0.0970116	5.07	7.33	2.51	2535.7	2238.6	3013.8	5.66	7.16	15.17	High	High	High	High	High	High	High	High	High	1
FALSE	High	Master Protein	A0A0M3K5D8	Uncharacterized protein OS=Anisakis simplex PE=4 SV=1	0.952	0.802	0.733	0.215292	0.0344454	0.0175572	0	29.822	31	5	14	5	188	21.5	11.5	56.47	5	0	0.575458	0.123386	0.0971644	6.64	9.23	2.39	1622.4	1544.3	2112.5	3.86	1.25	6.34	High	High	High	High	High	High	High	High	High	1
FALSE	High	Master Protein	F1LCE5	NADH dehydrogenase ubiquinone 1 alpha subcomplex subunit 10 (Fragment) OS=Ascaris suum PE=2 SV=1	1.242	1.125	1.397	0.0238217	0.273121	0.0176112	0	8.784	13	3	4	1	336	40.2	6.07	14.28	3	0	0.339017	0.404418	0.0971644	7.58	19.05	9.77	15.3	19	13.6	11.07	5.35	2.24	High	High	High	High	High	High	High	High	High	1
FALSE	High	Master Protein	A0A0R3PHD9	Uncharacterized protein OS=Angiostrongylus costaricensis PE=4 SV=1	0.987	1.36	1.256	0.543196	0.0439269	0.0176668	0.002	2.278	5	1	2	1	199	22.1	8.03	6.26	1	0	0.794925	0.140012	0.0972978	9.29	13.45	6.14	305.4	301.4	231.6	7.65	6.09	5.74	High	High	High	High	High	High	High	High	High	1
FALSE	High	Master Protein	A0A0R3RIH5	40S ribosomal protein SA OS=Elaeophora elaphi PE=3 SV=1	1.126	1.099	1.22	0.172203	0.620103	0.0177259	0	40.36	24	4	14	1	301	33.8	5.57	64.09	4	0	0.546385	0.710167	0.0972978	10.46	1.85	3.89	109.6	125.9	109.5	8.33	12.37	13.32	High	High	High	High	High	High	High	High	High	1
FALSE	High	Master Protein	A0A0M3K3Q2	Uncharacterized protein OS=Anisakis simplex PE=4 SV=1	1.094	0.443	0.5	0.237739	0.0168375	0.0177491	0	12.223	9	6	7	6	758	86.5	5.87	17.47	6	0	0.58467	0.0947049	0.0972978	12.06	17.71	6.79	321.9	357.3	714	8.75	0.96	17.79	High	High	High	High	High	High	High	High	High	1
FALSE	High	Master Protein	A0A0M3JD48	Uncharacterized protein OS=Anisakis simplex PE=4 SV=1	0.755	1.152	0.87	0.442312	0.972945	0.0178222	0	28.304	38	3	10	2	118	13.5	6.3	40.52	3	0	0.717383	0.979937	0.0974365	2.28	8.22	3.55	267.8	206.6	239.1	22.84	2.34	5.24	High	High	High	High	High	High	High	High	High	1
FALSE	High	Master Protein	Q21703	Uncharacterized protein OS=Caenorhabditis elegans GN=CELE_R04B5.6 PE=1 SV=1	0.89	1.565	1.475	0.641244	0.0141187	0.0179673	0.002	2.459	4	1	3	1	347	37.3	6.9	10.26	1	0	0.823661	0.0911914	0.0980166	7.17	8.73	11.18	332	349.4	226	11.8	12.7	5.51	High	High	High	High	High	High	High	High	High	1
FALSE	High	Master Protein	A0A0M3K5W0	Uncharacterized protein OS=Anisakis simplex PE=3 SV=1	1.169	0.62	0.609	0.639964	0.0456916	0.0180261	0	9.025	5	4	4	4	1072	123.1	6.47	8.4	4	0	0.822876	0.142134	0.0983145	7.51	20.68	1.5	72.5	81	132.2	17.95	5.78	13.88	High	High	High	High	High	High	High	High	High	1
FALSE	High	Master Protein	A0A0M3K0N5	Uncharacterized protein OS=Anisakis simplex PE=4 SV=1	1.059	1.381	1.359	0.669428	0.0273126	0.0180986	0.002	2.812	7	1	2	1	281	27.1	8.51	5.41	1	0	0.83603	0.110984	0.098482	10.19	0.08	10.31	47.2	46.8	34.4	7.85	6.72	0.54	High	High	High	High	High	High	High	High	High	1
FALSE	High	Master Protein	A0A0M3IYQ5	Uncharacterized protein OS=Anisakis simplex PE=4 SV=1	0.951	0.72	0.643	0.334089	0.0498416	0.0181967	0	41.144	50	5	34	1	104	11.6	8.94	132.61	5	0	0.653241	0.146874	0.0988331	4.58	14.76	9.12	345.8	281.5	480.2	16.76	11.46	5.23	High	High	High	High	High	High	High	High	High	1
FALSE	High	Master Protein	A0A0B2UQF7	Adenylosuccinate lyase (Fragment) OS=Toxocara canis GN=R06C7.5 PE=4 SV=1	1.002	0.883	0.899	0.637267	0.0780022	0.0182663	0	4.411	7	1	1	1	124	14	6.52	4.6	1	0	0.822551	0.181008	0.0991883	2.37	4.94	0.4	121.2	114.5	127	5.55	5.31	8.29	High	High	High	High	High	High	High	High	High	1
FALSE	High	Master Protein	A0A0M3K7G7	Uncharacterized protein OS=Anisakis simplex PE=4 SV=1	0.917	0.904	0.807	0.160101	0.228203	0.0182918	0	194.078	69	23	138	8	373	41.3	6.61	464.2	23	3	0.546385	0.357298	0.0992582	0.16	4.12	3.85	4877.6	3976.1	5174.5	9.34	8	7.24	High	High	High	High	High	High	High	High	High	1
FALSE	High	Master Protein	A0A0N5CMD8	Uncharacterized protein OS=Thelazia callipaeda PE=3 SV=1	0.914	0.841	0.709	0.1869	0.152661	0.0183821	0	4.915	2	1	2	1	514	56.2	7.83	10.68	1	0	0.550788	0.276982	0.099427	3.95	18.93	5.9	392.6	339.9	470.1	14.03	7.08	1.38	High	High	High	High	High	High	High	High	High	1
FALSE	High	Master Protein	A0A0M3JN37	Uncharacterized protein OS=Anisakis simplex PE=4 SV=1	0.883	0.842	0.743	0.0025329	0.0727189	0.0183957	0.004	1.696	15	1	2	1	65	7	5.57	5.6	1	0	0.272952	0.174462	0.0994781	1.35	9.15	7.72	122.2	107.9	145.2	1.64	2.74	9.44	High	High	High	High	High	High	High	High	High	1
FALSE	High	Master Protein	U1M933	Cre-tth-1 protein OS=Ascaris suum GN=ASU_10788 PE=4 SV=1	0.987	1.919	2.082	0.922105	0.026836	0.0184827	0	8.058	12	3	6	3	193	21.8	6.33	20.86	3	0	0.9656	0.110984	0.0997195	22.32	19.95	10.48	1043.9	946.4	454.5	16.42	5.26	22.26	High	High	High	High	High	High	High	High	High	1
FALSE	High	Master Protein	A0A0M3JMY4	Uncharacterized protein OS=Anisakis simplex PE=4 SV=1	1.044	0.862	0.862	0.793124	0.193538	0.0185557	0	28.355	31	4	8	3	113	12.3	9.39	29.51	4	1	0.903877	0.321744	0.0999909	0.56	9.26	2.62	508.2	525.4	607.4	11.81	1.76	1.8	High	High	High	High	High	High	High	High	High	1
FALSE	High	Master Protein	A0A0M3KIJ0	Uncharacterized protein OS=Anisakis simplex PE=4 SV=1	1.006	0.689	0.695	0.89273	0.0123921	0.0186361	0	10.071	18	3	4	3	160	18.7	11.34	16.09	3	0	0.953797	0.0876746	0.100225	7.16	6.82	12.64	358.8	362.2	520.7	0.33	6.39	6.55	High	High	High	High	High	High	High	High	High	1
FALSE	High	Master Protein	A0A0M3JSH8	Uncharacterized protein OS=Anisakis simplex PE=4 SV=1	0.924	1.53	1.451	0.16886	0.000976674	0.0186384	0	10.189	7	2	2	2	481	53.2	7.08	7.7	2	0	0.546385	0.0783744	0.100225	7.27	2.88	0.61	151.7	141.8	101.1	8.07	4.02	8.89	High	High	High	High	High	High	High	High	High	1
FALSE	High	Master Protein	A0A0M3JLP2	Uncharacterized protein OS=Anisakis simplex PE=4 SV=1	1.087	0.529	0.633	0.370225	0.0189654	0.0186392	0.009	1.299	11	1	1	1	83	9.5	4.91	2.95	1	0	0.67825	0.0999642	0.100225	17.4	5.62	13.04	31	33.6	48.4	14.31	11.05	20.65	High	High	High	High	High	High	High	High	High	1
FALSE	High	Master Protein	A0A0B2VIK4	Phosphoenolpyruvate carboxykinase [GTP] OS=Toxocara canis GN=PEPCK PE=3 SV=1	0.493	4.302	2.119	0.00571109	0.00177271	0.0186445	0	48.253	13	8	28	2	646	72.1	6.54	84.31	8	0	0.272952	0.0783744	0.100225	4.37	7.25	11.29	426.8	210.3	99.2	5.03	14.08	5.98	High	High	High	High	High	High	High	High	High	1
FALSE	High	Master Protein	A0A0M3K937	Uncharacterized protein OS=Anisakis simplex PE=3 SV=1	1.318	0.401	0.582	0.0347222	0.0139837	0.0186725	0	47.881	42	11	26	10	272	28.5	6.95	86.25	11	1	0.379542	0.091096	0.100278	12.41	19.2	7.25	1448	1908.4	4082.6	8.1	17.34	20.55	High	High	High	High	High	High	High	High	High	1
FALSE	High	Master Protein	A0A0M3JPP2	Uncharacterized protein OS=Anisakis simplex PE=4 SV=1	1.037	1.217	1.202	0.948174	0.0424857	0.0187612	0	13.974	45	4	10	4	99	11.2	4.49	40.43	4	0	0.985336	0.137756	0.100361	5.58	7.14	0.52	1333.3	1352.5	1110.4	9.31	3.89	1.54	High	High	High	High	High	High	High	High	High	1
FALSE	High	Master Protein	A0A0K0D5T3	Uncharacterized protein OS=Angiostrongylus cantonensis PE=4 SV=1	0.728	0.971	0.767	0.0113328	0.944934	0.0188719	0	5.505	3	1	3	1	493	54.2	7.85	8.82	1	0	0.274361	0.957541	0.100643	3.75	5.93	1.63	92.1	67.6	88.1	5.46	2.94	10.19	High	High	High	High	High	High	High	High	High	1
FALSE	High	Master Protein	A0A0M3KCK9	Uncharacterized protein OS=Anisakis simplex PE=4 SV=1	1.498	0.226	0.324	0.0111642	0.00692594	0.0189578	0.002	2.518	8	1	1	1	156	18.2	9.01	2.66	1	0	0.274361	0.0861298	0.100649	3.16	6.62	9.86	30.2	40.6	111.9	21.42	23.53	12.98	High	High	High	High	High	High	High	High	High	1
FALSE	High	Master Protein	A0A0M3IYV2	Uncharacterized protein OS=Anisakis simplex PE=3 SV=1	0.982	0.739	0.71	0.831547	0.0100873	0.018972	0	22.855	29	5	12	1	196	22.6	9.95	46.98	5	0	0.922982	0.0861298	0.100649	7.03	3.62	9.4	253.5	248.8	336.1	1.95	4.31	6.43	High	High	High	High	High	High	High	High	High	1
FALSE	High	Master Protein	A0A0M3KBA2	Carboxylic ester hydrolase OS=Anisakis simplex PE=3 SV=1	0.96	0.913	0.857	0.811156	0.200118	0.0189766	0	23.854	17	9	11	9	591	66.9	7.03	31.09	9	0	0.914115	0.3263	0.100649	19.63	6.76	3.36	1100.2	1030.5	1204.9	13.16	3.23	0.84	High	High	High	High	High	High	High	High	High	1
FALSE	High	Master Protein	A0A0M3J5Z8	Uncharacterized protein OS=Anisakis simplex PE=4 SV=1	1.069	0.674	0.654	0.977124	0.00569679	0.0189922	0	16.453	26	4	7	2	167	18.8	5.95	16.14	4	0	0.9962	0.0828769	0.100649	0.11	0	13.82	315.4	332.9	515.7	7.25	4.86	6.84	High	High	High	High	High	High	High	High	High	1
FALSE	High	Master Protein	Q9GPK2	Actin 1 OS=Heterodera glycines PE=2 SV=2	0.871	1.385	1.202	0.0150134	0.00211619	0.0190626	0	231.883	67	23	276	2	376	41.8	5.48	823.89	23	13	0.312989	0.0783744	0.100649	0.58	1.53	4.93	4803.2	4168.4	3517.6	5.03	7.71	3.26	High	High	High	High	High	High	High	High	High	1
FALSE	High	Master Protein	A0A0M3JP58	Uncharacterized protein OS=Anisakis simplex PE=4 SV=1	0.904	0.871	0.787	0.0607679	0.0209595	0.0191217	0	83.223	79	8	58	3	122	13.6	8.07	137.3	8	0	0.409319	0.103539	0.100649	2.34	2.3	8.4	261.4	237.9	302.2	2.28	4.14	1.86	High	High	High	High	High	High	High	High	High	1
FALSE	High	Master Protein	A0A0M3JU70	Uncharacterized protein OS=Anisakis simplex PE=4 SV=1	0.939	0.777	0.719	0.236724	0.0308667	0.0191235	0	24.523	25	6	18	5	212	24.6	11.22	70.72	6	1	0.58403	0.117617	0.100649	9.03	11.19	9.06	1732.1	1627.1	2310	5.29	1.67	7.32	High	High	High	High	High	High	High	High	High	1
FALSE	High	Master Protein	A0A0B1PK33	Ras family protein OS=Trichuris suis GN=D918_07807 PE=4 SV=1	1.062	0.747	0.717	0.653024	0.173573	0.0191284	0.003	1.946	6	1	1	1	195	22.2	7.83	2.39	1	0	0.82601	0.300698	0.100649	33.23	20.93	7.43	11.2	12.2	17	19.78	14.82	21.61	High	High	High	High	High	High	High	High	High	1
FALSE	High	Master Protein	B6VBX3	Putative uncharacterized protein OS=Caenorhabditis angaria GN=Csp3_JD05.001 PE=3 SV=1	1.004	0.746	0.749	0.538534	0.0701315	0.0191381	0	10.647	15	2	5	1	213	24.8	9.88	20.26	2	0	0.790935	0.1723	0.100649	5.11	19.47	0.49	21.7	22.3	29.1	6.25	3.92	8.01	High	High	High	High	High	High	High	High	High	1
FALSE	High	Master Protein	A0A0M3K8I9	Uncharacterized protein OS=Anisakis simplex PE=4 SV=1	0.899	1.037	0.95	0.814973	0.702661	0.0191446	0	10.917	4	2	11	2	610	64.1	6.89	41.5	2	0	0.91592	0.777341	0.100661	0.71	2.87	0.25	1326.4	1366.2	1438.7	9.25	11.27	9.99	High	High	High	High	High	High	High	High	High	1
FALSE	High	Master Protein	A0A0M3JH52	Uncharacterized protein OS=Anisakis simplex PE=4 SV=1	0.954	0.785	0.748	0.401417	0.10735	0.0191808	0	33.618	73	5	22	3	112	12.5	7.46	74.19	5	0	0.683566	0.220397	0.100716	11.16	0.88	10.35	536.7	485	687.9	15.37	8.95	5.57	High	High	High	High	High	High	High	High	High	1
FALSE	High	Master Protein	A0A0M3K492	Uncharacterized protein OS=Anisakis simplex PE=4 SV=1	0.871	0.977	0.845	0.0738855	0.33922	0.0191871	0	12.435	4	4	4	4	1045	116.8	5.95	7.92	4	0	0.429706	0.46495	0.100716	1.06	2.7	3.73	198.2	176.3	210.2	5.33	1.47	5.31	High	High	High	High	High	High	High	High	High	1
FALSE	High	Master Protein	A0A0M3JMP0	Uncharacterized protein OS=Anisakis simplex PE=4 SV=1	1.461	0.281	0.296	0.266946	0.0144396	0.0192626	0.007	1.426	9	1	1	1	88	9.6	9.38	3.06	1	0	0.606284	0.0911914	0.101003	13.9	18.21	14.81	9.2	12.6	39	32.59	16.63	12.8	High	High	High	High	High	High	High	High	High	1
FALSE	High	Master Protein	A0A085NAB9	Uncharacterized protein (Fragment) OS=Trichuris suis GN=M513_05806 PE=3 SV=1	0.98	0.8	0.81	0.40943	0.0144076	0.0192749	0	6.637	9	3	6	1	295	33.9	9.74	21.34	3	0	0.688967	0.0911914	0.101003	2.95	4.16	3.94	171.6	166.7	210.2	4.06	3.19	3.55	High	High	High	High	High	High	High	High	High	1
FALSE	High	Master Protein	A0A0M3K491	Uncharacterized protein OS=Anisakis simplex PE=3 SV=1	0.858	2.319	2.034	0.00305849	0.0124797	0.0192808	0	19.52	36	6	7	5	210	24.4	7.52	26.71	6	1	0.272952	0.0876746	0.101003	0.71	21.26	17.62	814.4	699.1	387.4	11.66	13.1	14.15	High	High	High	High	High	High	High	High	High	1
FALSE	High	Master Protein	A0A0M3JVZ5	Uncharacterized protein OS=Anisakis simplex PE=4 SV=1	1.062	1.229	1.262	0.287409	0.00724066	0.0192826	0	24.575	22	3	14	3	288	28	8.18	56.7	3	0	0.617227	0.0861298	0.101003	2.4	3.94	5.99	377.3	377.8	298.9	7.13	6.71	4.97	High	High	High	High	High	High	High	High	High	1
FALSE	High	Master Protein	A0A0M3JRT3	Uncharacterized protein OS=Anisakis simplex PE=4 SV=1	0.898	0.787	0.662	0.327739	0.0951016	0.0193821	0	16.356	18	5	6	5	411	47.1	7.96	12.39	5	0	0.651632	0.204132	0.101322	10.23	1.16	10.65	80.8	82.8	128.4	13.85	8.23	16.8	High	High	High	High	High	High	High	High	High	1
FALSE	High	Master Protein	A0A0N5A557	Uncharacterized protein OS=Parastrongyloides trichosuri PE=4 SV=1	0.815	0.625	0.522	0.610806	0.00864211	0.0194104	0.008	1.423	2	1	1	1	514	60.4	5.81	3.6	1	0	0.822551	0.0861298	0.101424	0.45	3.48	4.03	125.2	109	195.7	14.96	7.85	8.47	High	High	High	High	High	High	High	High	High	1
FALSE	High	Master Protein	A0A0M3JYB9	Uncharacterized protein OS=Anisakis simplex PE=3 SV=1	1.084	1.07	1.155	0.298785	0.045182	0.0194365	0	67.853	63	11	36	11	224	24.9	4.82	128.76	11	0	0.625936	0.141696	0.101473	2.37	0.59	2.96	2752.4	2959.8	2562.4	3.57	8.74	5.55	High	High	High	High	High	High	High	High	High	1
FALSE	High	Master Protein	A0A0R3RQD7	Uncharacterized protein OS=Elaeophora elaphi PE=4 SV=1	0.634	2.218	1.361	0.0129717	0.000963806	0.0194672	0.004	1.684	8	1	1	1	109	12.4	7.42	2.65	1	0	0.293109	0.0783744	0.101473	10.5	5.33	2.42	72.7	46.3	34	4.39	6.24	2.43	High	High	High	High	High	High	High	High	High	1
FALSE	High	Master Protein	A0A0M3K8R5	Uncharacterized protein OS=Anisakis simplex PE=3 SV=1	0.92	0.835	0.776	0.361412	0.150213	0.0194805	0	77.387	52	18	33	17	423	47.7	5.19	112.64	18	1	0.669667	0.274455	0.10152	6.59	17.48	1.49	3150.5	2925.4	3770.8	11.44	4.04	1.56	High	High	High	High	High	High	High	High	High	1
FALSE	High	Master Protein	A0A0M3K404	Uncharacterized protein OS=Anisakis simplex PE=4 SV=1	1.178	0.54	0.502	0.495539	0.039663	0.0195049	0	4.297	1	2	2	2	1588	182.3	6.06	6.18	2	0	0.759452	0.13285	0.101625	34.92	4.64	7.95	33.9	39.9	80.2	21.77	5.9	15.68	High	High	High	High	High	High	High	High	High	1
FALSE	High	Master Protein	U1NHT5	Spectrin alpha chain OS=Ascaris suum GN=ASU_09160 PE=4 SV=1	1.051	1.067	1.081	0.201061	0.18161	0.0195513	0	457.827	42	86	221	12	2419	280.8	5.35	790.61	86	81	0.565318	0.307946	0.101844	4.06	1.63	0.32	14694.7	15613.4	14475.3	4.41	2.61	4.68	High	High	High	High	High	High	High	High	High	1
FALSE	High	Master Protein	F1LCT3	60S ribosomal protein L24 OS=Ascaris suum PE=2 SV=1	0.947	0.719	0.681	0.013911	0.0206763	0.0196513	0	30.096	27	7	19	6	243	28	10.17	55.34	7	2	0.297489	0.103141	0.101992	1.61	9.56	11.07	1358.5	1293.3	1789.5	3.66	3.55	10.82	High	High	High	High	High	High	High	High	High	1
FALSE	High	Master Protein	A0A0B2V7F6	Tubulin beta chain OS=Toxocara canis GN=TBB PE=3 SV=1	0.967	0.822	0.762	0.409192	0.0136724	0.0197302	0	32.321	22	10	21	1	442	49.6	5.07	65.77	10	1	0.688813	0.0900914	0.101992	8.27	5.65	1.1	138.4	136	172.1	6.8	3.92	3.34	High	High	High	High	High	High	High	High	High	1
FALSE	High	Master Protein	A0A0M3JUR6	Uncharacterized protein OS=Anisakis simplex PE=4 SV=1	0.979	1.582	1.383	0.932924	0.0619356	0.0197465	0	70.327	26	12	29	1	451	50.4	7.56	123.2	12	14	0.974348	0.159466	0.101992	19.4	6.23	1.39	4786.5	4338.7	3058.9	13.54	5.78	3.92	High	High	High	High	High	High	High	High	High	1
FALSE	High	Master Protein	F1LGX2	60S ribosomal protein L35 OS=Ascaris suum PE=2 SV=1	1.031	0.828	0.821	0.312207	0.0154422	0.0198741	0	21.176	23	4	14	4	158	17.9	10.95	48.51	4	0	0.639989	0.0920238	0.101992	0.95	4.76	0.77	1749.4	1733.2	2059.4	6.08	5.21	2.59	High	High	High	High	High	High	High	High	High	1
FALSE	High	Master Protein	A0A0M3J7M9	Uncharacterized protein OS=Anisakis simplex PE=4 SV=1	1.011	0.48	0.382	0.701515	0.0261519	0.0199272	0.005	1.605	6	1	1	1	170	20.1	9.47	2.7	1	0	0.857406	0.110487	0.101992	12.26	17.09	0.35	125.5	126.9	305.6	12	4.85	18.21	High	High	High	High	High	High	High	High	High	1
FALSE	High	Master Protein	A0A0M3K1F1	Uncharacterized protein OS=Anisakis simplex PE=4 SV=1	1.12	0.859	0.944	0.108803	0.0428586	0.0199769	0	17.898	20	4	4	4	329	37.1	6.74	15.02	4	0	0.485369	0.138461	0.101992	5.08	8.07	0.9	200	216.5	229.3	5.13	2.57	1.25	High	High	High	High	High	High	High	High	High	1
FALSE	High	Master Protein	A0A0M3JRA2	Uncharacterized protein OS=Anisakis simplex PE=4 SV=1	1.016	0.705	0.717	0.714588	0.0176665	0.0200322	0	58.443	28	9	24	8	383	41.4	6.39	72.88	9	0	0.864149	0.0956887	0.101992	11.46	5.75	5.3	630.3	597.7	928.6	12.62	8.64	6.88	High	High	High	High	High	High	High	High	High	1
FALSE	High	Master Protein	A0A0B2W2L5	Putative nudix hydrolase 6 OS=Toxocara canis GN=ndx-6 PE=4 SV=1	1.119	0.798	0.894	0.219066	0.105316	0.0200818	0.001	3.021	4	1	1	1	352	39.8	5.92	3.18	1	0	0.575665	0.217686	0.102156	15.65	19.48	3.94	37.2	44.1	47.9	11.34	3.46	4.64	High	High	High	High	High	High	High	High	High	1
FALSE	High	Master Protein	A0A0M3JZV3	Uncharacterized protein OS=Anisakis simplex PE=3 SV=1	0.994	0.75	0.721	0.564804	0.0260164	0.0200975	0	137.08	25	25	67	2	1284	144.6	6.11	213.78	25	25	0.805274	0.110271	0.102156	2.99	10.65	6.07	2892.8	2933.1	4210.4	5.12	2.81	9.24	High	High	High	High	High	High	High	High	High	1
FALSE	High	Master Protein	C9E8F5	Cysteine proteinase L OS=Anisakis simplex PE=2 SV=1	1.152	0.531	0.611	0.498642	0.000306733	0.0201287	0.001	3.125	4	1	1	1	411	47.2	5.14	3.45	1	0	0.761382	0.0715053	0.102156	6.74	2.14	3.04	16.8	17.4	31.6	14.77	6.12	12.9	High	High	High	High	High	High	High	High	High	1
FALSE	High	Master Protein	A0A0M3JL41	Uncharacterized protein OS=Anisakis simplex PE=4 SV=1	1.108	0.803	0.889	0.501007	0.283623	0.0201466	0	12.14	40	3	7	1	108	12.3	5.16	14.28	3	0	0.764501	0.415137	0.102156	30.48	33.17	3.38	16.5	17.8	20.6	21.13	6.33	8.5	High	High	High	High	High	High	High	High	High	1
FALSE	High	Master Protein	A0A0B2UMZ4	T-complex protein 1 subunit gamma OS=Toxocara canis GN=Cctgamma PE=3 SV=1	0.984	0.799	0.685	0.444741	0.0720235	0.020186	0	10.116	8	3	4	2	559	61.7	6.42	10.79	3	0	0.719941	0.173134	0.102156	5.54	8.88	1.95	41.4	40.8	57.4	10.91	2.16	7.76	High	High	High	High	High	High	High	High	High	1
FALSE	High	Master Protein	A0A0M3JZD1	Uncharacterized protein OS=Anisakis simplex PE=4 SV=1	1.002	0.869	0.813	0.910395	0.106594	0.020269	0	26.008	12	6	10	6	677	78.3	9.13	28.25	6	0	0.962525	0.219787	0.102156	13.05	3.41	3.53	226	237.6	292.3	9.36	3.8	8.46	High	High	High	High	High	High	High	High	High	1
FALSE	High	Master Protein	A0A0B2V2S8	Methylmalonyl-CoA epimerase, mitochondrial OS=Toxocara canis GN=Mcee PE=4 SV=1	0.922	1.999	2.04	0.701547	0.0127008	0.0204124	0	14.498	11	1	10	1	166	18.1	6.02	31.06	1	0	0.857406	0.0876746	0.102454	5.71	18.64	13.36	205.2	211.2	103.5	10.25	11.59	5.03	High	High	High	High	High	High	High	High	High	1
FALSE	High	Master Protein	A0A0M3KIJ9	Uncharacterized protein OS=Anisakis simplex PE=4 SV=1	0.983	1.315	1.243	0.563307	0.0184729	0.02049	0	11.538	31	3	4	2	135	15.7	9.54	9.14	3	1	0.803773	0.098721	0.102776	8.02	1.86	7.87	185	169.6	144.4	5.62	7.81	9.5	High	High	High	High	High	High	High	High	High	1
FALSE	High	Master Protein	A0A0N4V7B2	Uncharacterized protein OS=Enterobius vermicularis PE=4 SV=1	0.915	1.005	0.92	0.0992602	0.401029	0.0207367	0.002	2.852	4	1	1	1	254	28.9	9.11	4.34	1	0	0.467518	0.520404	0.103617	2.32	1.02	1.3	156	140.6	155.2	6.49	1.22	1.8	High	High	High	High	High	High	High	High	High	1
FALSE	High	Master Protein	A0A0B2URD4	2-oxoisovalerate dehydrogenase subunit beta, mitochondrial OS=Toxocara canis GN=Bckdhb PE=4 SV=1	0.85	0.835	0.678	0.0124387	0.0777335	0.0207695	0	5.304	3	1	2	1	590	64.2	7.58	6.77	1	0	0.287126	0.180631	0.103653	2.82	13.44	3.26	63.1	51.2	74.7	10.38	9.84	1.92	High	High	High	High	High	High	High	High	High	1
FALSE	High	Master Protein	A0A0M3KCX6	Uncharacterized protein OS=Anisakis simplex PE=4 SV=1	1.178	0.959	1.183	0.0515958	0.292688	0.0207746	0.002	2.63	21	1	1	1	81	8.5	9.44	3.35	1	0	0.402993	0.421978	0.103653	2.56	6.73	0.32	58.1	68.3	57.9	12.11	4.26	6.96	High	High	High	High	High	High	High	High	High	1
FALSE	High	Master Protein	E3MZQ7	CRE-TAG-194 protein OS=Caenorhabditis remanei GN=Cre-tag-194 PE=3 SV=1	0.938	0.8	0.735	0.01134	0.0335593	0.0208164	0	19.331	17	5	18	1	301	33.6	9.72	53.02	5	0	0.274361	0.121692	0.103774	0.56	6.88	10.23	1143	1051.1	1429.2	4.95	4.79	12.77	High	High	High	High	High	High	High	High	High	1
FALSE	High	Master Protein	S4S5J9	Actin OS=Ditylenchus destructor PE=2 SV=1	0.892	1.431	1.264	0.156478	0.00165164	0.0210341	0	204.697	72	23	238	2	376	41.8	5.48	688.85	23	3	0.545979	0.0783744	0.104615	5.88	3.25	1.74	2950.3	2618.4	2003.8	9.21	6.08	10.56	High	High	High	High	High	High	High	High	High	1
FALSE	High	Master Protein	A0A0M3K6K1	Uncharacterized protein OS=Anisakis simplex PE=4 SV=1	2.246	0.829	2.139	0.00774067	0.112084	0.021047	0	65.524	18	17	22	17	1360	147.1	5.17	72.54	17	0	0.272952	0.226079	0.104657	11.54	9.54	4.88	834.6	1917.9	889.6	11.32	2.36	17.94	High	High	High	High	High	High	High	High	High	1
FALSE	High	Master Protein	A0A0M3K7E1	Uncharacterized protein OS=Anisakis simplex PE=4 SV=1	0.979	0.379	0.396	0.872675	0.0282785	0.0212245	0	5.936	3	3	4	3	862	99.1	6.11	12.12	3	0	0.944653	0.112507	0.104945	40.3	32.84	25.03	199.7	195.5	613.4	17.79	15.52	21.9	High	High	High	High	High	High	High	High	High	1
FALSE	High	Master Protein	A0A0B2V336	26S protease regulatory subunit 7 OS=Toxocara canis GN=rpt-1 PE=3 SV=1	0.944	0.878	0.825	0.0407286	0.0614797	0.0212665	0	30.515	23	11	18	3	589	66.4	8.94	46.83	11	8	0.385165	0.159466	0.104945	0.79	6.15	6.9	1150.4	1080.8	1309.8	3.93	2.29	2.72	High	High	High	High	High	High	High	High	High	1
FALSE	High	Master Protein	F1LGY8	60S ribosomal protein L30 OS=Ascaris suum PE=2 SV=1	0.911	0.861	0.803	0.113812	0.0036551	0.0213006	0	17.186	49	5	9	3	140	15.6	9.6	31.99	5	2	0.492873	0.0804438	0.104945	7.27	0.7	5.98	809.3	732.1	917.9	4.19	2.31	4.03	High	High	High	High	High	High	High	High	High	1
FALSE	High	Master Protein	A0A0M3IZV9	Uncharacterized protein OS=Anisakis simplex PE=4 SV=1	1.115	2.459	2.613	0.819944	0.0011459	0.021351	0	117.557	51	8	44	7	301	30.4	5.08	180.87	8	1	0.91867	0.0783744	0.105106	27.62	6.95	34.67	2449	2730	1044.8	12.87	15.05	9	High	High	High	High	High	High	High	High	High	1
FALSE	High	Master Protein	A0A0B2VFS2	Uncharacterized protein OS=Toxocara canis GN=Tcan_07585 PE=4 SV=1	0.867	1.341	1.265	0.0844194	0.00914279	0.0214335	0	43.836	30	6	12	2	317	35	8.28	46.25	6	4	0.45872	0.0861298	0.105296	0.8	1.84	0.54	953	854.4	719.5	2.78	5.79	7.18	High	High	High	High	High	High	High	High	High	1
FALSE	High	Master Protein	A0A0M3JWP6	Uncharacterized protein OS=Anisakis simplex PE=3 SV=1	1.07	0.597	0.639	0.751756	0.0736646	0.0214724	0	8.628	9	2	2	2	383	43.5	6.21	6.86	2	0	0.88288	0.176192	0.105296	7.03	21.41	13.73	45	48.1	75.3	16.9	4.68	6.55	High	High	High	High	High	High	High	High	High	1
FALSE	High	Master Protein	A0A0M3KCX8	Uncharacterized protein OS=Anisakis simplex PE=4 SV=1	1.176	1.055	1.186	0.0566171	0.954522	0.0214829	0	23.51	55	6	7	6	120	12.6	7.5	32.38	6	0	0.407034	0.965885	0.105312	9.17	2.83	6.32	675.4	809	712.2	12.77	6.25	8.01	High	High	High	High	High	High	High	High	High	1
FALSE	High	Master Protein	A0A0N4WAT3	Uncharacterized protein OS=Haemonchus placei PE=4 SV=1	0.954	0.727	0.667	0.526148	0.0330942	0.0215736	0.002	2.628	2	1	3	1	402	46	6.81	11.16	1	0	0.786899	0.121424	0.10561	15.94	9.5	14.87	215.2	204.7	305	1.79	11.4	11.22	High	High	High	High	High	High	High	High	High	1
FALSE	High	Master Protein	A0A0M3KDS4	Uncharacterized protein OS=Anisakis simplex PE=4 SV=1	0.973	0.822	0.781	0.48678	0.139471	0.0216131	0	8.585	14	2	2	2	228	25.8	5.64	7.19	2	0	0.752824	0.260622	0.10561	9.77	16.56	3.56	130.7	136.1	180.2	16.58	8.24	13.04	High	High	High	High	High	High	High	High	High	1
FALSE	High	Master Protein	A0A090L9B3	Protein disulfide-isomerase OS=Strongyloides ratti GN=SRAE_2000105100 PE=3 SV=1	1.256	0.607	0.775	0.113289	0.0543568	0.0216722	0	6.458	5	2	3	1	484	55.3	6.89	9.24	2	0	0.492873	0.151423	0.105684	3.94	1.57	2.34	119.9	148.7	192	5.68	5.81	11.44	High	High	High	High	High	High	High	High	High	1
FALSE	High	Master Protein	A0A0M3JK08	Uncharacterized protein OS=Anisakis simplex PE=4 SV=1	1.074	1.389	1.305	0.788038	0.0771828	0.0216808	0	17.578	44	4	6	4	107	11.8	6.02	21.59	4	0	0.900801	0.180231	0.105684	11.55	10.41	1.34	430.5	451.4	349	12.47	6.38	12.41	High	High	High	High	High	High	High	High	High	1
FALSE	High	Master Protein	A0A0M3KE55	Uncharacterized protein OS=Anisakis simplex PE=4 SV=1	1.051	0.521	0.628	0.300959	0.00925719	0.0217064	0	3.705	12	1	3	1	113	12.8	8.63	8.52	1	0	0.628756	0.0861298	0.105684	4.83	1.19	14.51	15.4	16.2	26.5	6.75	8.16	8.42	High	High	High	High	High	High	High	High	High	1
FALSE	High	Master Protein	A0A0B2VDI8	Protein lethal(2)essential for life (Fragment) OS=Toxocara canis GN=l(2)efl PE=3 SV=1	0.973	2.116	2.108	0.347407	0.00274543	0.0217065	0	3.757	4	1	2	1	254	29.9	9.29	9.51	1	0	0.656841	0.0804438	0.105684	3.52	6.97	9.89	207.2	200.3	95	1.88	10.84	6.7	High	High	High	High	High	High	High	High	High	1
FALSE	High	Master Protein	A0A0M3KGH2	Uncharacterized protein OS=Anisakis simplex PE=4 SV=1	1.228	0.676	0.772	0.0874201	0.0235679	0.021717	0.008	1.395	10	1	1	1	182	20.9	9.91	0	1	0	0.463965	0.104846	0.105684	14.59	2.37	4.68	38.4	43.7	55.8	13.69	5.26	2.98	High	High	High	High	High	High	High	High	High	1
FALSE	High	Master Protein	A0A0M3KFW1	Uncharacterized protein OS=Anisakis simplex PE=4 SV=1	1.083	2.119	2.323	0.686726	0.0369832	0.02174	0	8.432	44	4	5	4	84	9.2	5.5	15.05	4	0	0.846011	0.128757	0.105684	19.51	35.3	17.54	729.7	661.9	285	17.74	10.52	32.11	High	High	High	High	High	High	High	High	High	1
FALSE	High	Master Protein	F1KXM5	Putative uncharacterized protein OS=Ascaris suum PE=2 SV=1	0.919	0.652	0.599	0.857283	0.0342732	0.0218205	0.008	1.358	2	1	1	1	487	54.1	8.63	2.77	1	0	0.935489	0.123133	0.105684	35.17	8.11	16.19	64.4	60.6	114.9	17.56	15.35	9.4	High	High	High	High	High	High	High	High	High	1
FALSE	High	Master Protein	A0A0K0JAC2	Bm3455, isoform b OS=Brugia malayi GN=Bm3455 PE=4 SV=1	0.792	1.893	1.615	0.0673522	0.00494844	0.0218324	0.003	1.866	1	1	1	1	944	110.1	8.76	4.36	1	0	0.416262	0.0819712	0.105684	15.35	6.08	6.07	89.1	79.3	49.1	12.75	16.45	5.84	High	High	High	High	High	High	High	High	High	1
FALSE	High	Master Protein	A0A0M3JCA4	Uncharacterized protein OS=Anisakis simplex PE=4 SV=1	1.076	0.696	0.749	0.0442029	0.00435053	0.0218423	0	14.295	31	5	10	5	144	16.4	4.69	34.73	5	0	0.39286	0.0804438	0.105684	2.91	3.24	6.28	1049.4	1107.5	1524.7	5.96	3.53	9.63	High	High	High	High	High	High	High	High	High	1
FALSE	High	Master Protein	H9ZXW3	Superoxide dismutase (Fragment) OS=Steinernema loci GN=sod-2 PE=2 SV=1	0.944	1.287	1.323	0.497353	0.0166566	0.0219014	0	7.526	13	1	7	1	83	9.1	5.73	26.94	1	0	0.760398	0.0944524	0.105908	1.84	2.98	1.96	964.1	918	749.2	1.88	7.08	8	High	High	High	High	High	High	High	High	High	1
FALSE	High	Master Protein	A0A0M3KDA9	Uncharacterized protein OS=Anisakis simplex PE=4 SV=1	1.075	1.082	1.141	0.329984	0.0507803	0.0220535	0	76.361	58	13	38	13	184	21.7	5.03	138.68	13	0	0.652074	0.147413	0.106534	1.72	4.47	2.86	3117.5	3347.4	2971.8	4.5	1.62	2.25	High	High	High	High	High	High	High	High	High	1
FALSE	High	Master Protein	A0A0M3I5J0	Aminomethyltransferase OS=Ascaris lumbricoides PE=3 SV=1	0.932	1.359	1.299	0.549505	0.00648939	0.022058	0	6.986	10	2	7	1	423	47.2	8.95	16.83	2	0	0.797871	0.0841302	0.106534	8.25	0.29	4.05	787.3	759.2	580.3	7.45	4.2	3.66	High	High	High	High	High	High	High	High	High	1
FALSE	High	Master Protein	A0A0M3KHP1	Uncharacterized protein OS=Anisakis simplex PE=4 SV=1	1.246	0.352	0.478	0.189479	0.00256635	0.0220782	0.002	2.69	6	1	1	1	169	19.8	7.56	2.41	1	0	0.550788	0.0804438	0.106589	13.15	12.03	2.71	8.3	8.6	21.2	14.81	11.32	17.86	High	High	High	High	High	High	High	High	High	1
FALSE	High	Master Protein	A0A0M3KAB8	Uncharacterized protein OS=Anisakis simplex PE=3 SV=1	0.987	0.728	0.707	0.355104	0.0158452	0.0221766	0	23.712	31	4	8	3	202	23.1	8.56	34.33	4	1	0.662979	0.0921872	0.106954	2.12	4.59	9.05	462.2	435.5	649	3.5	3.75	9.4	High	High	High	High	High	High	High	High	High	1
FALSE	High	Master Protein	A0A0M3JTK1	Uncharacterized protein OS=Anisakis simplex PE=4 SV=1	0.919	0.811	0.745	0.113916	0.00543444	0.0221998	0	9.879	10	6	6	5	704	77.1	6.04	11.21	6	1	0.492873	0.0819712	0.107044	5.06	3.84	9.33	350.8	326.7	444.5	6.26	5.47	7.54	High	High	High	High	High	High	High	High	High	1
FALSE	High	Master Protein	A0A0M3J3P1	Uncharacterized protein OS=Anisakis simplex PE=4 SV=1	0.892	0.818	0.664	0.351457	0.116983	0.0222775	0	9.299	10	2	3	2	229	26.1	6.54	8.54	2	0	0.660779	0.232612	0.107243	21.61	10.15	13.41	50.6	44.2	72	13.97	12.2	13.55	High	High	High	High	High	High	High	High	High	1
FALSE	High	Master Protein	A0A0M3JIM5	Uncharacterized protein OS=Anisakis simplex PE=4 SV=1	0.956	0.873	0.883	0.458815	0.58479	0.0223035	0	6.251	22	2	5	1	88	9.5	6.02	20.5	2	0	0.730018	0.677436	0.10728	13.64	4.22	1.77	450.5	436.3	513.5	12.98	5.49	3.58	High	High	High	High	High	High	High	High	High	1
FALSE	High	Master Protein	A0A0M3JZV9	Uncharacterized protein OS=Anisakis simplex PE=4 SV=1	1.167	0.707	0.756	0.12651	0.0130382	0.0223179	0	3.696	5	1	1	1	338	37.8	6.37	3.76	1	0	0.513389	0.088775	0.107327	6.37	1.23	5.58	29.3	34.1	41	1.54	9.96	9.15	High	High	High	High	High	High	High	High	High	1
FALSE	High	Master Protein	A0A0M3KFV4	Uncharacterized protein OS=Anisakis simplex PE=4 SV=1	0.971	0.696	0.648	0.261164	0.030288	0.0223536	0	37.236	24	9	20	3	356	40.6	10.26	68.35	9	7	0.600616	0.115937	0.107405	4.68	14.34	2.82	2185.8	2163.7	3137	1.18	3.96	9.8	High	High	High	High	High	High	High	High	High	1
FALSE	High	Master Protein	A0A0M3J0A0	Uncharacterized protein OS=Anisakis simplex PE=4 SV=1	1.048	1.127	1.153	0.095912	0.0528092	0.0223564	0	32.819	32	7	10	7	364	40.9	5.54	37.62	7	0	0.465829	0.149584	0.107405	3.88	7.11	0.6	405.7	436.1	378.1	8.72	8.07	12.16	High	High	High	High	High	High	High	High	High	1
FALSE	High	Master Protein	A0A0M3JXI1	Uncharacterized protein OS=Anisakis simplex PE=4 SV=1	0.966	0.71	0.647	0.713875	0.0458103	0.022361	0	27.23	39	7	16	7	214	24.8	10.1	58.43	7	0	0.863419	0.142326	0.107405	14.38	14.24	4.93	1844.6	1782.6	2709.5	4.17	6.44	11.81	High	High	High	High	High	High	High	High	High	1
FALSE	High	Master Protein	A0A0M3K8J6	Uncharacterized protein OS=Anisakis simplex PE=4 SV=1	0.946	0.519	0.38	0.271818	0.0387601	0.0223892	0	14.778	41	4	8	4	162	18.9	6	24.88	4	0	0.606284	0.13133	0.107517	3.13	6.98	28.61	309.3	292.5	842.8	23.52	7.2	22.13	High	High	High	High	High	High	High	High	High	1
FALSE	High	Master Protein	F1L3T9	Glutamate dehydrogenase OS=Ascaris suum PE=2 SV=1	1.07	0.187	0.219	0.468603	0.0164738	0.0224485	0	43.639	18	8	41	3	503	55.2	7.42	151.06	8	1	0.737419	0.0941646	0.107735	20.76	31.57	28.33	212.1	227	932.6	15.29	7.77	47.92	High	High	High	High	High	High	High	High	High	1
FALSE	High	Master Protein	A0A0B2VLS6	Glutamine--fructose-6-phosphate aminotransferase [isomerizing] 1 OS=Toxocara canis GN=Gfpt1 PE=4 SV=1	1.593	0.417	0.664	0.0559226	0.0369089	0.0224898	0.001	3.367	5	1	1	1	386	43	7.61	3.11	1	0	0.405781	0.128757	0.10789	9.41	25.29	14.94	11.9	20.2	28.4	25.76	10.35	12.86	High	High	High	High	High	High	High	High	High	1
FALSE	High	Master Protein	A0A0M3JQ33	Uncharacterized protein OS=Anisakis simplex PE=4 SV=1	1.367	0.448	0.638	0.0497952	0.0294291	0.0225234	0	12.073	31	3	5	1	108	11.8	6.07	19.37	3	0	0.402068	0.114434	0.108007	6.46	6.7	13.46	334.7	440	751.4	2.37	10.52	18.98	High	High	High	High	High	High	High	High	High	1
FALSE	High	Master Protein	A0A0B2W326	40S ribosomal protein S5 OS=Toxocara canis GN=rps-5 PE=3 SV=1	0.955	0.775	0.741	0.0242154	0.0467494	0.0226331	0	40.467	43	9	23	9	214	23.8	9.55	67.48	9	0	0.339017	0.142736	0.108203	0.32	6.23	6.57	1866.7	1786.8	2409.8	5.08	3.63	3.81	High	High	High	High	High	High	High	High	High	1
FALSE	High	Master Protein	A0A0M3K120	Uncharacterized protein OS=Anisakis simplex PE=3 SV=1	0.949	0.954	0.925	0.252917	0.130938	0.0227751	0	72.517	35	18	34	9	560	60.7	6.2	116.68	18	9	0.596747	0.249307	0.108683	1.97	4.39	1.23	3350.3	3199.7	3457.3	5.03	1.74	4.07	High	High	High	High	High	High	High	High	High	1
FALSE	High	Master Protein	A0A0M3IZ45	Uncharacterized protein OS=Anisakis simplex PE=3 SV=1	0.95	0.682	0.632	0.946825	0.0657626	0.0228521	0	7.571	9	2	4	2	250	28.1	6.58	9.57	2	0	0.983978	0.166189	0.108816	3.79	16.42	14	114.1	111.7	167.3	11.72	6.35	9.07	High	High	High	High	High	High	High	High	High	1
FALSE	High	Master Protein	A0A0M3JGD0	Uncharacterized protein OS=Anisakis simplex PE=4 SV=1	10.098	0.182	1.839	0.00209644	0.0149695	0.0228936	0	5.127	4	1	1	1	247	26.1	5.73	4.21	1	0	0.272952	0.0913744	0.108871	23.87	45.49	16.54	31.4	317	170.1	31.99	13.66	4.13	High	High	High	High	High	High	High	High	High	1
FALSE	High	Master Protein	F1KRU6	Inosine-5'-monophosphate dehydrogenase OS=Ascaris suum PE=2 SV=1	0.914	0.95	0.841	0.693612	0.287657	0.022975	0	8.554	6	3	3	1	517	56	7.94	9.97	3	2	0.850577	0.418814	0.108996	8.86	3.88	3.88	216.4	210.8	236.4	9.74	7.47	5.93	High	High	High	High	High	High	High	High	High	1
FALSE	High	Master Protein	U1MF47	Transthyretin-like protein 5 OS=Ascaris suum GN=ASU_07636 PE=4 SV=1	0.876	2.116	1.728	0.0877309	0.0114017	0.0230487	0.008	1.354	6	1	3	1	141	15.6	9.14	7.68	1	0	0.463965	0.0865138	0.109301	10.5	0.05	20.38	471.7	443.2	256.5	8.44	4.32	10.7	High	High	High	High	High	High	High	High	High	1
FALSE	High	Master Protein	F1LAD2	Galectin OS=Ascaris suum GN=ASU_10130 PE=2 SV=1	1.073	1.173	1.204	0.243208	0.0209761	0.0230944	0	105.935	34	9	67	3	277	31.8	6.86	250.52	9	0	0.585755	0.103539	0.109474	1.1	3.5	5.26	1285.5	1364.6	1153.8	6.11	3	7.7	High	High	High	High	High	High	High	High	High	1
FALSE	High	Master Protein	A0A0M3JT07	Uncharacterized protein OS=Anisakis simplex PE=4 SV=1	1.011	0.744	0.653	0.50112	0.0714339	0.02312	0	142.371	45	33	63	28	912	101.7	7.15	210.13	33	5	0.764571	0.173134	0.109481	2.86	20.26	4.76	3800.6	3841.6	5877.3	17.73	2.03	8.71	High	High	High	High	High	High	High	High	High	1
FALSE	High	Master Protein	W2TGH7	Glycine dehydrogenase (Fragment) OS=Necator americanus GN=NECAME_08870 PE=4 SV=1	1.087	0.444	0.482	0.995197	0.00316749	0.0231238	0.001	3.064	1	2	2	2	868	95.7	6.89	6.54	2	0	0.999294	0.0804438	0.109481	2.07	0.5	19.71	131.2	124.6	260.1	11.04	10.11	13.28	High	High	High	High	High	High	High	High	High	1
FALSE	High	Master Protein	A0A0M3KBL7	Uncharacterized protein OS=Anisakis simplex PE=4 SV=1	0.888	3.13	2.741	0.25696	0.00199986	0.0231653	0.009	1.288	7	1	1	1	108	12.6	6.93	2.97	1	0	0.598219	0.0783744	0.109502	2.98	2.07	5.19	118.5	105.3	38.4	17.56	15.34	7.85	High	High	High	High	High	High	High	High	High	1
FALSE	High	Master Protein	A0A090LD24	CAP domain-containing protein OS=Strongyloides ratti GN=SRAE_2000070500 PE=4 SV=1	0.996	0.737	0.691	0.427361	0.0821901	0.0232014	0	4.301	3	2	2	1	831	97.1	9.19	5.75	2	0	0.703701	0.185201	0.109517	1.58	9.29	10.24	83.5	72.2	108.1	14.81	12.9	4.09	High	High	High	High	High	High	High	High	High	1
FALSE	High	Master Protein	F1L219	Coatomer subunit alpha OS=Ascaris suum PE=2 SV=1	1.294	0.524	0.658	0.103259	0.0391048	0.0232102	0	14.793	14	3	3	1	370	40.8	5.5	11.61	3	0	0.474385	0.131852	0.109517	17.55	19.82	4.27	33.6	43.1	65.6	15.63	1.88	11.27	High	High	High	High	High	High	High	High	High	1
FALSE	High	Master Protein	A0A0M3JC40	Uncharacterized protein OS=Anisakis simplex PE=4 SV=1	1.007	0.542	0.524	0.561713	0.00285613	0.0232612	0	41.218	50	4	8	4	143	15.7	10.51	42.7	4	0	0.802934	0.0804438	0.109517	6.06	6.04	20.71	464.6	386.4	799.1	11.65	14.54	9.22	High	High	High	High	High	High	High	High	High	1
FALSE	High	Master Protein	U1MDX8	Ribosome maturation protein sbds OS=Ascaris suum GN=ASU_00829 PE=4 SV=1	0.945	0.949	0.881	0.234424	0.956534	0.0232709	0	3.858	12	2	2	2	253	28.9	8.48	5.18	2	0	0.583281	0.967714	0.109517	1.26	2.69	3.89	211.7	188.2	212.4	9.41	5.56	4.64	High	High	High	High	High	High	High	High	High	1
FALSE	High	Master Protein	A0A0M3JLV2	Uncharacterized protein OS=Anisakis simplex PE=4 SV=1	1.083	0.71	0.768	0.0673585	0.00310476	0.0234756	0	36.759	44	8	16	3	199	23.1	4.88	56.81	8	1	0.416262	0.0804438	0.110116	1.26	1.01	8.34	1644	1780.4	2394.5	7.02	2.51	8.14	High	High	High	High	High	High	High	High	High	1
FALSE	High	Master Protein	A0A0M3JZZ0	Uncharacterized protein OS=Anisakis simplex PE=3 SV=1	0.979	0.967	0.947	0.33173	0.920188	0.0235025	0	10.076	33	4	7	4	260	30.3	5.12	16.69	4	0	0.652074	0.937874	0.110116	1.9	5.69	0.96	99.9	88	92.9	6.25	9.13	10.84	High	High	High	High	High	High	High	High	High	1
FALSE	High	Master Protein	A0A0M3K1M6	Uncharacterized protein OS=Anisakis simplex PE=4 SV=1	1.071	0.623	0.675	0.374243	0.000685959	0.0235123	0	4.91	17	2	2	2	144	15.6	10.29	5.83	2	0	0.679182	0.0783744	0.110116	13.38	1.71	10.69	81.5	88.9	135	7.42	9.21	6.95	High	High	High	High	High	High	High	High	High	1
FALSE	High	Master Protein	A0A044TYD3	Uncharacterized protein OS=Onchocerca volvulus GN=WBGene00242632 PE=4 SV=1	0.987	1.446	1.26	0.53154	0.0368529	0.0235232	0	27.651	6	5	11	2	593	67.3	5.92	44.87	5	1	0.790935	0.128757	0.110116	7.18	1.93	0.65	866.8	846.7	599.3	3.58	7.27	7.25	High	High	High	High	High	High	High	High	High	1
FALSE	High	Master Protein	W2SWC5	Dynein light chain type 1 OS=Necator americanus GN=NECAME_13628 PE=4 SV=1	0.915	0.962	0.88	0.000453638	0.146895	0.0235394	0	6.743	35	3	5	1	97	11.3	7.97	6.95	3	2	0.255742	0.27046	0.110116	0.41	3.8	4.34	164	150.7	167.6	1.27	1.24	3.95	High	High	High	High	High	High	High	High	High	1
FALSE	High	Master Protein	A0A0N4UHY6	Uncharacterized protein OS=Dracunculus medinensis PE=4 SV=1	1.071	0.666	0.713	0.328715	0.000717578	0.0236183	0	18.751	9	3	9	3	478	53.7	7.08	29.25	3	0	0.652029	0.0783744	0.110116	12.79	1.38	12.49	241.8	236.6	359.6	14.41	8.31	12.83	High	High	High	High	High	High	High	High	High	1
FALSE	High	Master Protein	A0A0N5BX59	Uncharacterized protein OS=Strongyloides papillosus PE=4 SV=1	1.344	0.456	0.641	0.00473282	0.00785518	0.0236291	0.005	1.597	1	1	2	1	1327	144.3	8.27	6.14	1	0	0.272952	0.0861298	0.110116	3.92	2.46	13.61	265	371.8	580	7.37	4.91	16.17	High	High	High	High	High	High	High	High	High	1
FALSE	High	Master Protein	A0A0M3K1B5	Uncharacterized protein OS=Anisakis simplex PE=4 SV=1	1.197	0.562	0.739	0.0350097	0.00779805	0.0236448	0	6.15	6	2	3	2	341	37.6	5.64	11.13	2	0	0.381622	0.0861298	0.110116	2.45	8.97	2.79	140.8	165.7	250.5	3.59	9.58	6.52	High	High	High	High	High	High	High	High	High	1
FALSE	High	Master Protein	A0A0M3J6I4	Uncharacterized protein OS=Anisakis simplex PE=4 SV=1	0.81	0.931	0.75	0.0525937	0.270371	0.0236665	0	122.127	71	18	93	2	213	24.2	6.68	322.68	18	0	0.402993	0.400672	0.110116	12.18	9.59	8.75	1412.8	1131.2	1438.1	6.59	3.09	8.41	High	High	High	High	High	High	High	High	High	1
FALSE	High	Master Protein	A0A0M3IZ21	Uncharacterized protein OS=Anisakis simplex PE=4 SV=1	1.031	1.481	1.466	0.404909	0.0419663	0.0236756	0	181.808	50	32	80	32	720	82.4	9.48	300.28	32	0	0.686609	0.13729	0.110116	7.42	18.23	1.6	8090.9	8170.5	4937	13.78	7.49	10.09	High	High	High	High	High	High	High	High	High	1
FALSE	High	Master Protein	A0A0M3K332	Uncharacterized protein OS=Anisakis simplex PE=4 SV=1	1.093	1.25	1.366	0.039086	0.0848549	0.0237207	0	55.75	35	11	18	11	440	47.1	7.46	67.46	11	0	0.385165	0.189717	0.110116	4.37	14.2	9.42	1424.9	1610.1	1251	6.33	7.42	12.94	High	High	High	High	High	High	High	High	High	1
FALSE	High	Master Protein	F1L2K1	Dimethylaniline monooxygenase [N-oxide-forming] OS=Ascaris suum PE=2 SV=1	1.046	0.518	0.544	0.84363	0.0598136	0.0237709	0.001	3.316	3	1	1	1	567	65.2	7.53	3.27	1	0	0.928711	0.158886	0.110116	0.38	21.71	22.15	66.8	70.1	128.9	17.95	8.28	8.18	High	High	High	High	High	High	High	High	High	1
FALSE	High	Master Protein	A0A0M3KIQ4	Uncharacterized protein OS=Anisakis simplex PE=4 SV=1	0.848	2.304	1.633	0.157906	0.0307141	0.0238578	0	24.373	41	4	9	4	143	15.4	6.76	40.38	4	0	0.546385	0.1172	0.110116	15.65	2.27	12.16	900.3	721.9	431	19.72	8.37	7.23	High	High	High	High	High	High	High	High	High	1
FALSE	High	Master Protein	A0A068FMJ2	Glycogen synthase OS=Anisakis simplex PE=4 SV=1	0.963	0.694	0.608	0.597633	0.00859933	0.0239004	0	73.044	26	13	26	8	674	76.5	6.84	90.45	13	5	0.821662	0.0861298	0.110116	15.07	2.92	0.53	1318.6	1270.3	2086	8.64	3.14	8.44	High	High	High	High	High	High	High	High	High	1
FALSE	High	Master Protein	F1L9K5	Cuticle collagen 10 OS=Ascaris suum PE=2 SV=1	1.067	0.241	0.23	0.918076	0.039336	0.0239652	0.008	1.356	3	1	1	1	296	29.9	9.5	3.3	1	0	0.962727	0.132196	0.110116	10.53	25.68	15.66	21.5	22.9	89.1	8.53	11.2	56.02	High	High	High	High	High	High	High	High	High	1
FALSE	High	Master Protein	A0A0N5CJD9	Uncharacterized protein OS=Thelazia callipaeda PE=3 SV=1	1.044	0.869	0.895	0.419266	0.0408352	0.0240374	0.008	1.315	3	1	1	1	313	34.8	9.88	3.14	1	0	0.697788	0.135132	0.110116	10.66	1.58	2.03	103.6	113.7	131.8	10.58	8.81	10.7	High	High	High	High	High	High	High	High	High	1
FALSE	High	Master Protein	A0A0N4UFM5	Uncharacterized protein OS=Dracunculus medinensis PE=4 SV=1	1.147	1.051	1.347	0.213063	0.60459	0.0240415	0.006	1.532	2	1	1	1	504	56.6	7.78	2.85	1	0	0.572418	0.695072	0.110116	11.82	21.61	4.34	38.9	54.2	40.2	18.52	12.36	5.32	High	High	High	High	High	High	High	High	High	1
FALSE	High	Master Protein	U1N8F3	Ribosomal protein L15 OS=Ascaris suum GN=ASU_13723 PE=3 SV=1	0.904	0.68	0.705	0.33868	0.12891	0.0240595	0	4.183	19	1	2	1	68	8	12.57	8.51	1	0	0.653241	0.246904	0.110116	19.06	8.69	0.35	99.2	89.7	133	11	5.16	12.97	High	High	High	High	High	High	High	High	High	1
FALSE	High	Master Protein	A0A0N5CKC9	Uncharacterized protein OS=Thelazia callipaeda PE=4 SV=1	0.979	0.624	0.572	0.393884	0.015542	0.0241583	0	25.938	16	6	12	3	504	57.3	6.76	39.98	6	0	0.683566	0.0921872	0.110116	5.05	10.2	0.35	434.4	411.5	695.8	4.26	4.09	13.68	High	High	High	High	High	High	High	High	High	1
FALSE	High	Master Protein	E5S9J8	Eukaryotic peptide chain release factor subunit 1 OS=Trichinella spiralis GN=Tsp_00388 PE=4 SV=1	0.983	0.749	0.671	0.732024	0.0501751	0.024295	0.001	3.392	2	1	1	1	466	51.7	5.85	3.27	1	0	0.874056	0.147083	0.110116	12.02	9.76	1.7	146.3	143.8	206.3	5.1	3.75	10.38	High	High	High	High	High	High	High	High	High	1
FALSE	High	Master Protein	A0A0R3PQW2	Uncharacterized protein OS=Angiostrongylus costaricensis PE=4 SV=1	0.972	0.77	0.712	0.718392	0.0508234	0.0244703	0	4.416	5	2	2	2	381	44.4	9.42	6.33	2	0	0.865282	0.147413	0.110116	14.19	10.54	6.14	207	201.3	293.8	6.5	4.13	10.14	High	High	High	High	High	High	High	High	High	1
FALSE	High	Master Protein	A0A0M3IYH2	Uncharacterized protein OS=Anisakis simplex PE=4 SV=1	1.033	1.536	1.541	0.464448	0.0389614	0.0245081	0	249.448	45	52	126	52	1250	140.7	8.87	421.67	52	0	0.732651	0.131444	0.110116	9.49	17.86	5.5	12739	12836.8	7198.5	16.1	8.97	12.39	High	High	High	High	High	High	High	High	High	1
FALSE	High	Master Protein	A0A0B1TIY0	Galectin OS=Oesophagostomum dentatum GN=OESDEN_03994 PE=4 SV=1	1.013	0.548	0.682	0.612963	0.118667	0.0246059	0.001	2.988	5	1	2	1	210	24.3	9.2	6.78	1	0	0.822551	0.234771	0.110116	27.04	49.7	2.04	32.4	33.7	59.2	18.32	27.06	20.93	High	High	High	High	High	High	High	High	High	1
FALSE	High	Master Protein	A0A0M3JEC1	Uncharacterized protein OS=Anisakis simplex PE=4 SV=1	0.891	0.864	0.784	0.53626	0.285324	0.0246254	0	4.154	13	1	1	1	139	15.6	8.69	3.78	1	0	0.790935	0.416592	0.110116	9.22	23.53	2.74	30.3	27	35.1	2.85	12.24	15.8	High	High	High	High	High	High	High	High	High	1
FALSE	High	Master Protein	A0A0M3JZ20	Uncharacterized protein OS=Anisakis simplex PE=4 SV=1	1.212	0.951	1.172	0.0959261	0.780772	0.0247178	0	6.235	19	1	2	1	139	15.1	9.22	6.3	1	0	0.465829	0.846025	0.110116	13.59	20.13	2.41	17	20.6	17.9	6.12	5.93	9.94	High	High	High	High	High	High	High	High	High	1
FALSE	High	Master Protein	A0A0M3JMN6	Uncharacterized protein OS=Anisakis simplex PE=4 SV=1	0.994	1.383	1.496	0.646323	0.0372118	0.024726	0	21.685	48	4	11	3	118	13.4	8.03	37.57	4	0	0.82601	0.128789	0.110116	2.31	2.67	14.55	217.3	217.8	147.2	5.58	8.4	10.02	High	High	High	High	High	High	High	High	High	1
FALSE	High	Master Protein	A0A0M3KH96	Uncharacterized protein OS=Anisakis simplex PE=4 SV=1	1.143	0.646	0.704	0.0426664	0.0195231	0.0248173	0	4.282	16	2	2	1	123	13.9	6.15	7	2	0	0.39286	0.101585	0.110116	6.89	12	5.52	59.2	65.7	95.2	10.4	9.58	2.79	High	High	High	High	High	High	High	High	High	1
FALSE	High	Master Protein	A0A0M3JR55	Uncharacterized protein OS=Anisakis simplex PE=4 SV=1	0.903	1.444	1.319	0.227776	0.00318262	0.0248442	0	18.219	20	4	9	4	313	32.2	9.06	30.68	4	0	0.582699	0.0804438	0.110116	1.47	3.3	8.5	909.7	826	626.1	4.75	9.47	1.44	High	High	High	High	High	High	High	High	High	1
FALSE	High	Master Protein	A0A0M3I6H8	Uncharacterized protein OS=Ascaris lumbricoides PE=3 SV=1	0.909	0.811	0.747	0.02556	0.0259115	0.0248483	0	22.871	27	6	11	1	161	18.2	10.4	42.56	6	5	0.339778	0.110044	0.110116	1.85	4.12	2.29	1288.7	1171	1647.8	3.19	6.03	4.99	High	High	High	High	High	High	High	High	High	1
FALSE	High	Master Protein	A0A0M3IYD0	Uncharacterized protein OS=Anisakis simplex PE=4 SV=1	0.854	0.857	0.732	0.147665	0.541089	0.0249508	0	9.59	23	3	4	3	221	26.3	7.05	12.33	3	0	0.534194	0.638337	0.110116	10.02	26.43	11.65	199	170	232.2	18.01	2.01	6.94	High	High	High	High	High	High	High	High	High	1
FALSE	High	Master Protein	A0A0N4VGD0	Uncharacterized protein OS=Enterobius vermicularis PE=4 SV=1	0.983	0.67	0.737	0.671388	0.0285292	0.0249523	0	6.704	8	3	6	1	420	46.8	9	22.43	3	0	0.836217	0.112863	0.110116	0.63	1.19	8.3	29.7	29.3	44.4	1.07	7.32	10.98	High	High	High	High	High	High	High	High	High	1
FALSE	High	Master Protein	A0A0M3JR09	Uncharacterized protein OS=Anisakis simplex PE=4 SV=1	0.932	0.825	0.769	0.290067	0.0290755	0.0249696	0	17.052	37	5	7	5	172	20.3	9.14	14.8	5	0	0.619413	0.113517	0.110116	10.11	3.53	6.82	238.1	218.4	295.5	10.47	5.06	5.43	High	High	High	High	High	High	High	High	High	1
FALSE	High	Master Protein	U1NF71	T-complex protein 1 subunit alpha OS=Ascaris suum GN=ASU_12195 PE=3 SV=1	0.95	0.96	0.896	0.34929	0.161513	0.0250752	0	35.261	20	9	14	2	554	59.7	6.02	48.42	9	7	0.658977	0.287656	0.11045	10.42	1.03	2.7	1385.8	1339.2	1495.1	8.73	2.09	5.45	High	High	High	High	High	High	High	High	High	1
FALSE	High	Master Protein	U6NQQ9	Nidogen and G2 nidogen fibulin G2F and EGF calcium-binding and EGF and Low-density lipoprotein receptor domain containing protein OS=Haemonchus contortus GN=HCOI_00483100 PE=4 SV=1	0.979	0.872	0.853	0.580357	0.0753005	0.0250782	0	5.306	1	1	1	1	1554	172.5	5.54	4.46	1	0	0.81149	0.177295	0.11045	3.28	4.83	1.65	127.4	124.8	146.5	10.41	7.04	2.84	High	High	High	High	High	High	High	High	High	1
FALSE	High	Master Protein	A0A0M3JDJ9	Uncharacterized protein OS=Anisakis simplex PE=4 SV=1	0.93	1.207	1.103	0.399504	0.135947	0.025139	0	5.29	20	2	3	2	135	15.5	8.25	9.16	2	0	0.683566	0.255948	0.110656	5.22	2.59	2.59	440.5	417.1	378.3	3.88	6.96	9.6	High	High	High	High	High	High	High	High	High	1
FALSE	High	Master Protein	U1LYA8	Immunoglobulin i-set domain containing protein OS=Ascaris suum GN=ASU_09395 PE=4 SV=1	0.97	1.199	1.163	0.623255	0.00796958	0.0252013	0	13.146	10	2	25	1	267	30.2	8.91	46.1	2	0	0.822551	0.0861298	0.11086	7.54	0.29	5.11	151.1	154.7	128.7	9.39	9.74	8.13	High	High	High	High	High	High	High	High	High	1
FALSE	High	Master Protein	A0A0M3JJR5	Uncharacterized protein OS=Anisakis simplex PE=4 SV=1	0.794	1.586	1.26	0.000775987	0.00570303	0.0252077	0.003	1.833	9	1	1	1	89	10	9	3.78	1	0	0.255742	0.0828769	0.11086	0.21	1.24	4	218.2	173.3	137.2	8.73	9.66	3.24	High	High	High	High	High	High	High	High	High	1
FALSE	High	Master Protein	A0A0M3JA13	Uncharacterized protein OS=Anisakis simplex PE=4 SV=1	1.045	1.074	1.096	0.239405	0.0318875	0.0252089	0	60.246	60	15	27	8	229	26.3	5.73	91.43	15	0	0.585755	0.118909	0.11086	4.01	3.23	0.62	483.9	489.7	448.6	5.32	2.88	5.49	High	High	High	High	High	High	High	High	High	1
FALSE	High	Master Protein	A8X9N5	Protein CBR-MUA-3 OS=Caenorhabditis briggsae GN=mua-3 PE=4 SV=1	4.104	0.352	1.464	0.000370119	0.00400924	0.0252876	0	10.842	1	3	5	1	3770	417.7	5.66	13.33	3	0	0.255742	0.0804438	0.111092	2.12	12	0.32	7.8	32.3	22	7.09	10.47	19.11	High	High	High	High	High	High	High	High	High	1
FALSE	High	Master Protein	A0A0M3K9C0	Uncharacterized protein OS=Anisakis simplex PE=3 SV=1	0.911	0.873	0.806	0.0156842	0.0507769	0.0253105	0	38.568	40	9	18	9	293	32.2	9.1	65.86	9	0	0.314839	0.147413	0.111092	2.03	3.61	8.14	2815.6	2494.3	3241.6	3.31	3.76	7.96	High	High	High	High	High	High	High	High	High	1
FALSE	High	Master Protein	A0A0M3JSH7	Uncharacterized protein OS=Anisakis simplex PE=4 SV=1	1.099	1.098	1.206	0.349403	0.226629	0.0254206	0	28.951	33	6	13	4	259	28.8	5.31	39.76	6	2	0.659085	0.355619	0.111181	2.69	10.12	7.62	726.2	798.4	672.6	1.69	7.89	12.28	High	High	High	High	High	High	High	High	High	1
FALSE	High	Master Protein	A0A0M3K2K1	Uncharacterized protein OS=Anisakis simplex PE=3 SV=1	0.898	0.819	0.74	0.0967186	0.00300312	0.0254253	0	64.439	33	8	19	7	260	28.3	10.8	81	8	1	0.465829	0.0804438	0.111181	5.36	0.9	4.49	979.7	875.6	1212	0.95	8.13	2.07	High	High	High	High	High	High	High	High	High	1
FALSE	High	Master Protein	A0A0M3K505	Uncharacterized protein OS=Anisakis simplex PE=3 SV=1	0.963	0.956	0.876	0.208059	0.132268	0.0254335	0	70.748	39	16	25	10	523	59.1	6.62	94.28	16	6	0.567521	0.25125	0.111181	3.37	1.71	2.17	2081.7	2043.9	2333.7	6.8	1.86	5.16	High	High	High	High	High	High	High	High	High	1
FALSE	High	Master Protein	A0A0D8Y930	Peptidase, M24 family OS=Dictyocaulus viviparus GN=DICVIV_00536 PE=3 SV=1	0.998	0.831	0.733	0.506658	0.281845	0.0254414	0.003	1.813	2	1	2	1	474	53.2	6.54	5.6	1	0	0.769382	0.413821	0.111181	7.96	28.89	3.24	169.2	151.4	203.7	16.97	9.74	3.27	High	High	High	High	High	High	High	High	High	1
FALSE	High	Master Protein	A0A0M3KDQ3	Uncharacterized protein OS=Anisakis simplex PE=4 SV=1	0.806	1.049	0.755	0.0693327	0.971214	0.0254725	0	61.144	35	10	20	10	293	32.6	9.11	73.26	10	0	0.421601	0.978319	0.111181	10.21	4.77	2.04	2048.3	1660.9	2228.9	9.76	3.96	9.3	High	High	High	High	High	High	High	High	High	1
FALSE	High	Master Protein	A0A0M3K583	Uncharacterized protein OS=Anisakis simplex PE=3 SV=1	0.607	3.572	3.744	0.457402	0.0348094	0.0255449	0	37.053	35	8	10	8	311	33.9	5.11	32.81	8	0	0.728016	0.124218	0.111443	19.13	31.54	4.31	875.6	817.4	245.1	40.77	29.66	8.2	High	High	High	High	High	High	High	High	High	1
FALSE	High	Master Protein	A0A0M3KAY8	Uncharacterized protein OS=Anisakis simplex PE=4 SV=1	0.922	0.857	0.861	0.300239	0.273898	0.0257745	0	70.917	39	13	42	11	402	44.9	8.29	144.7	13	2	0.627752	0.40544	0.111925	14.3	2.3	0.31	2850.7	2815.9	3326.5	10.35	4.59	1.19	High	High	High	High	High	High	High	High	High	1
FALSE	High	Master Protein	A0A0M3JVL0	Uncharacterized protein OS=Anisakis simplex PE=3 SV=1	0.962	0.841	0.809	0.52484	0.0478512	0.0258072	0	26.658	14	6	8	6	757	83	7.27	28.35	6	0	0.785393	0.143321	0.111985	14.4	8.82	3.34	251.2	249.5	314	12.71	3.64	6.93	High	High	High	High	High	High	High	High	High	1
FALSE	High	Master Protein	A0A0M3IUS8	Uncharacterized protein OS=Ascaris lumbricoides PE=4 SV=1	2.009	0.728	1.644	0.0250552	0.154008	0.0258476	0	5.136	13	1	3	1	136	15.3	5.29	8.03	1	0	0.339778	0.278483	0.111995	5.23	31.73	19.67	32.4	73.4	44.5	17.26	9.41	7.71	High	High	High	High	High	High	High	High	High	1
FALSE	High	Master Protein	A0A0M3K3E6	Uncharacterized protein OS=Anisakis simplex PE=4 SV=1	1.099	0.794	0.872	0.18948	0.00187597	0.0258604	0	14.806	17	3	4	3	276	31.5	5.68	15.64	3	0	0.550788	0.0783744	0.111995	3.11	1.92	1.17	329.9	364.1	417.3	2.32	8.23	3.89	High	High	High	High	High	High	High	High	High	1
FALSE	High	Master Protein	J9EYZ8	tRNA-splicing ligase RtcB homolog OS=Wuchereria bancrofti GN=WUBG_01253 PE=3 SV=1	1.157	0.706	0.733	0.659941	0.100144	0.0258678	0.009	1.278	2	1	1	1	505	55.4	7.14	2.85	1	0	0.83201	0.209871	0.111995	22.07	25.48	8.44	29.4	34	48.2	20.43	8.42	11.98	High	High	High	High	High	High	High	High	High	1
FALSE	High	Master Protein	A0A0M3KF25	Uncharacterized protein OS=Anisakis simplex PE=4 SV=1	1.032	0.885	0.86	0.488384	0.0480184	0.0258978	0	28.787	15	6	9	6	441	48	8.44	32.93	6	0	0.754429	0.143321	0.111995	5.6	0.03	1.54	590.3	596.6	693.5	3.48	3.67	6.87	High	High	High	High	High	High	High	High	High	1
FALSE	High	Master Protein	A0A0N4ZBU4	Uncharacterized protein OS=Parastrongyloides trichosuri PE=4 SV=1	1.109	1.118	1.283	0.3206	0.592314	0.0259249	0.008	1.378	13	1	2	1	93	11	9.99	6.21	1	0	0.648443	0.683763	0.111995	16.21	37.72	5.06	175.8	195.8	152.6	26.29	17.19	24.06	High	High	High	High	High	High	High	High	High	1
FALSE	High	Master Protein	A0A0M3JTR7	Tetraspanin OS=Anisakis simplex PE=3 SV=1	0.928	1.695	1.371	0.578019	0.063516	0.0259633	0	3.765	15	2	3	2	234	25.4	6.35	7.92	2	0	0.810038	0.161779	0.111995	25.94	1.44	6.28	40.7	39.8	30.3	14.68	11.15	18.02	High	High	High	High	High	High	High	High	High	1
FALSE	High	Master Protein	A0A016SUF1	Uncharacterized protein OS=Ancylostoma ceylanicum GN=Acey_s0177.g627 PE=4 SV=1	0.802	1.13	0.904	0.177111	0.543206	0.0259856	0.001	3.347	5	1	1	1	274	30.6	9.14	3.54	1	0	0.546434	0.639617	0.111995	7.76	1.43	1.83	73	60.6	70.3	5.77	12.7	12.53	High	High	High	High	High	High	High	High	High	1
FALSE	High	Master Protein	A0A0M3J7Y7	Uncharacterized protein OS=Anisakis simplex PE=4 SV=1	0.947	0.543	0.544	0.233251	0.0308019	0.0260138	0	6.329	29	2	2	1	106	12.2	4.63	6.73	2	0	0.582699	0.117465	0.112076	5.29	0.49	14.11	17.1	17.2	29.8	6.42	8.76	10.49	High	High	High	High	High	High	High	High	High	1
FALSE	High	Master Protein	A0A0M3JR36	Uncharacterized protein OS=Anisakis simplex PE=3 SV=1	0.971	1.304	1.267	0.791721	0.0760705	0.026081	0	20.544	15	5	12	5	412	43.7	6.84	27.7	5	0	0.903164	0.178057	0.112345	8.15	14.62	0.51	1537.9	1548.3	1222.5	3.38	6.24	13.65	High	High	High	High	High	High	High	High	High	1
FALSE	High	Master Protein	A0A0M3K336	Uncharacterized protein OS=Anisakis simplex PE=4 SV=1	0.945	0.927	0.877	0.00606951	0.0772228	0.0261033	0	8.953	15	2	8	1	194	21.7	9.69	13.44	2	0	0.272952	0.180289	0.112359	0.15	2.35	0.18	617.6	584.2	672.1	3.34	2.78	1.78	High	High	High	High	High	High	High	High	High	1
FALSE	High	Master Protein	A0A0M3K0Z0	Calcium-transporting ATPase OS=Anisakis simplex PE=3 SV=1	1.022	0.791	0.788	0.857297	0.00290288	0.026119	0	237.594	41	36	115	29	1057	116.5	5.36	394.53	36	7	0.935489	0.0804438	0.112391	2.31	2.84	8.58	6365.1	6305.4	7922	5.81	3.04	5.32	High	High	High	High	High	High	High	High	High	1
FALSE	High	Master Protein	A0A0M3J5K8	Uncharacterized protein OS=Anisakis simplex PE=4 SV=1	0.978	1.05	1.042	0.469925	0.0816936	0.0261203	0	12.207	27	2	8	2	93	10.1	6.52	21.85	2	0	0.739251	0.184453	0.112391	3.54	2.82	1.06	339	326.4	313.2	5.48	2.62	3.65	High	High	High	High	High	High	High	High	High	1
FALSE	High	Master Protein	A0A0M3J595	Uncharacterized protein OS=Anisakis simplex PE=4 SV=1	1.317	1.284	2.312	0.171483	0.213232	0.0261832	0	24.775	35	4	15	4	148	17.7	4.98	50.94	4	0	0.546385	0.340105	0.112641	20	19.73	17.72	757.3	997	420.8	37.06	9.73	23.26	High	High	High	High	High	High	High	High	High	1
FALSE	High	Master Protein	A0A0M3K8L6	Uncharacterized protein OS=Anisakis simplex PE=4 SV=1	1.305	1.006	1.6	0.112515	0.579317	0.0262881	0	169.492	53	25	105	25	364	42.3	7.5	383.62	25	0	0.492137	0.672518	0.112852	15.34	12.54	1.26	9306.5	12148.8	8282.9	26.26	7.11	12.85	High	High	High	High	High	High	High	High	High	1
FALSE	High	Master Protein	A0A0M3JAH0	Uncharacterized protein OS=Anisakis simplex PE=4 SV=1	1.149	1.381	1.34	0.69226	0.0818408	0.0263744	0	65.414	72	8	25	8	139	15.8	5.06	92.32	8	0	0.849348	0.184697	0.113112	2.23	19.69	1.13	1936.1	1885.2	1402.1	13.95	10.65	1.74	High	High	High	High	High	High	High	High	High	1
FALSE	High	Master Protein	A0A0B2VC49	Protein disulfide-isomerase OS=Toxocara canis GN=PDIA3 PE=3 SV=1	1.21	0.75	0.901	0.319753	0.0849725	0.0263989	0	38.526	11	6	20	1	487	55.3	6.95	71.33	6	2	0.647117	0.189863	0.113163	8.95	10.15	1.13	271.6	322.1	354.8	2.08	14.54	11.68	High	High	High	High	High	High	High	High	High	1
FALSE	High	Master Protein	A0A0M3K8Q6	Uncharacterized protein OS=Anisakis simplex PE=3 SV=1	0.937	0.759	0.705	0.608315	0.0736197	0.026438	0	49.936	48	10	24	10	249	27.6	9.79	91.85	10	0	0.822551	0.176192	0.113261	3.32	18.93	2.11	2139.4	2004.5	2833.5	6.32	1.98	8.76	High	High	High	High	High	High	High	High	High	1
FALSE	High	Master Protein	Q5DX30	Serpentine Receptor, class BC (Class B-like) OS=Caenorhabditis elegans GN=srbc-8 PE=4 SV=1	0.915	1.71	1.566	0.467171	0.000744557	0.0265206	0.008	1.329	3	1	1	1	300	34.4	9.45	3.84	1	0	0.73541	0.0783744	0.113485	9.95	3.08	12.22	137.3	133.2	82	8.16	7.17	9.88	High	High	High	High	High	High	High	High	High	1
FALSE	High	Master Protein	A0A0D8XH97	Glycosyl hydrolase, family 31 OS=Dictyocaulus viviparus GN=DICVIV_09996 PE=3 SV=1	1.452	0.744	1.136	0.0142689	0.0364383	0.0265591	0.008	1.323	1	1	1	1	912	105.6	6.28	3.33	1	0	0.301581	0.128415	0.113485	10.1	5.7	1.9	80.3	116.7	108	0.39	7.61	8.41	High	High	High	High	High	High	High	High	High	1
FALSE	High	Master Protein	A0A0N4ZN75	Uncharacterized protein OS=Parastrongyloides trichosuri PE=3 SV=1	1.1	0.593	0.749	0.288296	0.0344236	0.0265712	0.003	1.854	1	1	1	1	714	80.2	8.82	3.69	1	0	0.618495	0.123327	0.113485	14.24	5.94	5.66	156.5	180.3	248.4	17.4	3.89	6.51	High	High	High	High	High	High	High	High	High	1
FALSE	High	Master Protein	A0A0M3JHZ6	Uncharacterized protein OS=Anisakis simplex PE=3 SV=1	1.028	0.181	0.24	0.496604	0.0190254	0.0266341	0	29.886	57	5	13	5	145	15.6	9	34.37	5	0	0.760243	0.100108	0.113485	14.37	44.55	17.66	448.6	458.9	1826.3	22.18	2.86	52.73	High	High	High	High	High	High	High	High	High	1
FALSE	High	Master Protein	F1L6C7	Aminoacylase-1 OS=Ascaris suum PE=2 SV=1	0.855	0.865	0.741	0.161049	0.00522823	0.0266435	0	4.212	5	2	2	2	421	48.7	7.14	6.31	2	0	0.546385	0.0819712	0.113485	2.56	2.58	0.28	169	154.4	198.8	5.22	7.9	3.81	High	High	High	High	High	High	High	High	High	1
FALSE	High	Master Protein	A0A090KQI1	Inositol 1,4,5-trisphosphate receptor type 1 OS=Strongyloides ratti GN=SRAE_X000152300 PE=4 SV=1	1.186	1.095	1.313	0.150695	0.224516	0.0268507	0.008	1.332	0	1	1	1	2979	343.5	6.65	3.66	1	0	0.539474	0.353539	0.113485	12.38	10.61	10.61	95.6	115.1	87.7	10.91	1.82	5.99	High	High	High	High	High	High	High	High	High	1
FALSE	High	Master Protein	A0A0M3KCJ8	Uncharacterized protein OS=Anisakis simplex PE=3 SV=1	1.01	0.723	0.73	0.716236	0.00342417	0.0269196	0	94.875	37	8	31	7	363	38.3	6.73	99.88	8	1	0.864898	0.0804438	0.113485	7.3	0.39	8.09	520.1	528.9	721.3	2.71	3.62	5.73	High	High	High	High	High	High	High	High	High	1
FALSE	High	Master Protein	A0A0M3IY14	Uncharacterized protein OS=Anisakis simplex PE=4 SV=1	1.053	1.162	1.185	0.258845	0.0243741	0.027065	0	39.646	42	8	18	8	300	35.1	4.84	47.26	8	0	0.598219	0.106801	0.113485	1.17	5.85	4.25	737	730.2	634.1	5.44	6.14	9.43	High	High	High	High	High	High	High	High	High	1
FALSE	High	Master Protein	A0A0B2VJD3	Uncharacterized protein C28H8.5 OS=Toxocara canis GN=C28H8.5 PE=4 SV=1	2.264	0.584	1.321	0.009239	0.0047498	0.0272053	0.008	1.362	5	1	1	1	187	21.5	6.89	2.67	1	0	0.272952	0.0816406	0.113485	16.53	2.89	8	16.4	37.2	27.6	16.71	14.94	12.67	High	High	High	High	High	High	High	High	High	1
FALSE	High	Master Protein	A0A0M3IY31	Uncharacterized protein OS=Anisakis simplex PE=3 SV=1	0.992	0.872	0.851	0.399513	0.212575	0.0272891	0	240.155	79	35	114	35	572	62.1	7.31	372.57	35	0	0.683566	0.339235	0.11352	0.97	3.35	2.32	8199.8	7738.5	9261.1	9.76	5.79	1.68	High	High	High	High	High	High	High	High	High	1
FALSE	High	Master Protein	H3ENI8	Uncharacterized protein OS=Pristionchus pacificus GN=WBGene00100884 PE=4 SV=1	1.491	0.168	0.238	0.632077	0.0135902	0.0276609	0	16.13	3	2	8	1	1073	124.3	8.4	29.31	2	0	0.822551	0.0900914	0.114434	93.84	15.84	7.12	11.3	16.9	88.4	44.15	33.62	19.55	High	High	High	High	High	High	High	High	High	1
FALSE	High	Master Protein	E1FZV1	Uncharacterized protein OS=Loa loa GN=LOAG_06429 PE=4 SV=2	1.286	0.92	1.18	0.000533659	0.0617963	0.0277109	0.004	1.67	1	1	1	1	1008	113.5	6.1	3.33	1	0	0.255742	0.159466	0.114434	0.41	4.35	7.04	195.5	251.5	215.2	8	7.02	11.19	High	High	High	High	High	High	High	High	High	1
FALSE	High	Master Protein	U1NQS4	Putative coatomer subunit beta OS=Ascaris suum GN=ASU_07179 PE=4 SV=1	1.114	0.667	0.822	0.0647965	0.0120802	0.0277929	0.002	2.86	2	2	2	1	1048	116.5	5.45	5.93	2	1	0.412663	0.0876746	0.114434	1.92	2.63	0.34	245.2	275.8	341.6	4.99	1.53	5.95	High	High	High	High	High	High	High	High	High	1
FALSE	High	Master Protein	A0A0B2VC36	Putative ornithine aminotransferase, mitochondrial OS=Toxocara canis GN=C16A3.10 PE=3 SV=1	1.16	1.036	1.128	0.146139	0.492418	0.0277957	0	6.488	3	1	2	1	428	47.3	8.62	7.12	1	0	0.533598	0.602834	0.114434	0.36	10.46	1.43	249.6	289.6	254.2	3.66	10.39	8.48	High	High	High	High	High	High	High	High	High	1
FALSE	High	Master Protein	A0A0M3J741	Uncharacterized protein OS=Anisakis simplex PE=4 SV=1	1.328	0.53	0.642	0.134259	0.0384494	0.0278531	0.002	2.67	5	1	1	1	196	22	6.04	4.07	1	0	0.520665	0.130879	0.114487	21.13	11.13	9.47	79	104.9	155.1	13.01	10.79	13.77	High	High	High	High	High	High	High	High	High	1
FALSE	High	Master Protein	A0A0M3IYC1	Uncharacterized protein OS=Anisakis simplex PE=4 SV=1	1.048	0.344	0.368	0.864126	0.00795164	0.0279826	0	13.322	4	3	5	2	1073	122.4	7.08	14.35	3	0	0.940327	0.0861298	0.114962	54.35	2.96	20.86	28.7	30.1	94.5	21.05	26.12	12.87	High	High	High	High	High	High	High	High	High	1
FALSE	High	Master Protein	A0A0M3J208	Uncharacterized protein OS=Anisakis simplex PE=4 SV=1	0.931	0.85	0.762	0.267748	0.095728	0.0280251	0	11.058	17	3	4	3	258	31	8.05	11.43	3	0	0.606284	0.204995	0.115097	8.01	5.6	9.32	134	119.7	157.7	12.49	6.5	4.35	High	High	High	High	High	High	High	High	High	1
FALSE	High	Master Protein	A0A016U4W3	Uncharacterized protein OS=Ancylostoma ceylanicum GN=Acey_s0059.g2976 PE=4 SV=1	0.946	0.71	0.672	0.0637251	0.0567891	0.0280524	0.009	1.278	4	1	1	1	240	27.6	7.55	3.24	1	0	0.412663	0.153937	0.115109	3.45	14.5	10.71	66.5	63	93.7	10.8	8.23	3.43	High	High	High	High	High	High	High	High	High	1
FALSE	High	Master Protein	A0A0D8XSZ0	60S acidic ribosomal protein P0 OS=Dictyocaulus viviparus GN=DICVIV_07007 PE=3 SV=1	0.944	0.817	0.771	0.0242517	0.0315283	0.0280584	0	29.904	23	7	12	2	314	34.5	8.94	44.22	7	0	0.339017	0.118735	0.11511	0.5	3.84	7.05	181.8	171.6	222.5	6.8	7.86	0.39	High	High	High	High	High	High	High	High	High	1
FALSE	High	Master Protein	A0A0B2VB05	Tubulin alpha-3 chain OS=Toxocara canis GN=mec-12 PE=3 SV=1	0.998	0.906	0.905	0.588078	0.108147	0.0281691	0	81.79	38	12	40	3	448	50	5.14	129.03	12	0	0.818533	0.220828	0.115326	2.09	8.05	0.97	1069.6	1064.1	1139.4	6.46	2.3	2.39	High	High	High	High	High	High	High	High	High	1
FALSE	High	Master Protein	H2WQQ4	Uncharacterized protein OS=Caenorhabditis japonica GN=WBGene00138327 PE=4 SV=2	1.051	1.163	1.253	0.326107	0.00435909	0.0282371	0	17.775	1	7	12	2	6346	701.4	5.73	35.53	7	2	0.651632	0.0804438	0.115446	8.32	1.39	2.99	451.3	485.4	391.9	5.86	3.59	6.73	High	High	High	High	High	High	High	High	High	1
FALSE	High	Master Protein	A0A0M3JKQ5	Uncharacterized protein OS=Anisakis simplex PE=4 SV=1	0.99	1.181	1.168	0.850005	0.0469935	0.0283174	0	22.089	73	5	15	5	82	9.8	5.69	50.01	5	0	0.9312	0.142817	0.115446	0.15	7.03	1.07	1175.8	1162.7	995.8	4.02	5.71	10.72	High	High	High	High	High	High	High	High	High	1
FALSE	High	Master Protein	A0A0M3IZH8	Uncharacterized protein OS=Anisakis simplex PE=3 SV=1	0.865	0.798	0.698	0.0933336	0.0233624	0.0284457	0	9.704	15	4	8	4	214	24.7	10.78	29.13	4	0	0.465829	0.104846	0.115446	0.61	2.11	13.65	767	675.4	967.8	1.31	5.7	6.47	High	High	High	High	High	High	High	High	High	1
FALSE	High	Master Protein	A0A0M3JI39	Uncharacterized protein OS=Anisakis simplex PE=4 SV=1	1.043	1.17	1.23	0.346285	0.000835816	0.028512	0	12.068	35	2	3	1	62	6.9	8.24	12.75	2	0	0.656652	0.0783744	0.115446	6.95	1.15	5.76	163	172.5	140.4	2.4	4.31	2.26	High	High	High	High	High	High	High	High	High	1
FALSE	High	Master Protein	A0A0M3KFL0	Uncharacterized protein OS=Anisakis simplex PE=3 SV=1	1.001	1.18	1.181	0.450113	0.00526747	0.0285524	0	9.256	19	2	5	2	143	15.9	9.01	18.31	2	0	0.722251	0.0819712	0.115446	0.4	0.49	0.09	719.1	707.9	611.3	7.14	2.36	5.08	High	High	High	High	High	High	High	High	High	1
FALSE	High	Master Protein	A0A0M3JTX4	Uncharacterized protein OS=Anisakis simplex PE=4 SV=1	0.963	0.754	0.729	0.558746	0.135542	0.0285599	0	14.354	15	4	7	4	441	49.3	9.22	23.02	4	0	0.801979	0.255204	0.115446	17.87	5.7	6.36	346.9	332	455.5	17.3	11.31	2.97	High	High	High	High	High	High	High	High	High	1
FALSE	High	Master Protein	A0A0M3JS85	Uncharacterized protein OS=Anisakis simplex PE=4 SV=1	0.953	0.861	0.796	0.408037	0.0742507	0.02858	0.002	2.93	28	2	4	2	105	12.5	8.97	9.81	2	0	0.687882	0.176679	0.115446	11.71	7.68	4.48	272.9	260.2	341.7	10.92	4.03	5.54	High	High	High	High	High	High	High	High	High	1
FALSE	High	Master Protein	A0A0J9XRB8	Elongation factor 1-alpha OS=Brugia malayi GN=Bm5195 PE=3 SV=1	0.827	0.916	0.769	0.138723	0.0945304	0.0287086	0	40.77	19	10	38	1	467	50.8	8.97	131.08	10	0	0.524748	0.20319	0.115446	18.87	2.3	1.45	38.9	32.4	42.5	9.93	10.65	3.81	High	High	High	High	High	High	High	High	High	1
FALSE	High	Master Protein	A0A0N5AYD5	Proteasome subunit beta type OS=Syphacia muris PE=3 SV=1	1.068	1.047	1.217	0.819106	0.282861	0.0287238	0	5.79	7	2	2	1	280	31	5.59	8.4	2	0	0.918112	0.414557	0.115446	13.5	0.25	0.38	125.8	134.3	120.3	3.12	17.76	18.43	High	High	High	High	High	High	High	High	High	1
FALSE	High	Master Protein	A0A0B2VY34	Heterogeneous nuclear ribonucleoprotein Q OS=Toxocara canis GN=SYNCRIP PE=4 SV=1	0.907	0.79	0.777	0.561451	0.0624307	0.0287258	0	7.349	5	3	4	2	615	66.6	6.09	12.44	3	0	0.802744	0.159879	0.115446	8.44	6.02	10.31	277.9	259.7	351.8	15.23	4.54	7.16	High	High	High	High	High	High	High	High	High	1
FALSE	High	Master Protein	A0A0M3I0Y8	Uncharacterized protein OS=Ascaris lumbricoides PE=4 SV=1	1.041	0.751	0.782	0.841173	0.0784276	0.0288578	0	8.005	6	2	2	2	458	51.1	8.31	8.05	2	0	0.928184	0.181008	0.115517	12.99	2.76	9.41	162.4	165	217.9	12.8	8.35	2.24	High	High	High	High	High	High	High	High	High	1
FALSE	High	Master Protein	A0A0N5BMD5	Uncharacterized protein OS=Strongyloides papillosus PE=4 SV=1	1.052	0.742	0.791	0.423791	0.01687	0.0289088	0	8.715	13	2	3	1	276	31.1	5.9	6.23	2	0	0.701304	0.0947049	0.115517	12.81	0.54	1.86	148.7	156.5	196.3	4.64	6.3	1.91	High	High	High	High	High	High	High	High	High	1
FALSE	High	Master Protein	A0A0M3JI05	Uncharacterized protein OS=Anisakis simplex PE=4 SV=1	1.262	0.105	0.168	0.196248	0.0175316	0.0289404	0.002	2.079	6	1	2	1	139	16.1	9.16	2.24	1	0	0.560181	0.0950455	0.115517	19.07	46.74	26.89	65.6	83.7	496.6	21.63	8.33	60.92	High	High	High	High	High	High	High	High	High	1
FALSE	High	Master Protein	A0A0M3JSL7	Uncharacterized protein OS=Anisakis simplex PE=3 SV=1	0.855	0.95	0.812	0.167006	0.120557	0.0289842	0	12.751	32	4	6	4	213	23.6	9.55	14.82	4	0	0.546385	0.237017	0.115517	13.57	0.49	6.79	220.3	195.8	254.1	7.74	7.62	6.81	High	High	High	High	High	High	High	High	High	1
FALSE	High	Master Protein	A0A0B2VZG5	Cuticlin-1 OS=Toxocara canis GN=cut-1 PE=4 SV=1	0.969	0.605	0.552	0.706003	0.00755989	0.029217	0	14.818	13	4	10	1	382	42.4	5.57	33.83	4	0	0.860382	0.0861298	0.115517	23.59	9.17	13.19	19.5	18.9	34.2	14.71	7.12	9.35	High	High	High	High	High	High	High	High	High	1
FALSE	High	Master Protein	A0A0M3K503	Uncharacterized protein OS=Anisakis simplex PE=4 SV=1	0.987	0.841	0.832	0.704309	0.088252	0.0292627	0	9.267	7	4	5	4	717	79.6	7.06	11.02	4	0	0.859621	0.193707	0.115517	10.66	10.31	0.39	62.7	61.9	74.6	7.4	8.11	4.05	High	High	High	High	High	High	High	High	High	1
FALSE	High	Master Protein	A0A0M3JS84	Uncharacterized protein OS=Anisakis simplex PE=4 SV=1	0.918	0.845	0.71	0.237602	0.132565	0.0293033	0	21.531	33	8	11	7	266	32.5	6.38	32.04	8	1	0.584668	0.251652	0.115517	8.48	16.77	2.89	973.1	876.7	1165.7	14.88	7.69	3.73	High	High	High	High	High	High	High	High	High	1
FALSE	High	Master Protein	A0A0R5QAG5	Heat shock protein 70 OS=Anisakis pegreffii GN=hsp70 PE=2 SV=1	0.982	0.95	0.924	0.259261	0.125597	0.0293165	0	280.466	65	40	160	29	649	70.6	5.64	570.61	40	14	0.598334	0.244295	0.115517	2.85	2.65	1.31	15317.4	14960.5	16184	4.44	2.45	0.3	High	High	High	High	High	High	High	High	High	1
FALSE	High	Master Protein	A0A0J9XUT2	BMA-IMB-3, isoform e OS=Brugia malayi GN=Bma-imb-3 PE=4 SV=1	1.15	0.73	0.797	0.120089	0.00417999	0.0293181	0	12.439	3	3	4	1	1136	127.5	4.87	16.14	3	0	0.499382	0.0804438	0.115517	0.19	2.7	9.77	146.3	166.4	208.7	6.42	0.78	6.08	High	High	High	High	High	High	High	High	High	1
FALSE	High	Master Protein	A0A0M3JVS3	Uncharacterized protein OS=Anisakis simplex PE=3 SV=1	1.048	0.743	0.798	0.164167	0.0427323	0.029331	0	109.551	47	21	57	12	628	69.6	5.45	189.06	21	9	0.546385	0.138205	0.115517	3.59	7.2	3.7	3682.2	4023.8	5167	2.48	4.85	10.37	High	High	High	High	High	High	High	High	High	1
FALSE	High	Master Protein	A0A0M3JT84	Uncharacterized protein OS=Anisakis simplex PE=4 SV=1	1.013	1.169	1.27	0.290891	0.0350438	0.0293386	0	56.629	45	13	21	13	334	35.4	9.39	75.26	13	0	0.620496	0.12495	0.115517	0.66	5.2	0.58	2787.3	2823.8	2426.9	1.03	5.5	5.85	High	High	High	High	High	High	High	High	High	1
FALSE	High	Master Protein	A0A0M3KIZ4	Uncharacterized protein OS=Anisakis simplex PE=4 SV=1	0.806	0.839	0.69	0.226005	0.258692	0.0293477	0	3.545	8	1	1	1	164	18.6	6.93	4.53	1	0	0.58199	0.388097	0.115517	1.72	25.9	3.25	87.1	69.7	101	13.57	0.43	9.9	High	High	High	High	High	High	High	High	High	1
FALSE	High	Master Protein	A0A0M3JU67	Uncharacterized protein OS=Anisakis simplex PE=4 SV=1	1.066	1.082	1.273	0.573373	0.627131	0.0293959	0	3.443	2	1	1	1	467	53.9	5.2	4.6	1	0	0.80797	0.716022	0.115517	29.09	35.6	3.82	205.4	230.9	183	28.61	3.33	3.57	High	High	High	High	High	High	High	High	High	1
FALSE	High	Master Protein	A0A0R3Q317	Uncharacterized protein OS=Brugia timori PE=4 SV=1	1.033	1.855	1.858	0.856403	0.0172065	0.0293998	0.009	1.266	0	1	1	1	3959	452.8	8.37	2.97	1	0	0.935489	0.0947049	0.115517	3.93	8.25	17.84	140.7	128.6	69.2	13.6	16.06	6.04	High	High	High	High	High	High	High	High	High	1
FALSE	High	Master Protein	G0NIM4	T-complex protein 1 subunit gamma OS=Caenorhabditis brenneri GN=CAEBREN_03119 PE=3 SV=1	0.951	0.857	0.757	0.406258	0.113491	0.0294051	0	12.083	6	3	5	1	544	60.6	7.4	16.92	3	0	0.68766	0.228388	0.115517	12.2	9.93	10.64	192.6	183.1	255.7	14.53	3.79	8.2	High	High	High	High	High	High	High	High	High	1
FALSE	High	Master Protein	F1L0V5	Nuclear protein localization protein 4 OS=Ascaris suum PE=2 SV=1	1.062	1.244	1.321	0.11727	0.0135001	0.0294136	0.002	2.018	2	1	1	1	507	57.5	6.98	2.81	1	0	0.49527	0.0898982	0.115517	5.6	4.59	11.13	89.2	91.2	74.7	12.2	14.31	12.19	High	High	High	High	High	High	High	High	High	1
FALSE	High	Master Protein	Q01202	Paramyosin OS=Brugia malayi PE=2 SV=2	1.2	1.308	1.358	0.230474	0.258815	0.0294426	0	161.998	30	32	93	2	880	101.8	6.07	344.34	32	0	0.582699	0.388239	0.115517	25.5	1.42	6.29	63.6	76.3	51	6.72	11.17	12.73	High	High	High	High	High	High	High	High	High	1
FALSE	High	Master Protein	A0A0M3KJU5	Uncharacterized protein OS=Anisakis simplex PE=4 SV=1	0.972	0.737	0.799	0.816556	0.0415148	0.0294477	0	59.303	64	12	37	12	215	23.8	7.02	131.96	12	0	0.916868	0.1361	0.115517	1.29	2.83	5.34	4416.8	4637.5	5858.2	6.55	4.65	3.47	High	High	High	High	High	High	High	High	High	1
FALSE	High	Master Protein	A0A077Z6A9	40S ribosomal protein S26 OS=Trichuris trichiura GN=TTRE_0000397401 PE=4 SV=1	0.946	0.803	0.76	0.30514	0.00841921	0.0294611	0	5.751	18	2	5	2	119	13.6	11.36	16.59	2	0	0.630055	0.0861298	0.115517	7.71	2.53	0.04	410.1	387.8	513.1	8.7	4.4	5.77	High	High	High	High	High	High	High	High	High	1
FALSE	High	Master Protein	A0A0M3JSW8	Uncharacterized protein OS=Anisakis simplex PE=4 SV=1	0.721	0.53	0.304	0.107789	0.032802	0.0294928	0.002	2.911	4	1	1	1	566	64.5	8.48	2.69	1	0	0.484694	0.120676	0.115517	2.53	23.91	49.35	17.4	12.6	32.5	1.67	28.78	22.85	High	High	High	High	High	High	High	High	High	1
FALSE	High	Master Protein	A0A0M3J312	Uncharacterized protein OS=Anisakis simplex PE=4 SV=1	1.036	1.159	1.2	0.961506	0.0495111	0.0295333	0.002	2.85	7	1	1	1	162	18.2	8.84	3.32	1	0	0.990631	0.14601	0.115517	8.45	4.57	3.61	70.8	67.9	60.9	16.08	14.12	13.54	High	High	High	High	High	High	High	High	High	1
FALSE	High	Master Protein	A0A0M3J2A8	Uncharacterized protein OS=Anisakis simplex PE=3 SV=1	0.964	0.914	0.805	0.629537	0.324095	0.0295719	0	78.2	56	13	29	12	296	32.1	6.9	98.66	13	1	0.822551	0.452057	0.115517	20.37	15.24	2.89	1368.2	1225.8	1508.5	9.67	14.14	16.66	High	High	High	High	High	High	High	High	High	1
FALSE	High	Master Protein	A0A016SIN8	Uncharacterized protein OS=Ancylostoma ceylanicum GN=Acey_s0222.g2635 PE=3 SV=1	1.096	0.527	0.595	0.424795	0.00724414	0.0296301	0	39.079	4	9	18	5	3082	346.5	6.25	47.81	9	0	0.70193	0.0861298	0.115517	4.44	6.54	2.3	174.4	190.5	320.1	4.46	4.99	14.36	High	High	High	High	High	High	High	High	High	1
FALSE	High	Master Protein	A0A0M3J8K4	Uncharacterized protein OS=Anisakis simplex PE=4 SV=1	0.973	0.616	0.535	0.524531	0.00637519	0.0298629	0	5.98	7	2	4	2	252	27.8	5.44	14.3	2	0	0.785393	0.0841302	0.115517	13.49	2.92	20.67	422.4	406.5	768.2	16.2	1.92	16.49	High	High	High	High	High	High	High	High	High	1
FALSE	High	Master Protein	A0A0D8XI59	Glutamate/leucine/phenylalanine/valine dehydrogenase OS=Dictyocaulus viviparus GN=DICVIV_10526 PE=3 SV=1	0.907	0.943	0.87	0.987861	0.24404	0.0299834	0	4.709	14	2	2	2	333	36.5	6.73	3.13	2	0	0.999294	0.374333	0.115517	0.73	2.34	3.12	39.7	35.9	42.1	26.44	11.31	14.69	High	High	High	High	High	High	High	High	High	1
FALSE	High	Master Protein	A0A0M3IN10	Uncharacterized protein OS=Ascaris lumbricoides PE=4 SV=1	1.045	0.599	0.626	0.190488	0.0413103	0.0299946	0	10.822	15	3	4	3	294	33.9	8.21	13.07	3	0	0.552387	0.135807	0.115517	3.41	16.87	3.14	131.9	147.9	238.9	5.29	5.63	17.13	High	High	High	High	High	High	High	High	High	1
FALSE	High	Master Protein	A0A0M3JYW1	Uncharacterized protein OS=Anisakis simplex PE=3 SV=1	0.948	0.815	0.776	0.0685106	0.0215402	0.0300197	0	33.299	45	9	14	2	297	33	9.72	52.31	9	7	0.418714	0.104846	0.115517	0.8	4.04	3.25	1186.4	1124.7	1416.6	7.26	4.33	12.53	High	High	High	High	High	High	High	High	High	1
FALSE	High	Master Protein	A0A0M3JT78	T-complex protein 1 subunit delta OS=Anisakis simplex PE=3 SV=1	0.924	0.926	0.797	0.203992	0.13376	0.0300976	0	81.416	50	22	35	20	550	59.4	7.71	110.12	22	2	0.567258	0.252917	0.115517	9.17	2.37	6.32	3321.5	3068	3996.2	7.1	2.49	7.08	High	High	High	High	High	High	High	High	High	1
FALSE	High	Master Protein	A0A0M3JX28	Uncharacterized protein OS=Anisakis simplex PE=4 SV=1	1.394	0.626	0.818	0.146209	0.0381575	0.0301822	0	17.805	16	5	6	5	493	54.2	5.76	17.39	5	0	0.533598	0.130187	0.115517	14.66	22.74	8.91	153.8	205.1	245.8	12.96	8.49	3.28	High	High	High	High	High	High	High	High	High	1
FALSE	High	Master Protein	A0A0M3JUM8	Uncharacterized protein OS=Anisakis simplex PE=4 SV=1	0.983	0.821	0.733	0.349602	0.0865929	0.0302448	0	42.655	30	8	20	8	319	35	7.88	51.08	8	0	0.659149	0.191367	0.115517	1.49	10.11	12.06	213.8	200.3	262.4	6.44	4.99	7.22	High	High	High	High	High	High	High	High	High	1
FALSE	High	Master Protein	A0A0M3HNM2	Uncharacterized protein OS=Ascaris lumbricoides PE=3 SV=1	0.963	0.742	0.676	0.647794	0.0135588	0.0304692	0	16.145	9	3	5	2	412	46.7	7.02	15.7	3	0	0.82601	0.0900128	0.115517	17.04	8.52	0.05	299.3	288.2	413.9	5.56	7.73	3.19	High	High	High	High	High	High	High	High	High	1
FALSE	High	Master Protein	B3FHM4	Beta-tublin (Fragment) OS=Steinernema carpocapsae PE=2 SV=1	0.819	0.827	0.618	0.229761	0.0928744	0.030474	0	47.47	28	12	31	1	434	48.5	4.79	95.57	12	0	0.582699	0.200599	0.115517	23.6	1.62	12.95	24.8	20.3	38.4	15.72	12.19	13.79	High	High	High	High	High	High	High	High	High	1
FALSE	High	Master Protein	A0A0B2V054	Galectin OS=Toxocara canis GN=GAL-1 PE=4 SV=1	1.002	1.155	1.223	0.51219	0.032376	0.0304764	0	94.18	29	9	65	2	266	30.9	7.93	248.1	9	9	0.775581	0.11997	0.115517	1.77	1.84	4.6	5502.1	5829	4764.6	4.63	4.22	9.24	High	High	High	High	High	High	High	High	High	1
FALSE	High	Master Protein	A0A0M3K4N9	Uncharacterized protein OS=Anisakis simplex PE=4 SV=1	0.962	0.785	0.775	0.776712	0.00984476	0.0305659	0	7.928	9	3	3	3	414	44.1	6.44	9.94	3	0	0.896378	0.0861298	0.115517	1.49	3.83	5.47	145.8	148	182	7.18	5.39	5.09	High	High	High	High	High	High	High	High	High	1
FALSE	High	Master Protein	A0A0B2VZ71	Transthyretin-like protein 15 OS=Toxocara canis GN=ttr-15 PE=4 SV=1	1.043	1.334	1.321	0.278921	0.0232677	0.0306182	0.007	1.487	6	1	1	1	134	14.5	7.33	3.32	1	0	0.609615	0.104846	0.115517	4.23	10.44	3.11	159.4	168	118.4	7.21	5.84	7.28	High	High	High	High	High	High	High	High	High	1
FALSE	High	Master Protein	A0A0M3K1N9	Uncharacterized protein OS=Anisakis simplex PE=4 SV=1	1.074	0.595	0.696	0.103073	0.0291215	0.0307135	0	38.861	20	9	16	9	775	86	6.14	45.94	9	0	0.474271	0.113558	0.115517	2.01	1.57	13.19	767.5	834.6	1248.8	2.92	6.56	10.92	High	High	High	High	High	High	High	High	High	1
FALSE	High	Master Protein	A0A0N4UW82	Uncharacterized protein OS=Enterobius vermicularis PE=3 SV=1	0.937	0.829	0.746	0.331904	0.0451794	0.0307301	0	36.983	14	4	18	3	312	34.4	9.86	69.12	4	1	0.652074	0.141696	0.115517	12.24	9.51	3.17	855.7	802.2	1053.5	7.97	2.4	6.12	High	High	High	High	High	High	High	High	High	1
FALSE	High	Master Protein	A0A0M3J3V0	Uncharacterized protein OS=Anisakis simplex PE=4 SV=1	0.928	0.357	0.282	0.208852	0.0368485	0.0307357	0	17.238	30	3	5	3	260	26.7	5.78	28.04	3	0	0.567521	0.128757	0.115517	6.41	48	12.57	120.1	98.4	336.3	9.86	9.41	24.14	High	High	High	High	High	High	High	High	High	1
FALSE	High	Master Protein	A0A0M3JL15	Uncharacterized protein OS=Anisakis simplex PE=4 SV=1	0.597	4.627	2.76	0.0130095	0.020304	0.0307665	0	9.013	61	3	3	3	71	8.2	5.06	11.26	3	0	0.293681	0.10299	0.115517	6.84	30.25	3.27	236	137.2	51	11	1.61	27.79	High	High	High	High	High	High	High	High	High	1
FALSE	High	Master Protein	A0A0M3K705	Uncharacterized protein OS=Anisakis simplex PE=3 SV=1	1.012	1.15	1.205	0.895457	0.171229	0.0308988	0	98.576	48	20	40	20	523	57.9	7.91	135.82	20	0	0.955086	0.298239	0.115883	15.98	10.17	5.01	3234.2	3235.9	2684.8	7.22	5.12	11.21	High	High	High	High	High	High	High	High	High	1
FALSE	High	Master Protein	A8WL87	Protein CBR-GLRX-21 OS=Caenorhabditis briggsae GN=glrx-21 PE=4 SV=1	1.013	1.196	1.282	0.354776	0.0106334	0.0309274	0.001	3.05	10	1	1	1	119	13.1	5.48	3.32	1	0	0.662874	0.0861298	0.115898	0.79	0.3	8.31	64.5	66.8	54.1	12.78	6.05	9.92	High	High	High	High	High	High	High	High	High	1
FALSE	High	Master Protein	A0A0M3JWR5	Uncharacterized protein OS=Anisakis simplex PE=4 SV=1	1.086	0.657	0.677	0.658295	0.00970327	0.031022	0	8.999	13	4	5	4	334	38.2	7.23	14.95	4	0	0.83078	0.0861298	0.116108	3.5	9.91	16.98	263.4	278	432.2	11.61	5.16	14.83	High	High	High	High	High	High	High	High	High	1
FALSE	High	Master Protein	A0A0M3JTM9	MICOS complex subunit MIC60 OS=Anisakis simplex PE=3 SV=1	0.967	0.875	0.849	0.329064	0.00357045	0.0310313	0	77.119	36	20	29	19	685	77.7	6.64	105.79	20	1	0.652074	0.0804438	0.116108	6.07	0.51	2.21	2240.4	2173.9	2583.5	6.03	1.49	5.43	High	High	High	High	High	High	High	High	High	1
FALSE	High	Master Protein	A0A0M3J6W1	Uncharacterized protein OS=Anisakis simplex PE=4 SV=1	1.073	1.309	1.37	0.197433	0.0128356	0.0310381	0	83.237	72	15	44	15	128	14.6	5.6	161.05	15	0	0.561014	0.0876746	0.116108	6.1	2.6	7.37	4788.8	5580	3596.5	5.44	8.16	10.43	High	High	High	High	High	High	High	High	High	1
FALSE	High	Master Protein	A0A044S7W5	40S ribosomal protein S8 (Fragment) OS=Onchocerca volvulus GN=WBGene00238735 PE=3 SV=1	0.848	0.735	0.722	0.586372	0.0613261	0.0310986	0	40.297	35	6	15	1	210	24.1	10.48	58.85	6	0	0.817365	0.159466	0.116288	2.03	14.27	9.7	91.8	86.4	119.7	8.71	17.94	8.07	High	High	High	High	High	High	High	High	High	1
FALSE	High	Master Protein	A0A0M3JZK2	Uncharacterized protein OS=Anisakis simplex PE=3 SV=1	1.02	1.107	1.13	0.610213	0.165341	0.0312146	0	6.221	21	3	4	2	175	19.5	8.22	12.51	3	1	0.822551	0.291279	0.116437	0.12	6.18	4.91	460.4	445.7	394.5	3.05	7.58	11.2	High	High	High	High	High	High	High	High	High	1
FALSE	High	Master Protein	A0A0M3K3V9	Galectin OS=Anisakis simplex PE=4 SV=1	0.927	0.72	0.682	0.585335	0.076928	0.0312224	0	51.275	46	7	32	6	214	24.5	6.93	104.97	7	2	0.816259	0.179743	0.116442	0.39	18.59	3.61	1375.1	1286.5	1933	3.99	4.22	12.62	High	High	High	High	High	High	High	High	High	1
FALSE	High	Master Protein	A0A0M3K4I5	Uncharacterized protein OS=Anisakis simplex PE=4 SV=1	1.028	1.169	1.199	0.0903618	0.0981	0.0312259	0	13.745	11	2	4	2	220	25.1	5.87	17.2	2	0	0.465829	0.207687	0.116442	0.3	3.06	3.37	291.7	311.2	269.6	4.53	3.77	6.88	High	High	High	High	High	High	High	High	High	1
FALSE	High	Master Protein	F1KYQ0	Fumarate hydratase OS=Ascaris suum GN=ASU_05924 PE=2 SV=1	1.007	0.687	0.746	0.501922	0.049289	0.031238	0	43.091	23	5	19	2	487	52.7	8.44	52.13	5	0	0.76515	0.145567	0.11645	8.66	18.84	11.66	13	13.1	19	8.92	13.45	7.6	High	High	High	High	High	High	High	High	High	1
FALSE	High	Master Protein	A0A0N5CV67	Hexokinase OS=Thelazia callipaeda PE=3 SV=1	1.099	0.836	0.894	0.0274919	0.0186736	0.0313218	0	4.994	9	2	3	2	453	50.3	5.26	4.34	2	0	0.346704	0.0990689	0.116707	3.99	2.78	2.22	39.3	42	47	13.62	11.9	9.2	High	High	High	High	High	High	High	High	High	1
FALSE	High	Master Protein	A0A0M3KBU8	Uncharacterized protein OS=Anisakis simplex PE=4 SV=1	1.182	1.022	1.256	0.0170051	0.359142	0.0313669	0	11.298	60	2	6	2	40	4.1	9.19	22.66	2	0	0.324252	0.485391	0.11682	4.75	4.62	1.04	826.2	945.5	811.9	3.42	5.69	6.62	High	High	High	High	High	High	High	High	High	1
FALSE	High	Master Protein	A0A0N4TWK8	Uncharacterized protein OS=Brugia pahangi PE=4 SV=1	0.916	0.49	0.448	0.464621	0.00437441	0.0313844	0	14.806	11	2	4	1	421	47.5	5.6	17.65	2	0	0.732818	0.0804438	0.116858	23.14	8.2	35.47	18.8	17.3	38.5	5.15	21.82	2.88	High	High	High	High	High	High	High	High	High	1
FALSE	High	Master Protein	F1KVK8	Chaperonin Hsp-60 OS=Ascaris suum PE=2 SV=1	1.038	1.139	1.183	0.319913	0.217997	0.0314614	0	120.94	22	19	68	3	568	60.3	5.5	255.91	19	0	0.647332	0.345546	0.117023	6.25	17.37	2.42	973.5	1064.7	900.2	4.22	6.25	12.05	High	High	High	High	High	High	High	High	High	1
FALSE	High	Master Protein	A0A016W776	NADH-cytochrome b5 reductase OS=Ancylostoma ceylanicum GN=Acey_s0999.g3344 PE=3 SV=1	0.806	0.982	0.705	0.23183	0.49237	0.0315928	0.001	3.31	4	1	2	1	316	35	9	9.29	1	0	0.582699	0.602834	0.117345	29.74	12.43	16.03	382.7	316.8	477.9	24.91	4.57	12.64	High	High	High	High	High	High	High	High	High	1
FALSE	High	Master Protein	A0A0F5CQU3	Uncharacterized protein OS=Pristionchus pacificus GN=PRIPAC_6713 PE=4 SV=1	0.947	0.71	0.633	0.334043	0.0195852	0.0316406	0	14.328	23	4	5	1	164	19.7	9.1	15.7	4	3	0.653241	0.101773	0.117392	5.49	10.78	8.45	283.4	253.7	439.8	16.14	9.22	10.96	High	High	High	High	High	High	High	High	High	1
FALSE	High	Master Protein	A0A0M3K419	Uncharacterized protein OS=Anisakis simplex PE=4 SV=1	0.951	0.721	0.753	0.500499	0.0144718	0.031772	0	9.046	16	3	4	3	256	29	9.29	13.32	3	0	0.763922	0.0911914	0.117451	9.65	4.45	0.6	74.7	75.2	103.6	3.95	9.21	2.51	High	High	High	High	High	High	High	High	High	1
FALSE	High	Master Protein	A0A0M3K2P0	Uncharacterized protein OS=Anisakis simplex PE=4 SV=1	1.022	0.852	0.787	0.700473	0.0480658	0.0318841	0	54.43	19	11	17	11	671	73.4	7.24	60.35	11	0	0.856182	0.143321	0.117685	2.41	3.37	4.24	1306.3	1356.6	1724.3	12.21	3.79	10.36	High	High	High	High	High	High	High	High	High	1
FALSE	High	Master Protein	A0A0K0FYP6	Uncharacterized protein OS=Strongyloides venezuelensis PE=3 SV=1	0.988	0.755	0.695	0.549446	0.0127447	0.032009	0	5.882	7	2	4	1	288	31.9	9.86	14.47	2	0	0.797871	0.0876746	0.117797	9.16	6.26	12.98	99.1	91.6	139.9	11.8	4.76	11.03	High	High	High	High	High	High	High	High	High	1
FALSE	High	Master Protein	A0A0M3JST8	Uncharacterized protein OS=Anisakis simplex PE=3 SV=1	1.013	0.68	0.695	0.644032	0.0471588	0.0320428	0	3.725	3	2	3	2	809	92.9	7.93	2.95	2	0	0.825414	0.143235	0.117797	13.18	18.47	15.88	59.5	61.8	87.6	2.87	12.39	12.86	High	High	High	High	High	High	High	High	High	1
FALSE	High	Master Protein	A0A0M3JBE6	Uncharacterized protein OS=Anisakis simplex PE=4 SV=1	1.021	0.655	0.605	0.674446	0.10112	0.0321071	0	15.363	31	4	6	2	148	17	4.79	13.86	4	0	0.838183	0.211275	0.117797	15.96	29.93	12.96	12.9	12.2	19.6	34.14	24.31	12.79	High	High	High	High	High	High	High	High	High	1
FALSE	High	Master Protein	A0A0M3K5H6	Uncharacterized protein OS=Anisakis simplex PE=3 SV=1	1.106	0.814	0.878	0.0691466	0.00548411	0.032151	0	177.438	50	31	99	23	679	75.4	5.21	344.61	31	8	0.420795	0.0819712	0.117797	1.56	2.68	5.83	6044.4	6417.3	7591.8	3.19	3	5.04	High	High	High	High	High	High	High	High	High	1
FALSE	High	Master Protein	A0A0M3IZE0	Uncharacterized protein OS=Anisakis simplex PE=4 SV=1	1.248	1.122	1.23	0.196317	0.266988	0.0323094	0	14.52	22	4	4	4	201	22.6	4.56	14.56	4	0	0.56021	0.396983	0.117797	0.94	13.45	1.77	208.6	244.4	199.9	11.74	4.24	10.02	High	High	High	High	High	High	High	High	High	1
FALSE	High	Master Protein	A0A0R3RZ24	Uncharacterized protein OS=Elaeophora elaphi PE=4 SV=1	1.086	1.051	1.164	0.822596	0.293376	0.0323103	0.002	2.711	2	1	1	1	476	54.4	6.8	2.96	1	0	0.918714	0.422583	0.117797	2.91	2.2	5.01	27	28.7	25.5	6.85	6.36	10.62	High	High	High	High	High	High	High	High	High	1
FALSE	High	Master Protein	A0A0M3IZU7	Uncharacterized protein OS=Anisakis simplex PE=4 SV=1	1.13	1.044	1.249	0.168904	0.360844	0.0323351	0	26.8	26	5	8	5	359	39.2	6.46	16.27	5	0	0.546385	0.487328	0.117797	13.71	7.4	8.36	258.7	294.3	246.2	8.29	2.81	7.75	High	High	High	High	High	High	High	High	High	1
FALSE	High	Master Protein	A0A0M3JYC9	Uncharacterized protein OS=Anisakis simplex PE=4 SV=1	1.166	0.589	0.647	0.225982	0.0184535	0.032337	0	3.866	4	1	1	1	360	39.9	6.37	3.77	1	0	0.58199	0.0986574	0.117797	16.24	14.45	14.96	110.4	124.6	187.4	7.04	9.08	7.32	High	High	High	High	High	High	High	High	High	1
FALSE	High	Master Protein	A0A0M3K3W5	Uncharacterized protein OS=Anisakis simplex PE=3 SV=1	0.957	0.826	0.72	0.307073	0.0288343	0.0325823	0	65.319	52	9	27	9	151	16.3	10.45	117.12	9	0	0.633159	0.11328	0.118497	7.55	0.17	3.84	1676.6	1634.1	2270.4	6.75	2.52	6.71	High	High	High	High	High	High	High	High	High	1
FALSE	High	Master Protein	A0A0M3K947	Uncharacterized protein OS=Anisakis simplex PE=4 SV=1	0.956	0.834	0.798	0.590171	0.00485811	0.0326829	0	23.515	28	6	9	6	286	33	6.11	31.92	6	0	0.819992	0.0819712	0.11879	1	0.53	6.87	517.2	532.7	644.3	6.09	5.43	5.62	High	High	High	High	High	High	High	High	High	1
FALSE	High	Master Protein	A0A0N5BJD1	Uncharacterized protein OS=Strongyloides papillosus PE=4 SV=1	0.788	0.947	0.759	0.177641	0.252049	0.032971	0	6.455	6	2	3	2	580	66.5	6.19	5.68	2	0	0.546434	0.380568	0.119339	26.44	3.85	1.28	82.2	64.8	89.8	13.72	4.96	7.17	High	High	High	High	High	High	High	High	High	1
FALSE	High	Master Protein	A0A0M3IYI7	Uncharacterized protein OS=Anisakis simplex PE=3 SV=1	0.955	0.826	0.843	0.751949	0.071587	0.0330972	0	14.035	6	5	5	5	802	90.2	6.67	16.71	5	0	0.88288	0.173134	0.119722	2.12	9.61	5.22	305.7	321.3	381	6.58	11.47	5.9	High	High	High	High	High	High	High	High	High	1
FALSE	High	Master Protein	A0A0M3JVG4	Uncharacterized protein OS=Anisakis simplex PE=4 SV=1	1.024	1.183	1.211	0.394273	0.120283	0.0331183	0	16.082	24	3	6	3	141	15.5	8.15	26.8	3	0	0.683566	0.236517	0.11978	5.62	15.72	8.18	690.5	690.8	583.9	6.62	2.66	5.38	High	High	High	High	High	High	High	High	High	1
FALSE	High	Master Protein	A0A0M3JU68	Uncharacterized protein OS=Anisakis simplex PE=4 SV=1	0.851	0.633	0.611	0.536067	0.0580131	0.03319	0	23.502	17	5	14	1	386	42.8	4.91	56.94	5	0	0.790935	0.156212	0.119909	23.27	2.6	19.92	30	25.5	38.4	14.57	9.06	12.48	High	High	High	High	High	High	High	High	High	1
FALSE	High	Master Protein	A0A0M3K7X7	Uncharacterized protein OS=Anisakis simplex PE=4 SV=1	0.95	0.739	0.649	0.394149	0.0709327	0.0332589	0	9.495	5	2	7	1	395	44.8	7.87	20.62	2	0	0.683566	0.173134	0.119909	11.72	14.7	9.16	322.3	306.2	455.2	3.49	4.68	14.99	High	High	High	High	High	High	High	High	High	1
FALSE	High	Master Protein	A0A0M3JZ77	Superoxide dismutase [Cu-Zn] OS=Anisakis simplex PE=3 SV=1	0.973	1.129	1.185	0.849958	0.0379494	0.0332671	0	37.513	32	5	28	5	182	19.1	6.84	94.14	5	0	0.931192	0.130023	0.119909	1.75	0.61	0.11	2870.8	2883.3	2469	3.69	2.4	2.48	High	High	High	High	High	High	High	High	High	1
FALSE	High	Master Protein	A0A0N4USU6	Uncharacterized protein OS=Enterobius vermicularis PE=4 SV=1	1.015	0.876	0.89	0.863701	0.455188	0.0334129	0	12.939	2	3	10	1	1294	152	5.44	32	3	0	0.94029	0.567341	0.119909	19.34	10.58	0.85	39	38.6	43.6	17.12	12.91	10.01	High	High	High	High	High	High	High	High	High	1
FALSE	High	Master Protein	A0A0M3KDX9	Uncharacterized protein OS=Anisakis simplex PE=4 SV=1	1.003	1.199	1.202	0.865604	0.0505536	0.0334194	0	21.196	40	6	9	5	242	26.8	7.21	22.88	6	0	0.940418	0.147413	0.119909	1.37	4.16	0.73	787.7	797.2	708.9	4.51	5.18	6.63	High	High	High	High	High	High	High	High	High	1
FALSE	High	Master Protein	A0A0B2VGJ3	60S ribosomal protein L5 OS=Toxocara canis GN=rpl-5 PE=3 SV=1	0.957	0.827	0.738	0.348616	0.0371801	0.0335002	0	15.004	13	3	5	2	322	36.8	9.79	21.43	3	0	0.65797	0.128759	0.119909	7.12	3.51	9.91	407	345.6	514.3	9.32	11.57	11.86	High	High	High	High	High	High	High	High	High	1
FALSE	High	Master Protein	A0A0D8XLK0	T-complex protein 1, beta subunit OS=Dictyocaulus viviparus GN=DICVIV_09325 PE=3 SV=1	1.019	1.113	1.114	0.907977	0.212049	0.0336126	0	5.594	3	2	3	1	560	60.7	6.37	10.84	2	0	0.962525	0.33875	0.120083	6.99	10.74	2.64	408.4	414.7	366.9	3.56	3.77	5.48	High	High	High	High	High	High	High	High	High	1
FALSE	High	Master Protein	E1FGV9	NADH dehydrogenase 1 beta subcomplex subunit 7 OS=Loa loa GN=LOAG_00133 PE=4 SV=1	0.846	1.006	0.742	0.158999	0.554023	0.0336203	0	4.185	12	1	2	1	126	15.3	8.44	7.5	1	0	0.546385	0.649463	0.120083	16.07	6.83	2.57	207.6	156.1	210.3	15.6	7.34	1.23	High	High	High	High	High	High	High	High	High	1
FALSE	High	Master Protein	A0A0N4U684	Uncharacterized protein OS=Dracunculus medinensis PE=4 SV=1	0.966	0.866	0.808	0.196878	0.0186912	0.0336594	0	4.452	4	2	3	0	470	54.2	6.28	10.05	2	1	0.560859	0.0990689	0.120085	1.8	4.85	7.53	254.3	230.8	293.5	6.51	7.71	9.94	Not Found	Not Found	Not Found	Not Found	Not Found	Not Found	Not Found	Not Found	Not Found	1
FALSE	High	Master Protein	A0A0M3JSM2	Uncharacterized protein OS=Anisakis simplex PE=4 SV=1	1.086	0.98	1.074	0.0622188	0.868727	0.0337245	0	8.535	11	2	5	2	239	25.7	7.23	8.48	2	0	0.410233	0.90516	0.120085	1.4	1.52	2.88	141.4	150.6	142.9	4.02	6.08	7.21	High	High	High	High	High	High	High	High	High	1
FALSE	High	Master Protein	A0A0M3JL31	Uncharacterized protein OS=Anisakis simplex PE=4 SV=1	0.831	0.904	0.718	0.183533	0.477079	0.0337324	0	3.774	20	1	2	1	80	8.7	10.23	6.34	1	0	0.548407	0.588036	0.120085	9.23	17.07	6.48	64.8	53.9	75	15.11	11.3	3.59	High	High	High	High	High	High	High	High	High	1
FALSE	High	Master Protein	A0A0M3JR39	Sideroflexin OS=Anisakis simplex PE=3 SV=1	1.033	0.728	0.716	0.403582	0.0322757	0.0338074	0	26.484	32	7	9	7	324	35.7	9.38	30.93	7	0	0.6851	0.11997	0.120085	1.53	4.14	12.51	586.1	598	835.7	3.09	1.75	9.99	High	High	High	High	High	High	High	High	High	1
FALSE	High	Master Protein	A0A085NHP8	Uncharacterized protein OS=Trichuris suis GN=M514_06670 PE=4 SV=1	0.923	0.913	0.767	0.259029	0.691048	0.0338144	0	4.996	0	2	4	2	4048	468	6.4	13.85	2	0	0.598219	0.769835	0.120085	4.38	15.69	0.91	434.9	403.5	525	20.33	1.72	5.59	High	High	High	High	High	High	High	High	High	1
FALSE	High	Master Protein	A0A090L4X9	Peroxidasin-like protein OS=Strongyloides ratti GN=SRAE_1000142700 PE=4 SV=1	1.545	0.335	0.518	0.00294131	0.0147723	0.0339419	0	4.103	1	1	1	1	970	110.5	7.59	3.7	1	0	0.272952	0.0913744	0.120447	2.66	11.6	1.9	23.9	37.6	69.9	2.85	4.15	18.24	High	High	High	High	High	High	High	High	High	1
FALSE	High	Master Protein	A0A0M3K366	Uncharacterized protein OS=Anisakis simplex PE=4 SV=1	0.937	0.939	0.901	0.313099	0.453054	0.0340579	0.002	2.767	9	1	2	1	109	11.9	7.05	6.14	1	0	0.641127	0.566107	0.120713	7.17	9.36	3.64	230.6	206.7	229.3	8	3.92	6.84	High	High	High	High	High	High	High	High	High	1
FALSE	High	Master Protein	A0A0M3JWX7	Uncharacterized protein OS=Anisakis simplex PE=4 SV=1	1.049	0.827	0.778	0.651905	0.0510363	0.0340697	0	70.366	11	21	27	19	2750	311.8	6.42	74.14	21	2	0.82601	0.147413	0.120736	5.03	0.05	4.91	717.6	775.6	996.6	8.59	2.53	9.67	High	High	High	High	High	High	High	High	High	1
FALSE	High	Master Protein	A0A0M3JBC6	Uncharacterized protein OS=Anisakis simplex PE=4 SV=1	1.264	0.679	0.857	0.108874	0.0118797	0.0341354	0.002	2.586	19	2	2	2	96	11.2	9.31	5.99	2	0	0.485498	0.0876746	0.120824	13.89	10.79	2.84	206.4	255.8	292.7	6.71	7.91	3.01	High	High	High	High	High	High	High	High	High	1
FALSE	High	Master Protein	A0A0M3KDV4	Annexin OS=Anisakis simplex PE=3 SV=1	1.072	1.173	1.209	0.241551	0.0409321	0.0342159	0	60.849	68	12	32	5	183	20.6	4.63	109.18	12	9	0.585755	0.135301	0.120999	3.05	8.11	5.76	2152.2	2234.8	1847.4	2.07	4.68	7.3	High	High	High	High	High	High	High	High	High	1
FALSE	High	Master Protein	F1KVY9	Medium-chain specific acyl-CoA dehydrogenase 10 OS=Ascaris suum PE=2 SV=1	0.956	1.532	1.426	0.887311	0.00582568	0.0342633	0	20.541	9	3	10	1	420	45.4	8.56	33.33	3	0	0.950917	0.0828881	0.121058	4.12	6.18	2.23	80.6	77.1	52	1.18	10.11	5.17	High	High	High	High	High	High	High	High	High	1
FALSE	High	Master Protein	A0A090L730	Ornithine aminotransferase, mitochondrial OS=Strongyloides ratti GN=SRAE_2000022100 PE=3 SV=1	1.113	1.009	1.128	0.294425	0.535916	0.0342633	0	5.531	2	1	6	1	433	47.8	8.12	19.94	1	0	0.620885	0.63271	0.121058	4.38	6.37	3.78	717.5	777.4	711	3.01	6.59	6.59	High	High	High	High	High	High	High	High	High	1
FALSE	High	Master Protein	A0A0M3JMZ5	Uncharacterized protein OS=Anisakis simplex PE=4 SV=1	1.115	1.131	1.172	0.0855402	0.0865296	0.0342705	0	8.016	38	2	3	2	73	7.9	7.18	12.27	2	0	0.459933	0.191264	0.121065	1.02	5.4	0.5	238	256.7	219.8	5.52	3.68	9.41	High	High	High	High	High	High	High	High	High	1
FALSE	High	Master Protein	A0A0M3J613	Uncharacterized protein OS=Anisakis simplex PE=4 SV=1	1.036	1.023	1.046	0.165457	0.915986	0.034349	0	17.043	36	5	7	5	170	19.1	6.1	18.15	5	0	0.546385	0.935442	0.121252	2.46	2.28	0.59	185.6	196.8	188.9	2.93	2.13	3.68	High	High	High	High	High	High	High	High	High	1
FALSE	High	Master Protein	A0A0M3J414	Uncharacterized protein OS=Anisakis simplex PE=4 SV=1	1.054	1.069	1.225	0.560128	0.202031	0.0343599	0	37.808	66	5	18	5	121	13.7	6.29	48.59	5	0	0.802568	0.328674	0.121272	15.45	1.31	2.27	702.7	741	620.7	6.3	4.88	7.43	High	High	High	High	High	High	High	High	High	1
FALSE	High	Master Protein	A0A0M3JTW4	Uncharacterized protein OS=Anisakis simplex PE=4 SV=1	0.964	1.29	1.244	0.683914	0.00757629	0.0346507	0	13.253	10	5	6	5	726	81.4	7.93	16.63	5	0	0.843872	0.0861298	0.121841	16.76	3.63	7.71	296.7	267.7	217.9	12.7	8.98	11.33	High	High	High	High	High	High	High	High	High	1
FALSE	High	Master Protein	A0A0M3JC95	Ribosomal protein L37 OS=Anisakis simplex PE=3 SV=1	0.95	0.778	0.739	0.113527	0.0193	0.034777	0	7.556	16	2	5	2	75	8.9	11.82	19.32	2	0	0.492873	0.100824	0.121888	0.1	6.26	6.35	303	266	373	4.52	4.97	8.74	High	High	High	High	High	High	High	High	High	1
FALSE	High	Master Protein	A0A0M3JZ90	Uncharacterized protein OS=Anisakis simplex PE=4 SV=1	0.818	0.844	0.709	0.0230321	0.447638	0.0348668	0	5.915	10	2	2	2	193	21.5	8.79	6.26	2	0	0.339017	0.561751	0.121888	3.97	1.99	6.13	25.1	18.9	26.7	6.89	6.32	15.07	High	High	High	High	High	High	High	High	High	1
FALSE	High	Master Protein	A0A0M3K4K2	Uncharacterized protein OS=Anisakis simplex PE=4 SV=1	2.078	0.947	1.825	0.0131689	0.238123	0.0349217	0	41.216	5	11	14	11	2954	312.8	4.5	44.8	11	0	0.294628	0.367839	0.121888	12.51	1.83	18.76	562.5	1169.1	595	10.62	5.34	19.72	High	High	High	High	High	High	High	High	High	1
FALSE	High	Master Protein	A0A0M3K0Z2	Uncharacterized protein OS=Anisakis simplex PE=4 SV=1	0.955	1.592	1.652	0.875211	0.040984	0.0350488	0	20.896	53	6	8	6	136	15.7	7.87	31.88	6	0	0.945889	0.135339	0.121888	8.38	10.71	19.11	941.8	974	589.5	8.07	7.67	11.6	High	High	High	High	High	High	High	High	High	1
FALSE	High	Master Protein	A0A0M3HV65	Uncharacterized protein OS=Ascaris lumbricoides PE=4 SV=1	1.008	0.648	0.633	0.641932	0.0146924	0.0350587	0	4.646	33	1	1	1	52	5.8	5.78	3.2	1	0	0.824206	0.0913744	0.121888	3.82	4.6	14.42	16.3	16.3	23.7	10.51	6	13.01	High	High	High	High	High	High	High	High	High	1
FALSE	High	Master Protein	A0A0N4U2M8	Uncharacterized protein OS=Dracunculus medinensis PE=3 SV=1	0.932	0.977	0.859	0.250901	0.309467	0.0350645	0	13.951	9	4	10	2	525	56.9	6.87	35.92	4	0	0.596224	0.439045	0.121888	8.88	1.08	3.44	909.8	845.4	983.6	8.07	1.43	3.58	High	High	High	High	High	High	High	High	High	1
FALSE	High	Master Protein	A0A0M3JDK0	Uncharacterized protein OS=Anisakis simplex PE=4 SV=1	1.192	0.573	0.71	0.029741	0.0257068	0.0350719	0.002	2.45	12	1	1	1	117	13	8.97	2.01	1	0	0.358551	0.109333	0.121888	5.98	20.27	10.75	15.1	18.7	25.9	19.89	17.43	6.27	High	High	High	High	High	High	High	High	High	1
FALSE	High	Master Protein	A0A0M3K9W1	Uncharacterized protein OS=Anisakis simplex PE=3 SV=1	0.942	1.315	1.239	0.27811	0.0825084	0.0350984	0	99.146	52	17	38	15	464	51.5	6.02	149.82	17	2	0.609615	0.185829	0.121888	9.84	17.49	5.12	2936.7	2898.7	2382.8	4.56	7.57	12.49	High	High	High	High	High	High	High	High	High	1
FALSE	High	Master Protein	A0A0M3K3P1	Uncharacterized protein OS=Anisakis simplex PE=4 SV=1	0.96	0.58	0.543	0.724815	0.0572366	0.0351207	0	28.355	36	7	12	2	270	30.7	7.56	44.76	7	0	0.868796	0.154829	0.121897	3.76	8.91	12.35	88.2	93.7	176.8	12.7	11.89	25.45	High	High	High	High	High	High	High	High	High	1
FALSE	High	Master Protein	A0A0M3KAA6	Uncharacterized protein OS=Anisakis simplex PE=4 SV=1	0.945	0.782	0.696	0.134664	0.0500181	0.0351488	0	24.361	36	6	13	5	188	21.6	10.15	44.97	6	1	0.521149	0.147081	0.121897	3.05	12.51	3.28	1058.9	1001	1357.7	0.86	4.76	8.81	High	High	High	High	High	High	High	High	High	1
FALSE	High	Master Protein	A0A0M3KCD4	Uncharacterized protein OS=Anisakis simplex PE=4 SV=1	0.851	0.888	0.745	0.00116461	0.136654	0.0351559	0	33.271	24	7	8	3	434	48.2	6.9	30.72	7	4	0.272952	0.257195	0.121897	0.66	7.31	9.3	633.3	538.8	774.3	6.54	5.56	8.67	High	High	High	High	High	High	High	High	High	1
FALSE	High	Master Protein	A0A0N5AYP2	Uncharacterized protein OS=Syphacia muris PE=4 SV=1	0.931	0.823	0.766	0.222291	0.00615338	0.0352848	0	14.301	8	4	6	1	674	76.7	7.24	19	4	0	0.57724	0.0841302	0.121897	4.55	1.47	6.07	249.6	242.3	301.1	3.07	6.34	4.07	High	High	High	High	High	High	High	High	High	1
FALSE	High	Master Protein	U6PCQ4	ATP:guanido phosphotransferase domain containing protein OS=Haemonchus contortus GN=HCOI_01292500 PE=3 SV=1	0.818	1.622	1.32	0.142412	0.0280192	0.0353114	0	27.811	12	4	16	0	379	42.6	7.72	59.75	4	2	0.530642	0.111626	0.121897	14.02	15.5	12.04	657.7	606.7	426.3	10.38	12.58	6.35	Not Found	Not Found	Not Found	Not Found	Not Found	Not Found	Not Found	Not Found	Not Found	1
FALSE	High	Master Protein	A0A0N5D5G8	Uncharacterized protein OS=Thelazia callipaeda PE=4 SV=1	0.954	1.201	1.146	0.306319	0.106761	0.0353601	0.004	1.72	18	1	1	1	68	8	6.28	3.11	1	0	0.631831	0.219787	0.121957	8.35	16.29	3.15	94.4	92.8	84.2	11.16	4.58	4.59	High	High	High	High	High	High	High	High	High	1
FALSE	High	Master Protein	A0A0N4XVB0	Uncharacterized protein OS=Nippostrongylus brasiliensis PE=4 SV=1	0.738	0.99	0.768	0.110697	0.750931	0.0354229	0	16.412	12	4	6	1	476	52.4	8.22	20.69	4	0	0.487683	0.818587	0.121988	26.67	23.7	7.61	15.8	12.1	15.7	21.09	3.72	4.48	High	High	High	High	High	High	High	High	High	1
FALSE	High	Master Protein	A0A0M3K1J2	Uncharacterized protein OS=Anisakis simplex PE=3 SV=1	0.932	0.712	0.663	0.722299	0.000717661	0.0355655	0	11.579	14	5	5	5	465	53.5	7.81	16	5	0	0.866884	0.0783744	0.122408	13.12	0.34	12.74	224.6	232	315.4	12.7	7.63	11.61	High	High	High	High	High	High	High	High	High	1
FALSE	High	Master Protein	A0A0B2V4B5	Serine/threonine-protein phosphatase 2A 56 kDa regulatory subunit alpha isoform OS=Toxocara canis GN=Ppp2r5a PE=4 SV=1	0.951	0.839	0.819	0.0712502	0.102922	0.0356696	0	23.977	20	7	9	3	566	64.8	8.19	24.71	7	4	0.425241	0.21377	0.122732	3.17	0.1	4.07	310.8	295.5	370.5	5.86	8.23	12.88	High	High	High	High	High	High	High	High	High	1
FALSE	High	Master Protein	A0A0M3JXR9	Uncharacterized protein OS=Anisakis simplex PE=3 SV=1	0.804	1.005	0.781	0.0307517	0.945729	0.0357023	0	96.779	47	14	35	14	377	40.3	9.58	132.8	14	0	0.363114	0.958305	0.122732	9.59	11.49	5.41	2487.8	1921.8	2445.4	7.41	2.52	5.24	High	High	High	High	High	High	High	High	High	1
FALSE	High	Master Protein	A0A0F5D6M0	Uncharacterized protein (Fragment) OS=Pristionchus pacificus GN=PRIPAC_1707 PE=4 SV=1	0.962	0.876	0.775	0.420231	0.244567	0.0357167	0.002	2.035	3	1	1	1	323	36.7	8.31	3.67	1	0	0.699099	0.374915	0.122732	10.44	19.13	11.8	121.8	117.1	151.7	15.62	5.2	5.11	High	High	High	High	High	High	High	High	High	1
FALSE	High	Master Protein	A0A0B2VCF7	GTP-binding protein Rheb-like protein 1 OS=Toxocara canis GN=rheb-1 PE=4 SV=1	0.987	1.19	1.127	0.398785	0.0536069	0.035764	0	21.397	35	4	6	4	185	20.9	5.87	23.37	4	0	0.683566	0.150205	0.122732	3.08	0.17	5.62	378.2	361.4	333.2	6.1	6.17	3.4	High	High	High	High	High	High	High	High	High	1
FALSE	High	Master Protein	A0A0M3JUY6	Serine/threonine-protein phosphatase OS=Anisakis simplex PE=3 SV=1	1.005	0.849	0.854	0.875994	0.0294505	0.0357649	0	13.359	18	4	5	4	322	36.9	5.19	15.49	4	0	0.945889	0.114434	0.122732	14.18	3.65	5.43	241.2	245.3	295.9	8.02	4.27	4.38	High	High	High	High	High	High	High	High	High	1
FALSE	High	Master Protein	A0A0M3JNZ2	Uncharacterized protein OS=Anisakis simplex PE=4 SV=1	0.879	0.862	0.758	0.299389	0.308932	0.0358361	0	16.483	53	4	5	3	78	8.9	5.17	16.22	4	0	0.6267	0.438366	0.122732	21.05	4.52	5.54	110.5	97.2	127.1	12.72	7.58	1.12	High	High	High	High	High	High	High	High	High	1
FALSE	High	Master Protein	A0A0M3K961	Uncharacterized protein OS=Anisakis simplex PE=4 SV=1	0.995	0.903	0.894	0.724657	0.117823	0.0358548	0	30.098	22	8	12	8	525	57.7	5.47	37.46	8	0	0.868696	0.233662	0.122732	9.5	2.72	3.44	600.6	619	732.8	7.49	5.38	6.91	High	High	High	High	High	High	High	High	High	1
FALSE	High	Master Protein	A0A0M3J302	Uncharacterized protein OS=Anisakis simplex PE=3 SV=1	1.24	0.304	0.371	0.697891	0.0144033	0.0359499	0	13.802	41	4	5	4	201	22.2	8.53	9.61	4	0	0.854712	0.0911914	0.122732	70.54	11.52	13.65	91.5	113.5	348.3	20.99	30.21	12.57	High	High	High	High	High	High	High	High	High	1
FALSE	High	Master Protein	A0A0M3JTK0	Uncharacterized protein OS=Anisakis simplex PE=4 SV=1	1.166	0.744	0.867	0.00600645	0.00140396	0.0360185	0	11.303	4	3	4	3	1194	131.1	5.82	12.47	3	0	0.272952	0.0783744	0.122732	0.24	0.25	0.5	96.9	117	126.3	3.55	4.02	4.17	High	High	High	High	High	High	High	High	High	1
FALSE	High	Master Protein	A0A0B2V7Q3	Putative serine protease F56F10.1 OS=Toxocara canis GN=F56F10.1 PE=4 SV=1	1.057	0.266	0.281	0.903117	0.0448338	0.0360205	0	4.795	2	1	2	1	986	111.5	5.64	4.65	1	0	0.959522	0.141696	0.122732	95.93	36.71	53.51	12.5	13.2	46.5	38.91	46.44	7.81	High	High	High	High	High	High	High	High	High	1
FALSE	High	Master Protein	A0A0M3JLQ6	Uncharacterized protein OS=Anisakis simplex PE=4 SV=1	1.066	1.016	1.114	0.106652	0.300048	0.0360515	0	17.521	63	4	5	4	92	9.9	5.38	25.08	4	0	0.483311	0.42907	0.122735	4.61	1.95	4.2	635.2	668.7	625.8	1.53	5.7	4.04	High	High	High	High	High	High	High	High	High	1
FALSE	High	Master Protein	A0A044QXZ3	Uncharacterized protein OS=Onchocerca volvulus GN=WBGene00237884 PE=4 SV=1	1.177	0.983	1.12	0.038479	0.338143	0.0361728	0	14.134	2	5	6	1	3482	397.2	5.9	19.89	5	0	0.385165	0.464611	0.122931	5.93	1.13	5	96.1	113.3	101.2	4.32	2.08	5.74	High	High	High	High	High	High	High	High	High	1
FALSE	High	Master Protein	A0A0M3K7S8	Uncharacterized protein OS=Anisakis simplex PE=4 SV=1	1.173	1.046	1.154	0.252407	0.800652	0.0362063	0	4.632	14	1	3	1	142	16.2	7.33	11.4	1	0	0.596747	0.85688	0.122931	22.4	9.61	5.74	20.7	24.4	22	12.61	9.1	10.87	High	High	High	High	High	High	High	High	High	1
FALSE	High	Master Protein	A0A0M3KGH6	Uncharacterized protein OS=Anisakis simplex PE=4 SV=1	0.983	1.253	1.232	0.201005	0.048461	0.0363085	0	122.055	52	17	55	14	396	45.4	6.52	215.28	17	3	0.565296	0.143972	0.123058	1.57	9.02	7.53	2562.7	2519.5	2045.6	4.61	6.77	14.09	High	High	High	High	High	High	High	High	High	1
FALSE	High	Master Protein	A0A0M3JW90	Uncharacterized protein OS=Anisakis simplex PE=4 SV=1	1.149	1.002	1.177	0.092224	0.502604	0.0363383	0	37.188	28	10	16	10	498	55.5	4.96	44.83	10	0	0.465829	0.608955	0.123106	9.62	2.27	5.47	784.9	902	764.9	6.62	2.09	4.13	High	High	High	High	High	High	High	High	High	1
FALSE	High	Master Protein	A0A0N4V4M3	Uncharacterized protein OS=Enterobius vermicularis PE=4 SV=1	1.06	1.233	1.346	0.97883	0.138579	0.0364015	0.001	3.35	7	1	2	1	156	17.9	8.24	7.12	1	0	0.996725	0.259327	0.123213	11.26	14.34	6.59	38	38.8	27.6	7.4	10.78	17.52	High	High	High	High	High	High	High	High	High	1
FALSE	High	Master Protein	U1M987	Atp-binding cassette sub-family b member 9 OS=Ascaris suum GN=ASU_10684 PE=4 SV=1	1.047	0.725	0.759	0.890486	0.0359006	0.0366772	0	8.586	2	3	3	1	1684	189.9	6.99	11.16	3	1	0.952693	0.12711	0.12349	16.67	11.6	4.55	171.6	179.7	241.3	16.87	5.11	6.65	High	High	High	High	High	High	High	High	High	1
FALSE	High	Master Protein	F1KUF1	Endoplasmin OS=Ascaris suum PE=2 SV=1	1.093	0.734	0.799	0.171442	0.00150481	0.036705	0	46.304	14	10	18	3	796	91.6	5.33	59.98	10	7	0.546385	0.0783744	0.123548	5.81	0.54	10.72	1076.8	1111.3	1473.1	6.21	3.42	8.08	High	High	High	High	High	High	High	High	High	1
FALSE	High	Master Protein	A0A0M3JDT3	Uncharacterized protein OS=Anisakis simplex PE=4 SV=1	1.337	0.606	0.767	0.0453091	0.00252751	0.0367374	0	4.667	7	1	1	1	167	18.7	7.88	3.72	1	0	0.39286	0.0804438	0.123612	8.95	4.87	7.57	56.4	69.4	93.1	6.52	8.56	2.14	High	High	High	High	High	High	High	High	High	1
FALSE	High	Master Protein	F1L638	Dicarboxylate carrier OS=Ascaris suum PE=2 SV=1	0.902	0.782	0.736	0.13534	0.0397876	0.036745	0	22.752	31	7	10	1	293	32.6	9.74	37.72	7	0	0.521759	0.133049	0.123612	1.4	7.34	6.88	320.6	286.6	389.5	8.36	4.25	16.76	High	High	High	High	High	High	High	High	High	1
FALSE	High	Master Protein	A0A0M3KBA5	Malate dehydrogenase OS=Anisakis simplex PE=3 SV=1	1.021	1.208	1.233	0.768513	0.197318	0.0368753	0	129.845	66	17	67	16	325	34.2	8.68	259.84	17	1	0.891902	0.325797	0.124015	13.77	21.44	5.68	6089.6	6091.8	5042.6	6.45	4.69	9.88	High	High	High	High	High	High	High	High	High	1
FALSE	High	Master Protein	A0A0M3JEN6	Uncharacterized protein OS=Anisakis simplex PE=4 SV=1	1.078	0.638	0.716	0.471973	0.00229563	0.0369175	0	8.645	29	2	2	2	133	14.5	8.18	10.16	2	0	0.740569	0.0804438	0.124033	11.7	5.42	5.44	125.4	129.9	196.5	2.93	9.98	6.59	High	High	High	High	High	High	High	High	High	1
FALSE	High	Master Protein	A0A0N5DAI0	Uncharacterized protein OS=Thelazia callipaeda PE=4 SV=1	1.187	1.248	1.339	0.0716421	0.21778	0.0369457	0	6.854	3	2	2	1	438	50.7	8.4	8.67	2	0	0.426286	0.345225	0.124075	5.97	0.32	14.06	167.7	194.5	142.9	6.23	8.27	9.2	High	High	High	High	High	High	High	High	High	1
FALSE	High	Master Protein	A0A0M3J4F2	Uncharacterized protein OS=Anisakis simplex PE=4 SV=1	1.221	0.567	0.633	0.156296	0.0200886	0.0370243	0	19.521	28	6	7	4	300	33.3	8.57	22.06	6	2	0.545979	0.102467	0.124197	13.62	11.94	19.03	233.2	284.7	431.7	8.33	5.79	11.88	High	High	High	High	High	High	High	High	High	1
FALSE	High	Master Protein	E5SFR7	Heat shockprotein A OS=Trichinella spiralis GN=Tsp_06317 PE=3 SV=1	0.861	0.928	0.798	0.0349207	0.0415872	0.0370964	0	52.371	11	9	35	1	1003	112.1	6.86	115.53	9	0	0.381005	0.136261	0.124332	7.04	3.84	10.7	138.2	119	149	1.11	6.11	1.68	High	High	High	High	High	High	High	High	High	1
FALSE	High	Master Protein	F1L1D5	Protein disulfide-isomerase OS=Ascaris suum PE=2 SV=1	1.128	0.623	0.676	0.017228	0.0172385	0.0371409	0.003	1.807	2	1	1	1	613	69.6	5.36	3.73	1	0	0.324252	0.0947049	0.124464	1.34	9.18	3.16	105.8	119.4	177.1	8.69	6.85	17.44	High	High	High	High	High	High	High	High	High	1
FALSE	High	Master Protein	A0A0M3JWV8	Uncharacterized protein OS=Anisakis simplex PE=4 SV=1	0.648	0.91	0.735	0.229244	0.643279	0.0372282	0	3.455	10	1	1	1	168	20.3	9.14	3	1	0	0.582699	0.730492	0.124721	9.73	36.82	1.09	30.1	21.9	33.1	19.56	13.53	7.26	High	High	High	High	High	High	High	High	High	1
FALSE	High	Master Protein	A0A0M3K1Y0	Uncharacterized protein OS=Anisakis simplex PE=4 SV=1	1.016	1.139	1.157	0.719609	0.16534	0.0372518	0	868.892	71	122	468	122	1681	194.9	6.54	1600.17	122	0	0.86545	0.291279	0.124762	3.63	13.46	0.68	31831.9	29724.5	25701.2	4.88	7.91	12.28	High	High	High	High	High	High	High	High	High	1
FALSE	High	Master Protein	A0A0M3JL17	Uncharacterized protein OS=Anisakis simplex PE=4 SV=1	1.07	0.829	0.886	0.180177	0.0898446	0.0373926	0	31.097	59	8	13	8	137	15.9	5.07	52.04	8	0	0.547108	0.196124	0.125165	5.84	13.37	2.6	938.5	1078.7	1152.8	6.84	5.14	6.49	High	High	High	High	High	High	High	High	High	1
FALSE	High	Master Protein	A0A0M3KH89	Uncharacterized protein OS=Anisakis simplex PE=4 SV=1	0.854	1.697	1.428	0.0372032	0.0119109	0.0374058	0	15.616	33	3	3	2	117	13.6	9.57	11.88	3	0	0.385165	0.0876746	0.125181	2.2	0.05	13.78	66.4	55.9	41.6	7.39	11.51	3.79	High	High	High	High	High	High	High	High	High	1
FALSE	High	Master Protein	A0A0M3I540	Uncharacterized protein OS=Ascaris lumbricoides PE=3 SV=1	1.299	0.538	0.637	0.0290457	0.00930424	0.0374682	0	15.23	18	5	7	3	299	32.5	6.9	24.31	5	2	0.354439	0.0861298	0.125347	2.02	14.41	2.91	559.3	716.9	1141.2	8.33	2.68	15.07	High	High	High	High	High	High	High	High	High	1
FALSE	High	Master Protein	A0A0M3JZH6	Uncharacterized protein OS=Anisakis simplex PE=4 SV=1	0.901	0.613	0.536	0.736898	0.00125271	0.0375048	0	5.367	7	1	1	1	192	21.8	8.53	4.15	1	0	0.87646	0.0783744	0.125451	5.75	4.39	1.33	109.7	98.8	179.3	5.42	10.34	8.06	High	High	High	High	High	High	High	High	High	1
FALSE	High	Master Protein	A0A0M3JS38	Mannose-6-phosphate isomerase OS=Anisakis simplex PE=3 SV=1	0.971	0.815	0.628	0.334567	0.0865594	0.0376153	0	29.429	23	6	12	6	400	44.7	6.4	45.35	6	0	0.653241	0.191311	0.125803	1.83	4.09	0.5	693.8	673.4	1072.1	16.81	2.65	15.27	High	High	High	High	High	High	High	High	High	1
FALSE	High	Master Protein	U1NAH3	Golgi apparatus protein 1-like protein OS=Ascaris suum GN=ASU_12637 PE=4 SV=1	1.174	0.757	0.838	0.110332	0.0121213	0.0376417	0	12.961	6	4	4	1	950	108.9	6.52	13.24	4	0	0.487683	0.0876746	0.125855	6.64	0.24	8.76	98.6	115.9	138.5	8.59	0.13	6.13	High	High	High	High	High	High	High	High	High	1
FALSE	High	Master Protein	A0A0M3K0Q9	Uncharacterized protein OS=Anisakis simplex PE=3 SV=1	1.012	1.123	1.213	0.366468	0.119629	0.0376794	0	400.304	72	40	204	24	479	50.6	5.07	680.46	40	24	0.673364	0.236157	0.125946	1.5	8.38	7.96	11840.3	12692.8	11058.4	4.3	5.62	9.85	High	High	High	High	High	High	High	High	High	1
FALSE	High	Master Protein	A0A0M3KFC6	Uncharacterized protein OS=Anisakis simplex PE=4 SV=1	0.74	0.98	0.647	0.067065	0.691955	0.0377175	0	9.208	25	2	5	2	104	12.1	8.81	14.46	2	0	0.416262	0.770443	0.126001	13.82	14.32	2.87	167.1	122.1	182.3	14.44	8.53	5.09	High	High	High	High	High	High	High	High	High	1
FALSE	High	Master Protein	A0A0M3KB25	Uncharacterized protein OS=Anisakis simplex PE=4 SV=1	1.023	1.497	1.564	0.188295	0.0475677	0.037732	0	17.386	13	2	6	2	215	24.4	4.7	22.35	2	0	0.550788	0.143321	0.126014	2.95	17.51	20.2	369.3	378.1	246.8	3.96	5.76	19.83	High	High	High	High	High	High	High	High	High	1
FALSE	High	Master Protein	F1LBE7	Proteasome subunit alpha type-3 OS=Ascaris suum GN=ASU_10256 PE=2 SV=1	1.089	1.017	1.185	0.712342	0.371424	0.0379087	0	8.646	13	3	5	1	250	27.6	5.97	19.98	3	0	0.86327	0.498585	0.126407	15.96	0.66	5.09	390.2	424.9	373.7	4.08	12.71	13.16	High	High	High	High	High	High	High	High	High	1
FALSE	High	Master Protein	A0A0M3J3F7	Uncharacterized protein OS=Anisakis simplex PE=4 SV=1	1.018	1.347	1.371	0.104437	0.047715	0.0380642	0	22.431	31	4	13	4	169	19.6	6.33	43.96	4	0	0.477748	0.143321	0.126818	0.44	14.39	12.23	521.2	532.1	421	5.72	6.21	12.62	High	High	High	High	High	High	High	High	High	1
FALSE	High	Master Protein	U6NUT8	Uncharacterized protein OS=Haemonchus contortus GN=HCOI_00774400 PE=4 SV=1	1.032	0.777	0.754	0.838988	0.0162365	0.0381589	0	10.564	5	3	6	1	650	69.2	5.45	15.48	3	0	0.927495	0.0931273	0.127079	7.29	7.52	12.18	64.5	63	83.5	9.8	6.27	4.5	High	High	High	High	High	High	High	High	High	1
FALSE	High	Master Protein	A0A0N5A9E2	Uncharacterized protein OS=Syphacia muris PE=4 SV=1	0.854	1.034	0.896	0.0146211	0.278332	0.0382391	0	35.114	64	8	17	2	192	21.6	5.53	58.04	8	6	0.30737	0.410455	0.127257	1.06	5.03	2.14	2162	1833.4	2065.1	1.67	4.64	6.37	High	High	High	High	High	High	High	High	High	1
FALSE	High	Master Protein	A0A0M3JT06	Uncharacterized protein OS=Anisakis simplex PE=4 SV=1	1.122	0.761	0.854	0.0715542	0.0492018	0.0382729	0	16.957	9	4	7	4	588	64.2	6.84	21.73	4	0	0.425978	0.145567	0.127311	5.04	15.82	6.71	154.5	173.3	204.2	8.5	3.34	3.29	High	High	High	High	High	High	High	High	High	1
FALSE	High	Master Protein	A0A0M3K5P6	Uncharacterized protein OS=Anisakis simplex PE=3 SV=1	0.981	1.08	1.104	0.692158	0.209425	0.0382819	0	29.097	29	10	16	10	436	48.8	6.24	45.08	10	0	0.849348	0.335595	0.127311	0.74	7.82	1.36	791.8	818.5	777	3.62	6.37	7.23	High	High	High	High	High	High	High	High	High	1
FALSE	High	Master Protein	A0A0M3IYX0	Uncharacterized protein OS=Anisakis simplex PE=4 SV=1	1.108	1.112	1.232	0.173989	0.606943	0.0383013	0	4.224	13	2	3	2	115	13	6.76	3.49	2	0	0.546385	0.697539	0.127311	9.77	14.29	3.58	407.6	492.4	399.8	6.56	9.01	14.18	High	High	High	High	High	High	High	High	High	1
FALSE	High	Master Protein	P00761	Trypsin OS=Sus scrofa PE=1 SV=1	1.155	1.155	1.497	0.124307	0.130903	0.0383182	0	30.45	22	3	13	3	231	24.4	7.18	39.53	3	0	0.507557	0.249261	0.127311	8.8	9.64	9.43	1371.8	1750.1	1270.4	18.36	9.99	8.67	High	High	High	High	High	High	High	High	High	1
FALSE	High	Master Protein	A0A0M3JX55	Uncharacterized protein OS=Anisakis simplex PE=3 SV=1	0.992	1.091	1.136	0.884246	0.0725674	0.0383672	0	71.352	72	13	48	13	206	23.7	6.71	176.04	13	0	0.949842	0.174134	0.127323	7.44	0.97	5.84	4519.4	4483.9	3950.2	3.51	3.77	4.23	High	High	High	High	High	High	High	High	High	1
FALSE	High	Master Protein	A0A0M3K9Y4	Uncharacterized protein OS=Anisakis simplex PE=4 SV=1	1.057	1.039	1.064	0.17801	0.152149	0.0383813	0	22.197	20	5	10	3	346	38	6.95	33.02	5	0	0.546434	0.27633	0.127334	0.43	1.22	2.18	916.6	950.2	886.1	3.27	1.4	1.46	High	High	High	High	High	High	High	High	High	1
FALSE	High	Master Protein	A0A0N4UQM2	Uncharacterized protein OS=Dracunculus medinensis PE=3 SV=1	1.052	0.827	0.872	0.166413	0.0305603	0.038468	0	8.251	5	2	3	1	548	59.8	6.06	8.97	2	0	0.546385	0.116714	0.127568	4.85	8.28	5.41	14.9	15.2	18	8.18	12.95	14.06	High	High	High	High	High	High	High	High	High	1
FALSE	High	Master Protein	A0A0M3K9K6	Uncharacterized protein OS=Anisakis simplex PE=4 SV=1	1.082	0.715	0.773	0.447196	0.0633921	0.0385807	0	25.989	29	9	13	9	377	44	7.06	30.93	9	0	0.721428	0.161551	0.127815	22.03	14.19	9.21	133.5	152.5	200.7	19.4	9.31	5.77	High	High	High	High	High	High	High	High	High	1
FALSE	High	Master Protein	A0A0M3JW74	Uncharacterized protein OS=Anisakis simplex PE=3 SV=1	0.997	0.879	0.774	0.66886	0.0959441	0.0386832	0	28.792	24	7	9	7	424	47.6	5.9	28.18	7	0	0.835566	0.205345	0.128119	7.75	0.07	2.34	469.3	459.2	585.1	8.26	1.67	6.25	High	High	High	High	High	High	High	High	High	1
FALSE	High	Master Protein	A0A0M3JA06	Galectin OS=Anisakis simplex PE=4 SV=1	1.085	1.063	1.241	0.158804	0.205543	0.0387364	0	10.94	40	3	8	2	103	12.3	7.56	29.85	3	0	0.546385	0.331611	0.128277	8.87	0.05	10.43	242	272.3	227.7	5.37	10.62	16.69	High	High	High	High	High	High	High	High	High	1
FALSE	High	Master Protein	A0A0B2VTM6	Far upstream element-binding protein 1 (Fragment) OS=Toxocara canis GN=Fubp1 PE=4 SV=1	1.113	1.023	1.154	0.14056	0.405041	0.0388906	0	22.547	12	7	15	4	614	64.2	7.4	54.5	7	3	0.529455	0.523764	0.128607	9.23	5.68	7.22	1640.5	1905.8	1603.1	8.92	5.39	1.83	High	High	High	High	High	High	High	High	High	1
FALSE	High	Master Protein	A0A0M3K9I2	Nucleoside diphosphate kinase OS=Anisakis simplex PE=3 SV=1	1.065	1.225	1.219	0.221771	0.101549	0.0390783	0	48.371	39	7	27	7	238	26.6	6.55	97.04	7	0	0.5771	0.212003	0.128861	3.97	2.65	8.6	1806.4	1948.1	1597.8	5.13	2.01	9.21	High	High	High	High	High	High	High	High	High	1
FALSE	High	Master Protein	A0A0M3HPH0	Uncharacterized protein OS=Ascaris lumbricoides PE=4 SV=1	0.84	0.716	0.739	0.644385	0.23718	0.0391502	0	4.995	7	2	2	1	403	45.6	9.35	5.73	2	1	0.825554	0.366816	0.128861	26.55	28.88	4.19	41.3	40.5	57.5	19.45	21.33	12.37	High	High	High	High	High	High	High	High	High	1
FALSE	High	Master Protein	A0A0M3JZF0	Uncharacterized protein OS=Anisakis simplex PE=4 SV=1	1.158	0.771	0.893	0.0584828	0.00852673	0.039232	0	18.513	46	4	13	4	76	8.5	7.9	31.93	4	0	0.409319	0.0861298	0.128861	3.47	2.25	1.24	214.5	248.5	278.1	5	2.86	0.6	High	High	High	High	High	High	High	High	High	1
FALSE	High	Master Protein	A0A0M3K6Q9	Uncharacterized protein OS=Anisakis simplex PE=3 SV=1	0.945	0.809	0.706	0.0896906	0.0692625	0.0392517	0	70.678	45	17	44	6	305	33.8	9.52	139.71	17	11	0.465829	0.17096	0.128861	0.21	8.97	13.58	4676.4	4298.8	5891.3	2.4	3.01	13.04	High	High	High	High	High	High	High	High	High	1
FALSE	High	Master Protein	A0A0M3JS26	Uncharacterized protein OS=Anisakis simplex PE=4 SV=1	0.963	0.763	0.735	0.630207	0.149561	0.0393137	0	4.134	3	1	1	1	561	63.2	9.25	4.18	1	0	0.822551	0.273415	0.128977	22.37	1.43	1.67	28.4	26.6	36.3	8.52	15.09	6.45	High	High	High	High	High	High	High	High	High	1
FALSE	High	Master Protein	A0A0M3J8F3	Uncharacterized protein OS=Anisakis simplex PE=3 SV=1	1.149	0.562	0.636	0.0577268	0.0374832	0.0393541	0	19.215	36	3	3	2	147	16.5	9.77	14.65	3	0	0.409319	0.129234	0.128977	2.42	25.47	11.65	37.2	43.2	66.1	8.13	3.39	11.99	High	High	High	High	High	High	High	High	High	1
FALSE	High	Master Protein	A0A0M3K3F2	Uncharacterized protein OS=Anisakis simplex PE=4 SV=1	1.032	1.658	1.712	0.940327	0.0194452	0.0394029	0	93.768	58	17	54	15	328	38.5	5.11	166.38	17	0	0.978333	0.101359	0.129062	0.63	10.53	11.21	2971	2897.3	1793.6	3.53	4.71	14.5	High	High	High	High	High	High	High	High	High	1
FALSE	High	Master Protein	A0A0M3JFN8	Uncharacterized protein OS=Anisakis simplex PE=4 SV=1	1.051	0.75	0.748	0.681135	0.0786368	0.0394051	0	28.591	38	5	7	4	185	18.9	11.53	27.12	5	0	0.842119	0.181008	0.129062	7.83	10.4	7.58	244.7	265.2	354.7	9.47	2.24	13.98	High	High	High	High	High	High	High	High	High	1
FALSE	High	Master Protein	A0A0M3JZN2	Uncharacterized protein OS=Anisakis simplex PE=4 SV=1	1.01	1.116	1.128	0.99406	0.193786	0.0394253	0	37.137	36	6	15	6	217	23.3	7.77	48.48	6	0	0.999294	0.322072	0.129087	9.11	11.44	3.04	997.2	1007.4	893.4	2.34	5.51	10.18	High	High	High	High	High	High	High	High	High	1
FALSE	High	Master Protein	A0A0M3IZU8	Uncharacterized protein OS=Anisakis simplex PE=3 SV=1	0.936	1.118	1.04	0.170578	0.0826711	0.0394584	0	212.267	57	36	113	28	678	75.8	8.24	413.21	36	3	0.546385	0.186178	0.129123	3.45	4.22	0.8	9275.9	7833.4	7548.3	6.32	7.95	7.53	High	High	High	High	High	High	High	High	High	1
FALSE	High	Master Protein	A0A0M3JWH3	Uncharacterized protein OS=Anisakis simplex PE=4 SV=1	0.991	0.853	0.797	0.536255	0.0165685	0.0397868	0	39.569	33	10	18	10	466	50.6	8.78	59.99	10	0	0.790935	0.0942511	0.129123	5.89	2.3	7.11	1372.1	1359.7	1705.7	5.4	3.29	4.24	High	High	High	High	High	High	High	High	High	1
FALSE	High	Master Protein	F1LAL0	Ribosomal protein L19 OS=Ascaris suum PE=2 SV=1	0.963	0.794	0.771	0.0308649	0.0555553	0.0398	0	30.402	13	4	17	4	208	24.9	11.17	47.74	4	0	0.364267	0.152243	0.129123	1.3	7.54	3.99	556.4	540.3	700.4	3.02	1.98	9.53	High	High	High	High	High	High	High	High	High	1
FALSE	High	Master Protein	F1KPJ6	Transmembrane cell adhesion receptor mua-3 OS=Ascaris suum PE=2 SV=1	2.325	0.565	1.276	0.0135232	0.00966015	0.0398827	0	40.147	4	9	14	1	3675	404.9	5.3	39.45	9	0	0.297322	0.0861298	0.129123	13.81	11.62	4.27	48.1	105.3	82.5	9.1	10.32	3.06	High	High	High	High	High	High	High	High	High	1
FALSE	High	Master Protein	A0A0N4V687	Uncharacterized protein OS=Enterobius vermicularis PE=3 SV=1	0.889	0.693	0.616	0.402114	0.0129879	0.0399248	0	62.824	38	13	33	1	509	56.4	5.36	96.24	13	0	0.683566	0.0884585	0.129123	26.46	0.12	7.83	26.2	23.3	43.2	17.82	12.27	14.57	High	High	High	High	High	High	High	High	High	1
FALSE	High	Master Protein	A0A0M3K064	Uncharacterized protein OS=Anisakis simplex PE=4 SV=1	0.859	1.319	1.267	0.230471	0.0193904	0.0401527	0	64.281	53	9	32	9	164	17.7	8.38	122.09	9	0	0.582699	0.101095	0.12917	0.58	3.74	4.74	4890.8	4300.5	3708.2	2.2	8.36	5.3	High	High	High	High	High	High	High	High	High	1
FALSE	High	Master Protein	Q14QT4	Cystatin OS=Anisakis simplex GN=anis4 PE=2 SV=1	0.965	1.516	1.462	0.956765	0.135293	0.0401892	0	42.912	47	6	24	6	115	12.7	5.86	96.1	6	0	0.990044	0.254796	0.129234	6.99	9.5	2.4	2655.4	2758	1886	5.94	8.55	19.43	High	High	High	High	High	High	High	High	High	1
FALSE	High	Master Protein	A0A0M3JUG1	Uncharacterized protein OS=Anisakis simplex PE=3 SV=1	0.935	0.916	0.816	0.279849	0.531714	0.0402071	0	41.718	45	9	11	9	244	28.6	6.71	45.35	9	0	0.609615	0.62884	0.129274	7.78	8.77	1.41	549.5	499.5	608.6	12.68	5.31	1.01	High	High	High	High	High	High	High	High	High	1
FALSE	High	Master Protein	A0A0M3JM08	Uncharacterized protein OS=Anisakis simplex PE=4 SV=1	1.03	1.226	1.366	0.314918	0.0729669	0.040243	0	12.952	40	5	9	5	78	9.9	5.72	35.13	5	0	0.641566	0.174985	0.129355	4.21	5.77	14.99	921.6	968.8	709.4	10.07	6.76	4.76	High	High	High	High	High	High	High	High	High	1
FALSE	High	Master Protein	A8XGF6	Superoxide dismutase OS=Caenorhabditis briggsae GN=sod-2 PE=3 SV=2	1.022	1.681	1.685	0.357715	0.0155078	0.0404743	0.008	1.355	16	1	1	1	223	24.8	8.65	2.81	1	0	0.665381	0.0921872	0.129963	2.76	4.06	1.32	15.2	15.5	8.6	10.91	22.62	4.32	High	High	High	High	High	High	High	High	High	1
FALSE	High	Master Protein	A0A0B2V4V8	rRNA 2'-O-methyltransferase fibrillarin OS=Toxocara canis GN=fib-1 PE=3 SV=1	0.891	0.705	0.659	0.0639896	0.0914458	0.0404749	0	12.838	21	5	7	1	296	31.7	9.42	23.77	5	4	0.412663	0.198698	0.129963	0.81	3.44	7.42	172.5	153.6	227.9	7.96	4.29	9.42	High	High	High	High	High	High	High	High	High	1
FALSE	High	Master Protein	A0A0J9XVE6	BMA-RSP-1, isoform d OS=Brugia malayi GN=Bma-rsp-1 PE=4 SV=1	1.004	0.864	0.881	0.551462	0.111367	0.0405428	0	7.868	6	2	3	2	357	40.7	9.86	10.22	2	0	0.797871	0.224786	0.129963	7.81	9.99	2.33	286.1	283	321	14.5	1.21	5.06	High	High	High	High	High	High	High	High	High	1
FALSE	High	Master Protein	A0A0M3KFG0	Uncharacterized protein OS=Anisakis simplex PE=4 SV=1	0.929	0.817	0.771	0.246119	0.0512771	0.0406117	0	27.516	31	4	13	4	90	10	10.15	61.24	4	0	0.589209	0.147413	0.130166	10.7	9.01	11.26	1267.9	1151.3	1493.4	7.61	2.29	7.6	High	High	High	High	High	High	High	High	High	1
FALSE	High	Master Protein	A0A0M3K1N1	tRNA-splicing ligase RtcB homolog OS=Anisakis simplex PE=3 SV=1	1.064	0.666	0.636	0.718977	0.0350472	0.0406665	0.002	2.584	2	1	2	1	515	56.5	7.62	6.49	1	0	0.86545	0.12495	0.130324	10.26	15.05	8.77	60.5	64.4	94.4	2.91	8.95	13.12	High	High	High	High	High	High	High	High	High	1
FALSE	High	Master Protein	A0A0M3JZD0	Uncharacterized protein OS=Anisakis simplex PE=3 SV=1	0.981	0.945	0.874	0.446413	0.145043	0.0407645	0	135.258	40	28	52	25	849	95.9	5.96	163.18	28	4	0.720263	0.268625	0.130548	5.49	0.09	4.61	2856	2906.6	3377.4	6.59	2.7	6.74	High	High	High	High	High	High	High	High	High	1
FALSE	High	Master Protein	F1LCD7	Transthyretin-like protein 5 OS=Ascaris suum PE=2 SV=1	1.019	1.38	1.345	0.551442	0.0758192	0.0408514	0.002	2.126	11	1	1	1	144	16	4.65	2.16	1	0	0.797871	0.178057	0.130548	6.02	2.79	9.65	14.8	15.7	11.6	7.92	9.97	13.36	High	High	High	High	High	High	High	High	High	1
FALSE	High	Master Protein	A0A0M3JWG1	Uncharacterized protein OS=Anisakis simplex PE=4 SV=1	1.024	1.07	1.132	0.588833	0.255394	0.040951	0	24.803	29	3	6	3	135	15	5.33	27.87	3	0	0.819147	0.384405	0.130548	10.19	7.96	4.64	217	222.3	192.1	9.3	1.5	4.5	High	High	High	High	High	High	High	High	High	1
FALSE	High	Master Protein	A0A0N5E3H2	Uncharacterized protein OS=Trichuris muris PE=4 SV=1	1.032	1.336	1.316	0.847153	0.0388997	0.0409637	0	21.495	37	3	7	3	97	11	9.2	27.93	3	0	0.929937	0.13133	0.130548	9.7	13.84	10.71	278.7	281.4	230	6.45	5.03	11.92	High	High	High	High	High	High	High	High	High	1
FALSE	High	Master Protein	A0A0M3KAC3	Uncharacterized protein OS=Anisakis simplex PE=3 SV=1	0.963	1.207	1.158	0.686942	0.0661011	0.0409842	0	50.311	58	9	19	2	236	25.5	8.22	71.22	9	0	0.846012	0.166758	0.130596	10.28	4.51	4.97	129.4	121.1	111.4	3.31	8.17	8.51	High	High	High	High	High	High	High	High	High	1
FALSE	High	Master Protein	A0A0M3J483	Uncharacterized protein OS=Anisakis simplex PE=4 SV=1	1.04	0.708	0.743	0.872177	9.22771e-05	0.0411173	0	13.286	15	4	5	4	397	43	8.63	13.34	4	0	0.944244	0.0529565	0.130772	6.03	0.38	4.23	362.4	371.7	507.3	5.97	7.24	5.93	High	High	High	High	High	High	High	High	High	1
FALSE	High	Master Protein	A0A0M3KH09	Uncharacterized protein OS=Anisakis simplex PE=4 SV=1	0.975	0.755	0.748	0.210827	0.0361841	0.041218	0	11.062	14	2	4	2	185	21.9	8.81	13.36	2	0	0.57142	0.127902	0.130845	2.31	2.3	1.45	158.9	155	212.3	1.55	3.55	10.3	High	High	High	High	High	High	High	High	High	1
FALSE	High	Master Protein	A0A0M3K456	Uncharacterized protein OS=Anisakis simplex PE=4 SV=1	1.214	1.618	1.964	0.664108	0.157839	0.0412394	0	17.122	16	3	8	3	163	16.8	8.13	28.64	3	0	0.83461	0.282933	0.130895	2.87	41.43	19.57	696.9	676	344.2	14.77	18.27	41.96	High	High	High	High	High	High	High	High	High	1
FALSE	High	Master Protein	A0A0M3JX08	Uncharacterized protein OS=Anisakis simplex PE=3 SV=1	0.928	1.34	1.149	0.285671	0.0544234	0.0413033	0	76.072	79	11	57	11	183	21	6.44	223.77	11	0	0.615664	0.151558	0.131063	11.64	6.16	4.38	5001.8	4468.4	3840.9	9.43	4.01	2.12	High	High	High	High	High	High	High	High	High	1
FALSE	High	Master Protein	W2TYU2	Fatty acid oxidation complex, alpha subunit (Fragment) OS=Necator americanus GN=NECAME_01330 PE=4 SV=1	0.818	0.801	0.671	0.372479	0.0123152	0.0414168	0.002	2.963	3	2	3	1	1565	169.8	9.13	6.52	2	0	0.679082	0.0876746	0.131388	2.57	3.43	6.15	14.9	13.1	18.6	16.4	6.8	12.11	High	High	High	High	High	High	High	High	High	1
FALSE	High	Master Protein	A0A0M3IZ49	Uncharacterized protein OS=Anisakis simplex PE=4 SV=1	1.004	0.505	0.412	0.457321	0.0357932	0.0415954	0	7.978	10	4	5	2	532	60.5	6.98	13.85	4	0	0.727935	0.126806	0.131901	0.82	32.03	3.45	37.8	33.9	69.7	19.68	14.17	18.2	High	High	High	High	High	High	High	High	High	1
FALSE	High	Master Protein	A0A0M3IYB9	Uncharacterized protein OS=Anisakis simplex PE=4 SV=1	1.149	1.034	1.153	0.120254	0.732908	0.0417032	0	14.016	17	3	7	3	183	20.1	8.62	28.46	3	0	0.499979	0.800943	0.132039	7.51	1.83	4.52	606.3	695.3	602.8	6.94	1.18	3.67	High	High	High	High	High	High	High	High	High	1
FALSE	High	Master Protein	A0A0M3JSD5	Uncharacterized protein OS=Anisakis simplex PE=3 SV=1	0.82	0.889	0.758	0.0763411	0.465727	0.0417725	0	69.148	52	17	32	15	410	46.6	8.22	98.77	17	2	0.437272	0.578901	0.132039	5.29	13.54	6.03	2346.6	2022.7	2691.3	5.92	5.12	13.46	High	High	High	High	High	High	High	High	High	1
FALSE	High	Master Protein	A0A0M3JF26	Uncharacterized protein OS=Anisakis simplex PE=3 SV=1	1.101	1.078	1.187	0.127769	0.00739532	0.0417947	0	25.739	48	6	16	5	164	19.1	4.86	63.55	6	1	0.515389	0.0861298	0.132039	0.07	0.17	3.15	1892.5	1987.7	1719.8	5.01	3.4	5.05	High	High	High	High	High	High	High	High	High	1
FALSE	High	Master Protein	A0A0M3K9M9	Uncharacterized protein OS=Anisakis simplex PE=3 SV=1	0.985	1.387	1.344	0.771091	0.0146307	0.0418541	0	33.404	45	6	17	6	152	17.7	6.7	61.25	6	0	0.893251	0.0913744	0.132039	2.54	7.21	4.8	1437.1	1558.8	1068.7	7.98	6.87	10.83	High	High	High	High	High	High	High	High	High	1
FALSE	High	Master Protein	A0A0M3K9Z2	Uncharacterized protein OS=Anisakis simplex PE=3 SV=1	0.992	0.65	0.643	0.583127	0.0228004	0.0418744	0	34.607	21	6	13	3	475	54.2	8.29	42.15	6	0	0.813854	0.104846	0.132039	0.47	12.82	22.9	136.1	137.1	213.3	2.57	2.38	13.41	High	High	High	High	High	High	High	High	High	1
FALSE	High	Master Protein	A0A090MZ47	Spartin OS=Strongyloides ratti GN=SRAE_2000296200 PE=4 SV=1	0.967	0.842	0.795	0.399299	0.17792	0.0419017	0.004	1.701	3	1	1	1	534	59.6	8.03	2.66	1	0	0.683566	0.303245	0.132039	7.21	11.37	3.52	76.6	73.2	92.1	17.61	4.8	5.29	High	High	High	High	High	High	High	High	High	1
FALSE	High	Master Protein	A0A0M3JYD1	Uncharacterized protein OS=Anisakis simplex PE=3 SV=1	1.119	0.672	0.757	0.181996	0.0140573	0.0419498	0	4.197	4	2	3	2	435	47.9	6.11	9.81	2	0	0.548407	0.091096	0.132039	12.59	9.87	10.93	258.4	313.6	401.1	10.79	7.49	3.72	High	High	High	High	High	High	High	High	High	1
FALSE	High	Master Protein	A0A0M3K8V9	Uncharacterized protein OS=Anisakis simplex PE=4 SV=1	1.23	0.672	0.79	0.0494984	0.00326632	0.042156	0	4.98	9	2	2	2	432	46.5	9.67	2.93	2	0	0.401818	0.0804438	0.132039	2.84	4.98	10.15	45	55.8	70.1	10.27	3.05	10.75	High	High	High	High	High	High	High	High	High	1
FALSE	High	Master Protein	A0A0M3IZU4	Uncharacterized protein OS=Anisakis simplex PE=4 SV=1	0.95	0.901	0.755	0.30248	0.18682	0.0421968	0	80.704	29	14	28	13	580	62	6.54	104.48	14	1	0.629839	0.313407	0.132039	7.43	5.51	9.63	2105.2	1850.9	2422.5	7.53	7.95	16.33	High	High	High	High	High	High	High	High	High	1
FALSE	High	Master Protein	A0A0M3JZV1	Uncharacterized protein OS=Anisakis simplex PE=4 SV=1	0.978	0.835	0.881	0.843412	0.102315	0.0422131	0	52.206	65	5	15	5	79	8.1	8.57	70	5	0	0.928554	0.213135	0.132039	9.62	0.67	3.11	370.8	362.8	435.7	4.2	4.63	4.24	High	High	High	High	High	High	High	High	High	1
FALSE	High	Master Protein	A0A0M3JQ59	Uncharacterized protein OS=Anisakis simplex PE=4 SV=1	0.826	1.715	1.72	0.280579	0.0193845	0.0423067	0	12.298	25	1	2	1	102	11.7	5.54	8.14	1	0	0.609615	0.101087	0.132039	0.06	11.51	5.82	16.8	16.9	9.8	14.96	16.75	0.65	High	High	High	High	High	High	High	High	High	1
FALSE	High	Master Protein	A0A0M3JYV7	Uncharacterized protein OS=Anisakis simplex PE=4 SV=1	0.938	0.761	0.716	0.340686	0.0819071	0.0423863	0	59.796	50	11	25	11	297	32.8	9.77	95.57	11	0	0.653591	0.1848	0.132039	4.56	13.44	4.83	2507.1	2292.3	3307.9	2.25	7.08	14.58	High	High	High	High	High	High	High	High	High	1
FALSE	High	Master Protein	A0A0M3K741	Uncharacterized protein OS=Anisakis simplex PE=4 SV=1	0.801	0.99	0.821	0.0415699	0.870992	0.0424122	0	12.868	15	3	5	3	235	27.6	8.02	14.33	3	0	0.387169	0.906989	0.132051	3.03	2	10.58	176.5	141.3	172.1	10.07	3.84	10.92	High	High	High	High	High	High	High	High	High	1
FALSE	High	Master Protein	A0A090LA91	DNA topoisomerase 2-binding protein 1 OS=Strongyloides ratti GN=SRAE_1000331100 PE=4 SV=1	0.933	1.373	1.281	0.273572	0.00115486	0.0424166	0.004	1.7	1	1	1	1	891	101.4	6.79	3.42	1	0	0.606692	0.0783744	0.132051	10.41	2.61	8.08	167.6	156.3	120.3	3.19	7.69	1.73	High	High	High	High	High	High	High	High	High	1
FALSE	High	Master Protein	A1Z1S6	Macrophage migration inhibitory factor OS=Anisakis simplex GN=mif PE=2 SV=1	1.084	1.272	1.399	0.189282	0.0334581	0.0424769	0	29.508	53	5	20	5	121	13	7.24	66.56	5	0	0.550788	0.121692	0.132168	2.15	3.5	16.74	1347.8	1434.4	1025.4	2.07	4.45	8.18	High	High	High	High	High	High	High	High	High	1
FALSE	High	Master Protein	A0A0M3JQH7	Uncharacterized protein OS=Anisakis simplex PE=3 SV=1	0.945	1.187	1.122	0.0411413	0.0423915	0.0430425	0	23.843	68	4	16	2	75	8.5	8.56	49.22	4	0	0.385444	0.137708	0.133593	1.59	5.36	3.81	536.9	507.6	452.5	1.85	0.54	5.22	High	High	High	High	High	High	High	High	High	1
FALSE	High	Master Protein	A0A0N4VKG7	Glucosamine-6-phosphate isomerase OS=Enterobius vermicularis PE=3 SV=1	0.916	1.248	1.143	0.848985	0.177216	0.0430946	0	7.783	9	2	3	2	271	30.6	7.08	13.24	2	0	0.93082	0.30228	0.133719	9.95	1.99	7	250.9	255.6	223.7	10.03	11.84	7.32	High	High	High	High	High	High	High	High	High	1
FALSE	High	Master Protein	A0A0M3IZZ8	Uncharacterized protein OS=Anisakis simplex PE=4 SV=1	1.251	0.602	0.754	0.00406072	0.00556839	0.0431001	0.006	1.511	4	1	3	1	203	21.7	4.87	9.98	1	0	0.272952	0.0819712	0.133719	0.55	0.6	1.15	524.6	654.1	813.1	4.28	6.16	5.12	High	High	High	High	High	High	High	High	High	1
FALSE	High	Master Protein	A0A0M3KJP7	Uncharacterized protein OS=Anisakis simplex PE=4 SV=1	1.067	1.248	1.175	0.873775	0.0589496	0.0431619	0	31.551	48	3	10	3	110	12.6	7.28	31.56	3	0	0.945445	0.157885	0.133858	0.25	5.35	0.89	351.5	357.2	294.6	6.6	4.42	3.82	High	High	High	High	High	High	High	High	High	1
FALSE	High	Master Protein	A0A0M3KAX2	Uncharacterized protein OS=Anisakis simplex PE=4 SV=1	0.966	0.793	0.702	0.446542	0.0395683	0.0433316	0	20.743	28	6	9	3	182	20.9	9.11	23.43	6	0	0.720421	0.132731	0.134225	9.51	0.08	14.4	260.1	251.2	350	4.06	4.12	9.6	High	High	High	High	High	High	High	High	High	1
FALSE	High	Master Protein	A0A0N4TS35	Uncharacterized protein OS=Brugia pahangi PE=3 SV=1	0.952	0.995	0.895	0.413645	0.426042	0.0436305	0	10.147	4	3	4	1	817	92.2	5.53	13.25	3	0	0.693384	0.542296	0.134888	10.23	1.44	1.11	231.4	223.2	251.1	9.37	2.49	5.38	High	High	High	High	High	High	High	High	High	1
FALSE	High	Master Protein	A0A0M3J9E5	Uncharacterized protein OS=Anisakis simplex PE=4 SV=1	0.956	0.705	0.761	0.780529	0.0191088	0.0437518	0	6.848	10	2	2	2	226	25.3	5.36	6.8	2	0	0.896592	0.100186	0.134888	0.89	0.84	12.32	51.7	53.2	73.7	13.29	6.32	7.86	High	High	High	High	High	High	High	High	High	1
FALSE	High	Master Protein	A0A0M3J6G7	Uncharacterized protein OS=Anisakis simplex PE=4 SV=1	1.015	0.369	0.353	0.53764	0.00996087	0.0437761	0	5.449	7	1	1	1	338	38.5	7.83	3.45	1	0	0.790935	0.0861298	0.134888	10.82	9.07	2.45	8.3	8.4	20.5	11.14	28.71	9.84	High	High	High	High	High	High	High	High	High	1
FALSE	High	Master Protein	A0A0N5DS75	Uncharacterized protein OS=Trichuris muris PE=4 SV=1	1.093	1.09	1.189	0.24684	0.00855198	0.0438556	0	66.047	5	13	33	1	2717	314.9	5.67	115.24	13	0	0.590142	0.0861298	0.134888	2.33	1.27	0.31	202.9	215.5	189.5	4.32	3.23	3.81	High	High	High	High	High	High	High	High	High	1
FALSE	High	Master Protein	A0A0M3JVM9	Uncharacterized protein OS=Anisakis simplex PE=4 SV=1	0.998	1.1	1.129	0.529985	0.483595	0.0438667	0	262.159	79	27	163	12	325	36.3	5.5	569.51	27	17	0.790078	0.594582	0.134888	4.79	4.26	2.4	14377.5	15521.5	14122.1	9.85	6.12	7.13	High	High	High	High	High	High	High	High	High	1
FALSE	High	Master Protein	A0A0M3K1W8	Uncharacterized protein OS=Anisakis simplex PE=4 SV=1	1.915	0.798	1.51	0.0147584	0.0114233	0.0439224	0.002	2.504	2	1	1	1	382	42.9	7.77	3.54	1	0	0.309703	0.0866222	0.134888	1.8	3.92	2.04	62.2	136.6	77.9	13.58	8.63	17.4	High	High	High	High	High	High	High	High	High	1
FALSE	High	Master Protein	A0A0M3JXS3	Transketolase OS=Anisakis simplex PE=3 SV=1	1.093	1.015	1.108	0.295791	0.710106	0.0439418	0	210.459	65	29	96	25	618	66.5	6.71	346.33	29	4	0.621988	0.784288	0.134888	4.18	11.84	0.11	5332.8	5827.9	5255.7	1.09	6.34	8.66	High	High	High	High	High	High	High	High	High	1
FALSE	High	Master Protein	F1L5C6	Phosphatidylethanolamine-binding protein OS=Ascaris suum PE=2 SV=1	0.916	1.416	1.283	0.0779847	0.00607345	0.0440489	0	17.003	19	3	6	1	208	22.6	8.24	21.94	3	0	0.444644	0.0841302	0.135096	1.46	1.62	12.57	232.2	214.8	160.1	8.73	3.23	11.01	High	High	High	High	High	High	High	High	High	1
FALSE	High	Master Protein	A0A0M3JLM5	Uncharacterized protein OS=Anisakis simplex PE=4 SV=1	0.749	1.02	0.677	0.139315	0.926883	0.0440831	0.002	2.289	11	1	1	1	99	11.6	8.94	4.44	1	0	0.526428	0.942758	0.135183	9.93	46.59	16.97	134.3	93.8	131.7	27.25	7.04	14.83	High	High	High	High	High	High	High	High	High	1
FALSE	High	Master Protein	A0A0M3K387	Uncharacterized protein OS=Anisakis simplex PE=3 SV=1	1.122	0.717	0.835	0.198615	0.0407658	0.0440962	0.004	1.665	5	1	1	1	200	22.5	5.29	2.82	1	0	0.563149	0.135004	0.135206	12.33	10.27	6.08	72.6	81.4	100.9	2.41	7.38	8.76	High	High	High	High	High	High	High	High	High	1
FALSE	High	Master Protein	A0A016SHW3	Uncharacterized protein OS=Ancylostoma ceylanicum GN=Acey_s0226.g2768 PE=3 SV=1	1.062	0.761	0.808	0.614281	0.0697156	0.0441244	0	22.709	21	7	20	1	297	32.6	9.74	59.96	7	0	0.822551	0.171664	0.135222	5.55	17.78	5.4	252.6	258.8	320.5	12.35	6.06	15.06	High	High	High	High	High	High	High	High	High	1
FALSE	High	Master Protein	O01673	Tropomyosin OS=Acanthocheilonema viteae PE=2 SV=1	1.27	2.74	2.652	0.370251	0.0813367	0.0441369	0	111.175	36	19	94	1	284	33.2	4.87	349.17	19	0	0.67825	0.18412	0.135242	0.35	9.6	46.3	188.3	200.9	69.3	12.32	13.77	48.93	High	High	High	High	High	High	High	High	High	1
FALSE	High	Master Protein	A0A0M3KFZ4	Uncharacterized protein OS=Anisakis simplex PE=4 SV=1	1.113	0.235	0.259	0.103966	0.0221665	0.044267	0.002	2.034	4	1	1	1	239	25.9	5.11	2.97	1	0	0.476149	0.104846	0.135571	1.05	26.52	25.29	30.4	36.4	126.8	13.27	17.34	28.49	High	High	High	High	High	High	High	High	High	1
FALSE	High	Master Protein	F1LEB3	Troponin I 2 (Fragment) OS=Ascaris suum PE=2 SV=1	0.968	1.458	1.401	0.851677	0.0024564	0.0443595	0	72.144	29	9	66	1	273	31.4	5.27	196.31	9	0	0.932512	0.0804438	0.135643	23.28	1.05	11.95	150.3	138	97.6	16.64	12.56	17.02	High	High	High	High	High	High	High	High	High	1
FALSE	High	Master Protein	A0A0M3JV37	Uncharacterized protein OS=Anisakis simplex PE=4 SV=1	0.943	0.789	0.744	0.151962	0.0303768	0.0443654	0	44.144	38	11	15	10	423	47.1	8.7	44.38	11	1	0.540879	0.116239	0.135643	3.6	7.58	14.48	577.6	537.3	731.9	5.21	1.8	12.42	High	High	High	High	High	High	High	High	High	1
FALSE	High	Master Protein	A0A0M3KEU9	Uncharacterized protein OS=Anisakis simplex PE=4 SV=1	1.06	0.814	0.867	0.274795	0.0881929	0.0444031	0	47.51	54	11	22	11	164	18.9	7.17	64.32	11	0	0.608315	0.19368	0.135723	0.69	1.88	2.58	1709	1797.5	2109.8	2.08	5.34	9.37	High	High	High	High	High	High	High	High	High	1
FALSE	High	Master Protein	A0A0M3KG74	Uncharacterized protein OS=Anisakis simplex PE=4 SV=1	0.968	0.839	0.811	0.253338	0.104761	0.0445952	0	11.053	11	2	3	2	308	34.3	8.65	10.04	2	0	0.597381	0.216907	0.135912	4.13	13.46	9.71	67.1	67.4	84	9.07	6.8	7.68	High	High	High	High	High	High	High	High	High	1
FALSE	High	Master Protein	A0A0M3JS34	Peptidyl-prolyl cis-trans isomerase OS=Anisakis simplex PE=4 SV=1	1.026	0.789	0.705	0.867963	0.218052	0.0446517	0	14.366	20	5	6	5	270	30.3	6.13	19.18	5	0	0.941551	0.345592	0.135912	35.85	19.26	19.07	432.8	355.7	527	31.84	16.07	4.19	High	High	High	High	High	High	High	High	High	1
FALSE	High	Master Protein	A0A0M3JMT2	Uncharacterized protein OS=Anisakis simplex PE=4 SV=1	0.957	0.399	0.443	0.910495	0.00746302	0.0447579	0	4.355	18	1	1	1	84	10	6.51	3.56	1	0	0.962525	0.0861298	0.135912	27.92	20.19	28.87	43.7	41.8	102	5.01	22.9	16.17	High	High	High	High	High	High	High	High	High	1
FALSE	High	Master Protein	F1L894	Hydroxysteroid dehydrogenase-like protein 2 OS=Ascaris suum PE=2 SV=1	0.851	1.477	1.244	0.00219474	0.0182982	0.0447744	0	13.55	10	4	5	3	411	44.8	8.48	19.99	4	0	0.272952	0.0981169	0.135912	1.45	0.64	2.09	515.9	445.9	378	5.5	4.75	8.48	High	High	High	High	High	High	High	High	High	1
FALSE	High	Master Protein	E5S8V0	Calcium-transporting ATPase OS=Trichinella spiralis GN=Tsp_00168 PE=3 SV=1	0.881	0.645	0.65	0.595493	0.0167327	0.0449284	0	48.299	10	8	24	1	852	94.4	6.32	86.4	8	0	0.821662	0.0946216	0.135912	7.82	6.45	16.85	28.2	32.1	44.8	24.44	22.46	14.71	High	High	High	High	High	High	High	High	High	1
FALSE	High	Master Protein	A0A0M3JW12	Uncharacterized protein OS=Anisakis simplex PE=4 SV=1	0.967	1.139	1.114	0.733199	0.278534	0.0450543	0	12.359	9	3	3	3	467	52.6	6.58	9.97	3	0	0.875094	0.410621	0.136175	0.45	14.65	1.51	85.6	98.1	82.6	12.01	11.29	9.19	High	High	High	High	High	High	High	High	High	1
FALSE	High	Master Protein	A0A0M3J081	Uncharacterized protein OS=Anisakis simplex PE=4 SV=1	0.956	1.207	1.212	0.278626	0.0780069	0.045103	0	15.939	54	7	12	7	107	12.1	8.43	43.02	7	0	0.609615	0.181008	0.136305	6.99	0.7	7.66	2629.8	2522	2160.7	0.57	6.18	12.93	High	High	High	High	High	High	High	High	High	1
FALSE	High	Master Protein	A0A0N4Y9W6	Uncharacterized protein OS=Nippostrongylus brasiliensis PE=4 SV=1	1.004	1.18	1.157	0.985807	0.00843454	0.0451412	0	9.38	13	2	8	1	191	20.8	8.28	16.43	2	0	0.999294	0.0861298	0.136376	5.91	3.45	4.29	105	105.4	91.1	2.72	2.44	3.93	High	High	High	High	High	High	High	High	High	1
FALSE	High	Master Protein	A0A0M3KEQ7	Uncharacterized protein OS=Anisakis simplex PE=4 SV=1	0.876	0.931	0.828	0.0568912	0.811501	0.045144	0	33.063	39	6	9	6	215	24	9.03	27.5	6	0	0.407144	0.864522	0.136376	6.59	4.51	2.31	246.6	223.9	265	8.67	3.27	3.45	High	High	High	High	High	High	High	High	High	1
FALSE	High	Master Protein	Q25632	Tropomyosin OS=Onchocerca volvulus GN=tmy-1 PE=2 SV=1	0.966	2.269	2.644	0.704645	0.0407966	0.0452517	0	163.683	43	24	95	4	284	33.2	4.72	373.88	24	0	0.859897	0.135023	0.136666	0.33	40.41	10.87	1445.9	1394.2	550.3	15.56	7.13	30.43	High	High	High	High	High	High	High	High	High	1
FALSE	High	Master Protein	A0A0M3K4R4	Uncharacterized protein OS=Anisakis simplex PE=3 SV=1	1.085	0.683	0.75	0.0142487	0.0335951	0.0453569	0	3.917	5	2	2	2	429	48.2	7.85	5.96	2	0	0.301581	0.121692	0.136684	1.86	14.26	9.82	128.9	141.6	188.9	4.28	3.72	8.81	High	High	High	High	High	High	High	High	High	1
FALSE	High	Master Protein	A0A0M3JXA8	Uncharacterized protein OS=Anisakis simplex PE=3 SV=1	0.932	0.836	0.811	0.203801	0.0286219	0.0453679	0	8.242	7	4	6	4	731	84.8	6.87	5.64	4	0	0.567258	0.112863	0.136684	5.12	5.94	4.53	26.4	24.9	30.8	6.24	10.5	1.69	High	High	High	High	High	High	High	High	High	1
FALSE	High	Master Protein	A0A0B2V9E1	Ribonuclease OS=Toxocara canis GN=HRSP12 PE=4 SV=1	1.079	1.125	1.237	0.258083	0.202873	0.0454272	0	21.93	16	2	10	2	176	19	7.18	32.92	2	0	0.598219	0.329655	0.136787	11.98	8.45	2.8	926.4	999.9	823.6	3.72	4.73	13.92	High	High	High	High	High	High	High	High	High	1
FALSE	High	Master Protein	A0A077Z294	Unnamed protein product OS=Trichuris trichiura GN=TTRE_0000102201 PE=4 SV=1	1.112	0.719	0.804	0.249631	0.0359223	0.0454903	0.006	1.496	4	1	1	1	425	44.1	5.14	3.17	1	0	0.594835	0.127168	0.136787	12.74	13.84	10.91	80.1	79.1	104.7	8.62	13.24	6.37	High	High	High	High	High	High	High	High	High	1
FALSE	High	Master Protein	A0A0M3JT42	Peptidyl-prolyl cis-trans isomerase OS=Anisakis simplex PE=3 SV=1	1.316	0.853	1.191	0.0241426	0.0281073	0.0454963	0	89.182	57	11	53	11	205	22.1	7.42	185.02	11	0	0.339017	0.111959	0.136787	1.63	3.9	9.18	3439.9	5096.1	4140.3	7.78	7.83	9.72	High	High	High	High	High	High	High	High	High	1
FALSE	High	Master Protein	A0A0M3K031	Uncharacterized protein OS=Anisakis simplex PE=4 SV=1	1.108	1.031	1.125	0.300209	0.640944	0.0457573	0	9.608	24	3	3	3	162	18	9.7	13.17	3	0	0.627745	0.728226	0.137224	10.4	8.66	2.19	96.4	104.1	93.5	8.63	2.55	1.75	High	High	High	High	High	High	High	High	High	1
FALSE	High	Master Protein	F1KUZ6	Propionyl-CoA carboxylase alpha chain OS=Ascaris suum PE=2 SV=1	0.908	0.915	0.831	0.167205	0.172483	0.045832	0	144.295	32	24	100	1	743	82.3	8.12	348.03	24	33	0.546385	0.299762	0.137379	1.32	0.81	0.51	7462.7	5939.7	7977.1	9.79	9.88	7.11	High	High	High	High	High	High	High	High	High	1
FALSE	High	Master Protein	A0A0M3JHZ3	Uncharacterized protein OS=Anisakis simplex PE=4 SV=1	0.951	1.545	1.364	0.353345	0.0158804	0.0459303	0	11.634	30	2	2	2	90	8.9	9.55	7.8	2	0	0.662264	0.0921872	0.137535	9.15	3.71	15.45	22	20.3	15.6	6.37	8.94	9.84	High	High	High	High	High	High	High	High	High	1
FALSE	High	Master Protein	A0A0M3KCU8	Cystatin OS=Anisakis simplex PE=3 SV=1	0.999	1.098	1.096	0.969907	0.299538	0.0460757	0	49.448	64	6	19	6	116	13	5.5	74.45	6	0	0.993452	0.428445	0.137535	14.97	15.09	0.14	1752	1750	1596.3	8.25	2.72	6.77	High	High	High	High	High	High	High	High	High	1
FALSE	High	Master Protein	A0A0M3I8R3	Uncharacterized protein OS=Ascaris lumbricoides PE=4 SV=1	1.005	0.831	0.785	0.53873	0.0987089	0.0462694	0	14.877	12	3	5	3	200	22.9	9.86	18.47	3	0	0.790935	0.207936	0.137535	5.95	9.45	12.27	270.1	280	332.6	19.32	4.23	9.57	High	High	High	High	High	High	High	High	High	1
FALSE	High	Master Protein	A0A0M3JRD7	Uncharacterized protein OS=Anisakis simplex PE=3 SV=1	0.855	1.034	0.852	0.0802808	0.29607	0.0464251	0	48.522	26	15	22	14	850	95.4	8.29	65.15	15	1	0.449627	0.424645	0.13798	2.8	5.5	8.19	1618.9	1284.5	1565.2	9.96	6.11	4.48	High	High	High	High	High	High	High	High	High	1
FALSE	High	Master Protein	A0A0M3K9U9	Uncharacterized protein OS=Anisakis simplex PE=3 SV=1	0.957	1.362	1.304	0.494878	0.0853487	0.0464885	0	5.278	13	2	3	2	260	27.8	8.78	10.21	2	0	0.758909	0.190279	0.138116	1.94	6.27	4.27	407.9	398.2	317.6	5.72	3.59	9.89	High	High	High	High	High	High	High	High	High	1
FALSE	High	Master Protein	A0A0M3K040	Uncharacterized protein OS=Anisakis simplex PE=4 SV=1	0.96	0.672	0.645	0.676569	0.113206	0.0464948	0.001	3.151	5	1	1	1	245	27	6.3	3.48	1	0	0.838765	0.228029	0.138118	31.15	1.48	7.57	101.7	97.7	151.4	24.6	9.72	5.41	High	High	High	High	High	High	High	High	High	1
FALSE	High	Master Protein	A0A0M3JXS0	Uncharacterized protein OS=Anisakis simplex PE=4 SV=1	1.026	1.137	1.196	0.466974	0.0464082	0.0465881	0	20.664	29	7	13	7	266	31	7.33	45.06	7	0	0.73515	0.142736	0.138189	8.38	3.73	6.61	1472.3	1668.2	1335.1	7.02	8.89	3.84	High	High	High	High	High	High	High	High	High	1
FALSE	High	Master Protein	A0A0N4VHV1	Uncharacterized protein OS=Enterobius vermicularis PE=3 SV=1	1.102	0.694	0.765	0.540848	0.127335	0.0466166	0	9.333	7	2	2	1	429	48.4	7.56	7.78	2	0	0.792672	0.245624	0.138189	3.47	15.59	11.85	50.8	56	73.2	17.9	6.4	3.74	High	High	High	High	High	High	High	High	High	1
FALSE	High	Master Protein	A0A0M3J4J6	Uncharacterized protein OS=Anisakis simplex PE=4 SV=1	1.175	0.722	0.849	0.0325366	0.0382066	0.0466925	0	34.971	49	7	27	5	115	12.6	7.05	94.2	7	3	0.369233	0.130335	0.138189	6.34	8.72	2.28	3412.1	4151.6	4891.8	3.38	7.27	12.38	High	High	High	High	High	High	High	High	High	1
FALSE	High	Master Protein	J9F9V2	Rer1 protein OS=Wuchereria bancrofti GN=WUBG_02737 PE=4 SV=1	1.066	0.805	0.799	0.2573	0.0311946	0.0468622	0.004	1.736	5	1	1	1	194	22.9	8.68	4.16	1	0	0.598219	0.118293	0.138302	3.79	0.4	10.49	184.4	196.7	243.2	4.03	8.79	7.95	High	High	High	High	High	High	High	High	High	1
FALSE	High	Master Protein	A0A0M3JUR2	Eukaryotic translation initiation factor 3 subunit K OS=Anisakis simplex PE=3 SV=1	1.028	1.052	1.134	0.190698	0.150354	0.0468932	0	18.028	31	6	8	6	236	27.4	5.81	27.72	6	0	0.552477	0.274638	0.138376	2.32	0.43	6.88	482	518.4	457.2	4.79	3.25	1.96	High	High	High	High	High	High	High	High	High	1
FALSE	High	Master Protein	G1FMP3	24 kDa protein OS=Anisakis simplex PE=2 SV=1	0.931	0.856	0.709	0.271188	0.176713	0.0470377	0	38.117	38	9	34	9	212	23.5	8.69	98.53	9	0	0.606284	0.301625	0.138768	0.51	18.67	16.36	2528.6	2175.5	3069.9	15.4	10.18	3.72	High	High	High	High	High	High	High	High	High	1
FALSE	High	Master Protein	A0A0M3J6G4	Peptidyl-prolyl cis-trans isomerase OS=Anisakis simplex PE=3 SV=1	1.042	1.126	1.248	0.39833	0.138373	0.0470976	0	35.794	43	4	20	2	114	12.6	8.88	57.82	4	0	0.683566	0.258981	0.1389	9.42	5.11	10.43	718.3	748.4	621.6	1.67	4.85	11.35	High	High	High	High	High	High	High	High	High	1
FALSE	High	Master Protein	A0A0M3JXJ4	Uncharacterized protein OS=Anisakis simplex PE=4 SV=1	0.932	0.73	0.701	0.0916267	0.0468788	0.0471002	0	16.796	41	6	10	1	94	11	9.99	37.97	6	0	0.465829	0.142736	0.1389	4.38	16.54	14.4	91.2	87.6	125	3.83	7.46	8.05	High	High	High	High	High	High	High	High	High	1
FALSE	High	Master Protein	A0A0M3JSQ0	Uncharacterized protein OS=Anisakis simplex PE=4 SV=1	1.29	0.362	0.443	0.808012	0.00391158	0.0474189	0	20.073	24	6	8	6	244	28	7.78	28.18	6	0	0.911972	0.0804438	0.139571	21.04	4.05	11.51	607.4	783.5	1865.4	13.97	27.53	10.65	High	High	High	High	High	High	High	High	High	1
FALSE	High	Master Protein	A0A0N4V9N5	Uncharacterized protein OS=Enterobius vermicularis PE=3 SV=1	1.121	0.661	0.741	0.78628	0.00609658	0.0474618	0	7.344	3	2	2	2	774	87	6.51	7.47	2	0	0.899143	0.0841302	0.139599	9.41	2.99	6.04	135.9	145.7	209.8	17.64	6.96	12.41	High	High	High	High	High	High	High	High	High	1
FALSE	High	Master Protein	A0A0M3KJS5	Uncharacterized protein OS=Anisakis simplex PE=4 SV=1	1.009	0.775	0.759	0.928191	0.0727517	0.0475527	0	13.462	25	4	10	4	134	16	11.56	27.82	4	0	0.970653	0.174523	0.139814	4.04	4.61	4.4	597.4	603.4	794.9	4.49	0.18	13.79	High	High	High	High	High	High	High	High	High	1
FALSE	High	Master Protein	A0A0M3JYS8	Uncharacterized protein OS=Anisakis simplex PE=4 SV=1	1.668	0.885	1.477	0.00703372	0.12427	0.0478436	0	65.862	39	7	27	7	230	25.5	6.79	95.03	7	0	0.272952	0.242194	0.140529	6.63	11.5	18.42	1465.6	2480.8	1564.5	5.85	8.17	12.92	High	High	High	High	High	High	High	High	High	1
FALSE	High	Master Protein	A0A0B2V1C2	Cuticle collagen dpy-5 OS=Toxocara canis GN=dpy-5 PE=4 SV=1	0.812	1.678	1.552	0.309196	0.0202752	0.0480817	0	6.866	4	1	9	1	294	30.1	7.05	36	1	0	0.635644	0.10299	0.141063	12.37	8.74	22.6	2067	1798	1158.5	14.71	6.25	10.5	High	High	High	High	High	High	High	High	High	1
FALSE	High	Master Protein	A0A0M3JGU2	Uncharacterized protein OS=Anisakis simplex PE=4 SV=1	1.221	0.729	0.877	0.0221507	0.000290516	0.0481291	0	3.963	31	2	3	2	54	6.3	6.52	9.1	2	0	0.338661	0.0690929	0.141063	6.52	0.47	6.2	330.1	382.3	451.6	6.69	5.33	7.29	High	High	High	High	High	High	High	High	High	1
FALSE	High	Master Protein	A0A0M3IZF4	Uncharacterized protein OS=Anisakis simplex PE=4 SV=1	0.984	0.85	0.836	0.375056	0.00679225	0.0481402	0	18.394	21	4	6	4	301	32.3	5.38	19.76	4	0	0.679182	0.0859803	0.141063	3.3	0.68	3.96	99	95.5	116.5	4.19	2.4	6.61	High	High	High	High	High	High	High	High	High	1
FALSE	High	Master Protein	A0A0M3J6Y2	Uncharacterized protein OS=Anisakis simplex PE=4 SV=1	0.813	1.047	0.754	0.0454643	0.871618	0.0481753	0	109.384	77	13	67	10	175	19.5	8.54	250.53	13	4	0.39286	0.907582	0.141063	1.68	6.6	14.56	4493.5	3541.8	4697.2	11.8	4.47	6.41	High	High	High	High	High	High	High	High	High	1
FALSE	High	Master Protein	U1MH21	Citrate synthase OS=Ascaris suum GN=ASU_06604 PE=3 SV=1	0.939	0.992	0.931	0.0621933	0.886101	0.048195	0	13.77	11	4	5	3	494	55	8.56	17.06	4	1	0.410179	0.917996	0.141081	3.66	8.16	4.05	497	459.7	507.9	3.51	3.32	4.85	High	High	High	High	High	High	High	High	High	1
FALSE	High	Master Protein	A0A0B2V086	Ubiquitin-like modifier-activating enzyme 1 OS=Toxocara canis GN=UBA1 PE=4 SV=1	1.072	0.678	0.802	0.233719	0.0112961	0.0483325	0	4.412	1	1	1	1	1135	127.8	5.24	3.26	1	0	0.582699	0.0861298	0.141142	9.43	4.72	0.07	13	15	19.4	7.3	9.05	2.84	High	High	High	High	High	High	High	High	High	1
FALSE	High	Master Protein	G4XTD3	Tropomyosin OS=Anisakis simplex PE=2 SV=1	1.03	2.447	2.61	0.529316	0.0411863	0.0484275	0	260.416	61	33	186	5	284	33.1	4.73	707.81	33	0	0.78973	0.135551	0.141142	14.95	22.48	39.77	1700.1	1753.2	671.8	18.49	0.28	36.03	High	High	High	High	High	High	High	High	High	1
FALSE	High	Master Protein	H3EKF0	Uncharacterized protein OS=Pristionchus pacificus GN=WBGene00099787 PE=4 SV=1	1.102	0.629	0.693	0.032697	0.0157346	0.0484539	0	6.845	4	2	4	1	674	76.5	6.47	9.08	2	0	0.369233	0.0921872	0.141142	2.71	7.08	9.97	79.1	87.7	126.7	1.62	2.12	10.7	High	High	High	High	High	High	High	High	High	1
FALSE	High	Master Protein	A0A0M3J3H0	Uncharacterized protein OS=Anisakis simplex PE=4 SV=1	1.016	0.877	0.812	0.797325	0.117385	0.0484881	0	42.052	30	13	21	12	495	57.8	5.77	67.08	13	0	0.90526	0.233196	0.141224	12.98	1.96	5.46	1132.5	1131.8	1378.4	4.32	6.68	12.73	High	High	High	High	High	High	High	High	High	1
FALSE	High	Master Protein	A0A0B2VPX4	Small heat shock protein OV25-1 OS=Toxocara canis GN=OV25-1 PE=3 SV=1	1.008	1.113	1.14	0.620811	0.137197	0.0485037	0	4.648	6	1	5	1	145	16.7	7.14	16.28	1	0	0.822551	0.257262	0.141252	2.41	8.11	0.44	813.7	820.2	723.9	1.87	4.79	7.79	High	High	High	High	High	High	High	High	High	1
FALSE	High	Master Protein	A0A0M3JAJ1	Uncharacterized protein OS=Anisakis simplex PE=4 SV=1	1.049	1.23	1.197	0.386954	0.123367	0.0485166	0	9.102	19	3	5	3	113	12.8	7.53	15.17	3	0	0.683566	0.241273	0.141272	8.81	7.52	4.82	682.2	739.9	618.2	7.22	4.21	12.19	High	High	High	High	High	High	High	High	High	1
FALSE	High	Master Protein	F1KSK3	Alpha-1,4 glucan phosphorylase OS=Ascaris suum GN=ASU_14421 PE=2 SV=1	0.806	0.876	0.716	0.129374	0.0229468	0.0486843	0	85.777	24	15	36	1	852	98.2	6.46	132.98	15	0	0.516818	0.104846	0.141742	14.83	2.27	4.51	25.3	18.7	28.9	8.69	22.95	12.61	High	High	High	High	High	High	High	High	High	1
FALSE	High	Master Protein	A0A0M3IZB6	Catalase OS=Anisakis simplex PE=3 SV=1	0.839	1.009	0.738	0.221436	0.772961	0.048726	0	7.716	12	3	3	3	465	52.9	7.31	8.12	3	0	0.576683	0.839803	0.141808	8.5	26.37	13.98	248.7	207.2	276.3	28.65	6.19	6.93	High	High	High	High	High	High	High	High	High	1
FALSE	High	Master Protein	Q18212	Spliceosome RNA helicase DDX39B homolog OS=Caenorhabditis elegans GN=hel-1 PE=2 SV=1	0.957	0.903	0.83	0.0994061	0.10291	0.048771	0	6.576	8	3	4	1	425	48.5	5.8	10.57	3	2	0.467518	0.213763	0.141808	2.56	8.78	0.28	203.1	186.4	216.1	9.45	8.05	4.9	High	High	High	High	High	High	High	High	High	1
FALSE	High	Master Protein	P11141	Heat shock 70 kDa protein F, mitochondrial OS=Caenorhabditis elegans GN=hsp-6 PE=1 SV=2	0.954	0.972	0.935	0.273934	0.240353	0.0487791	0	36.786	5	3	19	1	657	70.8	6.2	69.79	3	0	0.607123	0.370045	0.141808	5.01	3.67	2.5	527.6	504.4	562.3	3.61	4.72	5.94	High	High	High	High	High	High	High	High	High	1
FALSE	High	Master Protein	A0A0M3JRV0	Uncharacterized protein OS=Anisakis simplex PE=4 SV=1	1.027	0.834	0.857	0.935929	0.0115771	0.0488147	0	66.487	50	14	31	14	337	38.1	7.77	109.62	14	0	0.975582	0.0871425	0.141854	8.56	2.16	2	2465.4	2456.2	3124.8	4.66	6.22	5.85	High	High	High	High	High	High	High	High	High	1
FALSE	High	Master Protein	A0A0M3JX83	Uncharacterized protein OS=Anisakis simplex PE=4 SV=1	0.769	1.847	1.421	0.298165	0.128152	0.0491114	0	10.742	7	2	2	2	488	53.9	5.92	10.45	2	0	0.625887	0.245932	0.142528	16.36	39.08	20.15	423.6	309	229.3	24.99	5.44	11.37	High	High	High	High	High	High	High	High	High	1
FALSE	High	Master Protein	A0A0M3K058	Uncharacterized protein OS=Anisakis simplex PE=4 SV=1	1.273	0.574	0.797	0.0488723	0.0322479	0.049344	0	28.161	43	7	13	7	290	32.3	6.71	25.76	7	0	0.401818	0.11997	0.14316	13.49	9.82	7.12	169.1	213.1	294.8	7.23	7.14	8.63	High	High	High	High	High	High	High	High	High	1
FALSE	High	Master Protein	A0A0M3J159	Uncharacterized protein OS=Anisakis simplex PE=3 SV=1	1.013	1.101	1.185	0.395337	0.0530945	0.049393	0	71.323	70	11	112	11	116	13.2	6.79	277.89	11	0	0.683566	0.149584	0.143274	3.07	1.09	3.45	4232.9	4354.2	3845.1	3.06	4.26	7.68	High	High	High	High	High	High	High	High	High	1
FALSE	High	Master Protein	A0A0M3KGA6	Uncharacterized protein OS=Anisakis simplex PE=3 SV=1	0.864	1.491	1.195	0.102951	0.00653582	0.0497915	0	16.356	26	3	8	2	152	17	5.9	29.61	3	0	0.473991	0.0841302	0.144359	10.6	4.64	1.93	479	388.6	321.3	4.69	8.93	0.7	High	High	High	High	High	High	High	High	High	1
FALSE	High	Master Protein	A0A0D8Y517	Uncharacterized protein OS=Dictyocaulus viviparus GN=DICVIV_02546 PE=3 SV=1	0.94	0.862	0.811	0.210236	0.0230449	0.0498474	0.003	1.96	2	1	1	1	444	50.1	9.35	3.8	1	0	0.569884	0.104846	0.144438	4.23	1.54	10.62	186.9	174.5	233.1	7.7	5.96	8.95	High	High	High	High	High	High	High	High	High	1
FALSE	High	Master Protein	A0A0M3KBE3	Uncharacterized protein OS=Anisakis simplex PE=4 SV=1	1.107	0.983	1.105	0.0944167	0.640639	0.049855	0	142.212	59	30	85	10	421	48.3	6.23	318.54	30	25	0.465829	0.727985	0.144438	4.79	2.52	2.2	9103.5	9493.7	8493.1	6.11	3.86	7.55	High	High	High	High	High	High	High	High	High	1
FALSE	High	Master Protein	A0A0M3KKG4	Uncharacterized protein OS=Anisakis simplex PE=4 SV=1	1.044	0.812	0.77	0.612247	0.0723955	0.0499944	0	9.801	39	2	3	2	82	9.4	4.92	13.21	2	0	0.822551	0.17381	0.144694	15.09	6.74	3.1	146.7	154.2	180.8	3.24	8.21	9.64	High	High	High	High	High	High	High	High	High	1
FALSE	High	Master Protein	A0A0M3JY22	Uncharacterized protein OS=Anisakis simplex PE=3 SV=1	1.078	0.837	0.891	0.611066	0.0491762	0.049999	0	27.381	52	7	22	7	129	14.3	9.61	82.87	7	0	0.822551	0.14555	0.144694	5.14	1.86	6.74	3161.7	3150.2	3428.8	6.74	8.37	7.63	High	High	High	High	High	High	High	High	High	1
FALSE	High	Master Protein	A0A0M3HRG6	Uncharacterized protein OS=Ascaris lumbricoides PE=4 SV=1	0.957	1.307	1.206	0.334216	0.0212079	0.0500199	0	27.156	18	5	8	2	343	38.1	7.88	30.96	5	0	0.653241	0.103986	0.144718	8.14	4.16	9.78	318.7	304.9	257.6	4.63	4.28	4.72	High	High	High	High	High	High	High	High	High	1
FALSE	High	Master Protein	A0A0M3J2U4	Uncharacterized protein OS=Anisakis simplex PE=4 SV=1	3.522	0.796	2.803	0.00951815	0.221784	0.0500467	0	5.039	8	1	1	1	133	14.5	4.7	3.66	1	0	0.272952	0.35051	0.144732	30.68	28.6	49.94	90.5	318.9	113.7	14.23	6.91	33.88	High	High	High	High	High	High	High	High	High	1
FALSE	High	Master Protein	A0A0M3K8G9	Uncharacterized protein OS=Anisakis simplex PE=4 SV=1	0.859	0.858	0.714	0.128651	0.029481	0.050204	0	9.829	19	3	3	3	201	23.5	9.5	9.43	3	0	0.515766	0.114434	0.144793	4.98	2.93	7.02	126.5	116.1	147.4	4.03	7.62	9.44	High	High	High	High	High	High	High	High	High	1
FALSE	High	Master Protein	A0A0M3KE60	Uncharacterized protein OS=Anisakis simplex PE=4 SV=1	1.031	1.033	1.065	0.225059	0.349183	0.0502793	0	28.11	34	9	12	4	347	39.2	5.71	31.39	9	5	0.581416	0.475342	0.144793	4.37	6.43	1.62	805.7	855.6	803.8	3.16	5.4	8.25	High	High	High	High	High	High	High	High	High	1
FALSE	High	Master Protein	A0A0N4U873	Uncharacterized protein OS=Dracunculus medinensis PE=4 SV=1	1.12	1.457	1.436	0.237602	0.078934	0.0502954	0.007	1.457	1	1	2	1	1721	189.2	5.55	6.32	1	0	0.584668	0.181451	0.144793	6.3	0.09	18.33	229.9	255.7	178	10.45	2.37	17.07	High	High	High	High	High	High	High	High	High	1
FALSE	High	Master Protein	A0A0M3K4K4	Uncharacterized protein OS=Anisakis simplex PE=4 SV=1	1.006	1.771	1.433	0.667945	0.0802315	0.0506416	0	32.205	38	6	15	6	151	16.6	5.35	55.31	6	0	0.835519	0.182517	0.144978	12.04	2.81	13.91	1450.1	1387.6	968.4	19.07	5.95	10.33	High	High	High	High	High	High	High	High	High	1
FALSE	High	Master Protein	F1LB62	Malignant T cell-amplified sequence 1 OS=Ascaris suum GN=ASU_13677 PE=2 SV=1	0.865	1.301	1.126	0.532985	0.197636	0.0506515	0	4.311	15	2	2	1	183	20.7	8.68	5.72	2	0	0.790935	0.326138	0.144978	26.93	17.32	4.81	81.2	77.5	67.9	13.79	15.08	11.25	High	High	High	High	High	High	High	High	High	1
FALSE	High	Master Protein	A0A0M3J9J3	Uncharacterized protein OS=Anisakis simplex PE=3 SV=1	0.672	2.568	2.043	0.933866	0.0598957	0.0506781	0	10.24	3	2	4	2	342	37.9	5.17	17.59	2	0	0.974972	0.15899	0.145037	9.34	38.38	23.07	1234.4	807.5	395.3	53.42	3.19	33.06	High	High	High	High	High	High	High	High	High	1
FALSE	High	Master Protein	F1KS22	Trifunctional enzyme subunit alpha OS=Ascaris suum PE=2 SV=1	0.953	0.955	0.834	0.17521	0.140318	0.0507596	0	13.161	4	3	6	1	765	82.7	9.39	22.16	3	1	0.546434	0.261645	0.145217	1.54	1.08	2.83	638.1	603.8	714.5	6.97	1.58	5.03	High	High	High	High	High	High	High	High	High	1
FALSE	High	Master Protein	A0A0M3JYU4	Eukaryotic translation initiation factor 3 subunit B OS=Anisakis simplex PE=3 SV=1	0.957	0.892	0.779	0.304191	0.0513613	0.05079	0	34.719	21	11	17	11	725	82.8	6.14	45.19	11	0	0.630055	0.147413	0.145286	6.68	2.02	2.59	755.4	723.2	928.3	7.14	2.18	6.23	High	High	High	High	High	High	High	High	High	1
FALSE	High	Master Protein	A0A0M3JZQ3	Uncharacterized protein OS=Anisakis simplex PE=4 SV=1	0.928	0.932	0.848	0.0101995	0.153848	0.0508164	0	28.26	33	8	14	8	291	34.3	8.84	46.12	8	0	0.272952	0.278258	0.145344	1.1	6.96	7.89	1018.6	951.9	1143	3.76	2.73	5.36	High	High	High	High	High	High	High	High	High	1
FALSE	High	Master Protein	A0A0M3JPT7	Uncharacterized protein OS=Anisakis simplex PE=4 SV=1	1.016	1.134	1.209	0.248306	0.0834946	0.0508284	0	12.258	28	1	4	1	64	6.9	7.25	16.88	1	0	0.59187	0.187691	0.145361	1.31	5.04	10.19	221.7	225.2	193.8	0.67	2.43	7.78	High	High	High	High	High	High	High	High	High	1
FALSE	High	Master Protein	A0A0M3JXN4	Uncharacterized protein OS=Anisakis simplex PE=3 SV=1	0.981	0.935	0.832	0.362499	0.574415	0.0509586	0	68.233	32	16	26	13	741	81.2	6.24	73.61	16	3	0.670561	0.667321	0.145646	0.91	16.16	3.88	1316.1	1227.6	1441.5	16.41	3.78	3.72	High	High	High	High	High	High	High	High	High	1
FALSE	High	Master Protein	E5SAK8	T-complex protein 1 subunit eta OS=Trichinella spiralis GN=Tsp_00784 PE=3 SV=1	0.956	0.939	0.908	0.680266	0.429201	0.0509869	0.002	2.874	1	1	1	1	1491	169.3	6.27	3.66	1	0	0.841468	0.543744	0.145646	14.99	10.98	1.65	60.3	56.1	58.6	9.17	4.98	5.98	High	High	High	High	High	High	High	High	High	1
FALSE	High	Master Protein	A0A0M3K093	Uncharacterized protein OS=Anisakis simplex PE=4 SV=1	1.054	1.154	1.216	0.887997	0.173667	0.0515244	0	31.716	37	8	19	8	138	15.2	8.38	65.98	8	0	0.950917	0.300794	0.146515	0.23	4.2	3.98	2490.4	2628.9	2221.7	6.21	15.78	23.72	High	High	High	High	High	High	High	High	High	1
FALSE	High	Master Protein	A0A0M3KAH2	Uncharacterized protein OS=Anisakis simplex PE=3 SV=1	1.002	0.851	0.885	0.455729	0.014705	0.0517066	0	113.514	48	15	52	2	433	48.2	5.14	170.17	15	17	0.725941	0.0913744	0.146561	1.44	1.95	5.7	3201.5	3444.7	3763.2	6.04	4.08	2.83	High	High	High	High	High	High	High	High	High	1
FALSE	High	Master Protein	A0A0M3J1Q1	Uncharacterized protein OS=Anisakis simplex PE=4 SV=1	1.159	1.013	1.174	0.0992897	0.759563	0.0518058	0	5.478	9	1	1	1	239	26.4	5.2	4.75	1	0	0.467518	0.826925	0.146561	4.7	15.6	9.29	21.5	25.5	21.7	9.46	3.35	9.67	High	High	High	High	High	High	High	High	High	1
FALSE	High	Master Protein	A0A0M3J182	Uncharacterized protein OS=Anisakis simplex PE=4 SV=1	0.996	1.496	1.423	0.67217	0.0211477	0.052195	0	5.914	10	3	5	2	298	31.8	6.52	16.89	3	1	0.837146	0.103849	0.147354	7.05	4.09	14.02	504.7	480	345.6	4.9	14.38	5.25	High	High	High	High	High	High	High	High	High	1
FALSE	High	Master Protein	A0A0N4VFD4	Uncharacterized protein OS=Enterobius vermicularis PE=4 SV=1	0.931	1.161	1.109	0.882303	0.0771347	0.052207	0	221.314	21	46	115	2	2398	277.8	5.38	408.37	46	0	0.94828	0.180137	0.147355	0.93	4.82	3.76	240.8	225	200.9	9.14	1.71	3.53	High	High	High	High	High	High	High	High	High	1
FALSE	High	Master Protein	A0A077ZD87	T complex protein 1 subunit eta OS=Trichuris trichiura GN=TTRE_0000609501 PE=3 SV=1	0.973	0.932	0.907	0.819147	0.119302	0.0522581	0	8.476	2	2	3	2	1377	153.1	6.73	12.26	2	0	0.918113	0.235729	0.147355	14.42	0.77	0.54	279.7	282.3	317.2	10.07	2.99	6.24	High	High	High	High	High	High	High	High	High	1
FALSE	High	Master Protein	A0A0M3JY25	Annexin OS=Anisakis simplex PE=3 SV=1	1.058	0.645	0.682	0.150782	0.0627793	0.0524036	0	33.836	26	8	17	7	339	38.5	5.72	50.68	8	0	0.539652	0.160528	0.147355	3.61	16.86	12.93	554	561	822.1	2.87	4.73	17.84	High	High	High	High	High	High	High	High	High	1
FALSE	High	Master Protein	A0A0H5S2B0	Bm8764 OS=Brugia malayi GN=Bm8764 PE=4 SV=1	0.473	4.987	3.66	0.681678	0.0469523	0.0526022	0.002	2.121	2	1	2	1	522	59.1	9.55	6.61	1	0	0.842657	0.142736	0.147355	24.34	76.48	66.19	476.6	284.4	78.1	50.12	40.97	12.17	High	High	High	High	High	High	High	High	High	1
FALSE	High	Master Protein	A0A0N4VN95	Peptidyl-prolyl cis-trans isomerase OS=Enterobius vermicularis PE=3 SV=1	1.08	1.132	1.223	0.294576	0.0509145	0.0526646	0	40.821	21	3	26	1	182	19.7	8.44	62.44	3	0	0.620885	0.147413	0.147355	10.77	5.37	0.57	37.3	42.1	33	8.19	9.96	2.67	High	High	High	High	High	High	High	High	High	1
FALSE	High	Master Protein	A0A0M3JT85	Uncharacterized protein OS=Anisakis simplex PE=4 SV=1	0.927	0.977	0.904	0.0436413	0.302733	0.0527126	0	13.751	36	4	6	4	180	19.9	8.35	9.65	4	0	0.39286	0.431726	0.147366	4.07	3.69	4.57	219	209	227.8	6.58	5.19	3.04	High	High	High	High	High	High	High	High	High	1
FALSE	High	Master Protein	A0A0M3JSK8	Uncharacterized protein OS=Anisakis simplex PE=4 SV=1	0.959	0.921	0.857	0.279654	0.0713952	0.0529321	0	40.771	40	10	14	6	337	38.4	5.12	45.69	10	4	0.609615	0.173134	0.147717	7.08	3.85	5.11	739	708.4	802.1	2.62	2.63	4.67	High	High	High	High	High	High	High	High	High	1
FALSE	High	Master Protein	A0A0M3JQT5	Uncharacterized protein OS=Anisakis simplex PE=4 SV=1	1.086	1.003	1.1	0.0237491	0.595866	0.0529629	0	47.441	43	10	12	10	320	35.9	6.23	54.92	10	0	0.339017	0.687123	0.147785	1.44	4.13	5.51	1222.7	1324.8	1220	0.15	2.05	5.55	High	High	High	High	High	High	High	High	High	1
FALSE	High	Master Protein	E3MLV1	Putative uncharacterized protein OS=Caenorhabditis remanei GN=CRE_31323 PE=3 SV=1	0.853	1.412	1.186	0.0172023	0.00828194	0.0530862	0	61.739	34	7	68	1	257	28.4	5.31	241.32	7	0	0.324252	0.0861298	0.148059	3.26	2.27	0.94	30.9	26.4	22.2	7.17	10.73	2.33	High	High	High	High	High	High	High	High	High	1
FALSE	High	Master Protein	A0A0M3JTZ9	Uncharacterized protein OS=Anisakis simplex PE=4 SV=1	0.814	0.522	0.53	0.276909	0.0178258	0.053222	0	4.861	8	1	1	1	215	24.7	8.18	4.95	1	0	0.609615	0.0961088	0.148231	29.49	0.21	1.5	34.1	27.8	60.6	7.84	21.2	15.68	High	High	High	High	High	High	High	High	High	1
FALSE	High	Master Protein	A0A0M3K1S8	Tetraspanin OS=Anisakis simplex PE=3 SV=1	1.121	1.254	1.339	0.255222	0.0737022	0.0533328	0.002	2.712	2	1	3	1	507	57.2	6.68	8.39	1	0	0.598219	0.176247	0.148465	17.26	11.57	11.53	186.4	209	152.7	7.28	6.54	8.48	High	High	High	High	High	High	High	High	High	1
FALSE	High	Master Protein	A0A0B2USD3	60S ribosomal protein L36 OS=Toxocara canis GN=RpL36 PE=3 SV=1	0.99	0.899	0.87	0.423741	0.0882387	0.0535232	0.002	2.264	7	1	3	1	137	16.2	11.4	10.74	1	0	0.701304	0.193707	0.148794	2.65	2.78	6.04	474.9	459.5	528.1	3.09	1.96	4.76	High	High	High	High	High	High	High	High	High	1
FALSE	High	Master Protein	A0A0B4N746	Large subunit ribosomal protein 14 (Fragment) OS=Diplogasteroides sp. 'Fuchsnema' VS-2014 GN=rpl-14 PE=2 SV=1	0.925	0.662	0.664	0.199522	0.075946	0.0535791	0	8.286	9	1	5	1	136	15.6	10.56	18.46	1	0	0.564366	0.178057	0.148875	3.29	3.27	19.46	164.7	160.3	241.5	6.37	5.68	10.48	High	High	High	High	High	High	High	High	High	1
FALSE	High	Master Protein	A0A0M3J386	Uncharacterized protein OS=Anisakis simplex PE=4 SV=1	0.804	1.098	0.883	0.109558	0.23873	0.0536636	0	27.484	32	5	11	2	249	27.3	6.06	33.18	5	3	0.486553	0.368342	0.148955	18.12	9.59	4.1	572.8	480.9	571.8	11.89	6.09	6.65	High	High	High	High	High	High	High	High	High	1
FALSE	High	Master Protein	A0A0K0E7T0	Uncharacterized protein OS=Strongyloides stercoralis PE=4 SV=1	1.123	1.122	1.203	0.899157	0.148469	0.0537182	0	4.694	3	2	5	1	615	65.6	7.01	22.55	2	0	0.957428	0.272463	0.148955	2.04	6.69	9.14	204.5	220.8	182.3	5.26	13.51	6.9	High	High	High	High	High	High	High	High	High	1
FALSE	High	Master Protein	A0A0M3JJC9	Uncharacterized protein OS=Anisakis simplex PE=4 SV=1	1.136	0.594	0.642	0.31961	0.0298215	0.0537199	0	7.914	23	1	3	1	61	7	4.84	6.54	1	0	0.647052	0.114507	0.148955	15.04	23.04	19.27	29.5	36.4	49.7	5.21	14.12	11.25	High	High	High	High	High	High	High	High	High	1
FALSE	High	Master Protein	F1KR62	Collagen alpha-1(XVIII) chain OS=Ascaris suum PE=2 SV=1	1.036	0.757	0.784	0.599229	0.0151427	0.0537255	0	9.082	2	3	6	2	1460	163.2	6.42	23.5	3	1	0.821804	0.0913744	0.148955	4.11	3.33	7.25	663.6	695.1	886.2	0.94	5.23	6.77	High	High	High	High	High	High	High	High	High	1
FALSE	High	Master Protein	A0A0M3JT02	Uncharacterized protein OS=Anisakis simplex PE=4 SV=1	1.311	0.535	0.682	0.0530436	0.00326744	0.0537487	0	18.457	12	6	7	6	502	56	6.64	22.81	6	0	0.402993	0.0804438	0.148955	11.15	4.04	16.61	490.9	581.1	922.8	9.91	6.89	15.33	High	High	High	High	High	High	High	High	High	1
FALSE	High	Master Protein	A0A0R3R8S8	Uncharacterized protein OS=Brugia timori PE=4 SV=1	0.95	0.847	0.804	0.441126	0.0784092	0.0537555	0.008	1.311	2	1	1	1	455	49.4	7.4	2.59	1	0	0.715705	0.181008	0.148955	14.86	11.82	2.18	86.8	80	102.5	13.99	6.83	5.34	High	High	High	High	High	High	High	High	High	1
FALSE	High	Master Protein	F1LAY0	BAG family molecular chaperone regulator 2 OS=Ascaris suum PE=2 SV=1	1.012	0.844	0.851	0.115162	0.0551646	0.0545712	0	14.707	20	5	9	1	220	24.6	5.82	31.56	5	0	0.493626	0.151859	0.150507	0.5	9.69	6.77	278	281.2	337.5	2.56	1.66	6.12	High	High	High	High	High	High	High	High	High	1
FALSE	High	Master Protein	F1L5K1	Tropomyosin OS=Ascaris suum PE=2 SV=1	0.998	2.295	2.618	0.707674	0.0543279	0.054644	0	237.803	71	36	183	2	266	31.1	4.74	694.51	36	48	0.860917	0.151361	0.150637	13.57	36.7	11.31	15478.5	15446.2	6225.2	18.37	4.06	35.69	High	High	High	High	High	High	High	High	High	1
FALSE	High	Master Protein	A0A0M3JYC6	Uncharacterized protein OS=Anisakis simplex PE=4 SV=1	0.931	0.883	0.841	0.275426	0.288061	0.0547344	0	47.305	48	13	20	13	350	39	8.95	70.53	13	0	0.609011	0.418814	0.150869	5.71	9.92	3.34	1667.6	1552.7	1889	3.91	2.54	7.64	High	High	High	High	High	High	High	High	High	1
FALSE	High	Master Protein	A0A0M3JYL8	Uncharacterized protein OS=Anisakis simplex PE=4 SV=1	1.011	1.156	1.235	0.687109	0.0438087	0.0548488	0	32.019	42	4	11	4	85	9.7	9.41	41.08	4	0	0.846026	0.139839	0.151166	7.99	2.94	6.69	513	507.2	450.2	1.83	6.38	7.85	High	High	High	High	High	High	High	High	High	1
FALSE	High	Master Protein	A0A0M3JRY0	Uncharacterized protein OS=Anisakis simplex PE=4 SV=1	0.965	0.67	0.732	0.664196	0.142001	0.0549098	0	8.809	16	2	2	2	197	23	8.79	6.17	2	0	0.83461	0.263947	0.15123	21.66	22.83	4.85	15	14.6	20.3	16.56	3.42	15	High	High	High	High	High	High	High	High	High	1
FALSE	High	Master Protein	A0A0M3JQE9	Uncharacterized protein OS=Anisakis simplex PE=4 SV=1	0.894	0.493	0.578	0.726772	0.0630363	0.0549493	0	5.442	33	2	2	2	79	8.7	9.31	5.71	2	0	0.870212	0.161097	0.15126	8.48	0.59	23.47	51.9	48.6	104.7	2.93	17.43	21.09	High	High	High	High	High	High	High	High	High	1
FALSE	High	Master Protein	A0A0M3HWZ6	Uncharacterized protein OS=Ascaris lumbricoides PE=3 SV=1	0.976	0.81	0.768	0.074115	0.0739851	0.0549534	0	11.598	29	3	10	3	84	9.5	9.2	24.75	3	0	0.429706	0.176533	0.15126	0.21	5.64	9.65	431.6	421.1	552.1	3.84	2.51	10.62	High	High	High	High	High	High	High	High	High	1
FALSE	High	Master Protein	A0A0M3IY29	Hexokinase OS=Anisakis simplex PE=3 SV=1	0.883	0.893	0.881	0.159892	0.174942	0.0554693	0	25.925	21	8	12	8	594	65.9	5.36	24.43	8	0	0.546385	0.301213	0.152036	0.75	0.32	0.91	257.8	240.4	271.3	6.87	3.63	9.92	High	High	High	High	High	High	High	High	High	1
FALSE	High	Master Protein	A0A0M3K0A5	Uncharacterized protein OS=Anisakis simplex PE=4 SV=1	0.932	0.9	0.796	0.244841	0.0404501	0.0556785	0	13.787	35	4	8	4	132	15.6	9.85	22.2	4	0	0.587523	0.134586	0.152036	8.46	4.02	10.8	396.8	369.6	464.4	9.06	1.94	7.17	High	High	High	High	High	High	High	High	High	1
FALSE	High	Master Protein	A0A0M3JFE7	Uncharacterized protein OS=Anisakis simplex PE=3 SV=1	1.171	0.767	0.779	0.452863	0.0950068	0.0556809	0	15.125	36	4	5	4	149	16.5	9.77	20.11	4	0	0.72296	0.203951	0.152036	9.05	16.41	2.94	335.6	393.1	480.3	21.4	4.54	8.02	High	High	High	High	High	High	High	High	High	1
FALSE	High	Master Protein	A0A0M3J726	Uncharacterized protein OS=Anisakis simplex PE=4 SV=1	1.189	0.294	0.475	0.476717	0.102621	0.0558373	0	12	29	3	6	3	214	24.2	6.33	11.21	3	0	0.745729	0.213502	0.152036	42.65	7.77	37.82	13.3	15.8	32.7	41.05	8.8	27.88	High	High	High	High	High	High	High	High	High	1
FALSE	High	Master Protein	A0A0M3JRK1	Uncharacterized protein OS=Anisakis simplex PE=3 SV=1	1.014	0.849	0.767	0.558491	0.217543	0.0558935	0	25.112	12	4	9	4	513	58.3	7.09	22.6	4	0	0.80191	0.344936	0.152036	5.45	18.34	3.17	143.4	142.4	171.8	20.58	6.78	6.36	High	High	High	High	High	High	High	High	High	1
FALSE	High	Master Protein	A0A0M3K8Z5	Uncharacterized protein OS=Anisakis simplex PE=4 SV=1	1.239	0.698	0.866	0.1139	0.0885213	0.0560025	0	50.553	38	10	29	7	246	28.2	8.97	102.83	10	4	0.492873	0.194117	0.152036	7.09	6.78	0.29	2963.2	3690.8	4259.6	3.62	10.38	14.91	High	High	High	High	High	High	High	High	High	1
FALSE	High	Master Protein	A0A090L551	Ubiquitin-like domain and Ribosomal protein S30 family-containing protein OS=Strongyloides ratti GN=SRAE_1000088900 PE=4 SV=1	0.983	0.889	0.853	0.0963891	0.0773304	0.0560142	0	6.878	9	2	3	2	133	14.3	10.51	12.84	2	0	0.465829	0.180346	0.152036	0.2	6.69	9.33	421	405.8	471.6	5.23	4.7	2.72	High	High	High	High	High	High	High	High	High	1
FALSE	High	Master Protein	U6PBU1	Fibronectin and Immunoglobulin I-set and Serine threonine protein kinase-related domain containing protein OS=Haemonchus contortus GN=HCOI_01303800 PE=4 SV=1	1.01	1.193	1.205	0.797303	0.538594	0.0560509	0.006	1.524	0	1	1	1	3003	331.9	5.76	2.22	1	0	0.90526	0.635553	0.152036	24.21	32.89	3.32	55	55.5	46.1	15.99	6.09	12.23	High	High	High	High	High	High	High	High	High	1
FALSE	High	Master Protein	A0A0M3JUD5	Uncharacterized protein OS=Anisakis simplex PE=4 SV=1	0.969	0.854	0.784	0.520862	0.117166	0.0561301	0	63.721	30	11	27	7	427	48.1	6.8	95.72	11	4	0.781925	0.232937	0.152036	12.67	8.32	0.63	1003.4	1015.9	1240.6	13.78	3.58	6.02	High	High	High	High	High	High	High	High	High	1
FALSE	High	Master Protein	A0A0M3JBL0	Uncharacterized protein OS=Anisakis simplex PE=4 SV=1	1.027	1.212	1.219	0.33584	0.0174448	0.0565192	0	77.926	67	8	41	6	141	14.9	5.34	143.21	8	0	0.653241	0.0947491	0.152036	4.65	3.05	1.63	1083.1	1175.7	912.5	6.2	3.36	9.49	High	High	High	High	High	High	High	High	High	1
FALSE	High	Master Protein	F1KTS9	Glycine dehydrogenase decarboxylating OS=Ascaris suum PE=2 SV=1	0.841	0.593	0.547	0.479325	0.0469971	0.0567523	0	39.341	9	6	13	1	975	108.1	7.24	49.55	6	0	0.74652	0.142817	0.152036	44.9	22.17	9.95	28.3	22.8	41.6	24.84	17.08	15.12	High	High	High	High	High	High	High	High	High	1
FALSE	High	Master Protein	A0A0N5AR73	Uncharacterized protein OS=Syphacia muris PE=4 SV=1	1.138	1.49	1.529	0.734304	0.0285311	0.0568185	0	4.47	6	2	2	2	168	18.9	8.51	7.31	2	0	0.876051	0.112863	0.152036	10.16	3.06	19.53	353.2	343.8	237.1	14.93	19.95	5.41	High	High	High	High	High	High	High	High	High	1
FALSE	High	Master Protein	A0A0M3JXK6	Uncharacterized protein OS=Anisakis simplex PE=3 SV=1	0.975	0.774	0.755	0.456223	0.0398434	0.0569589	0	31.941	14	7	13	7	552	63	6.15	40.61	7	0	0.726532	0.133169	0.152036	0.95	11.68	12.7	607.5	592.5	753.2	6.99	8.9	4.42	High	High	High	High	High	High	High	High	High	1
FALSE	High	Master Protein	A0A0M3K7J5	Uncharacterized protein OS=Anisakis simplex PE=4 SV=1	0.935	0.64	0.591	0.647387	0.0100102	0.0573793	0	13.617	4	6	8	6	1705	197	9.29	21.93	6	0	0.82601	0.0861298	0.152036	13.05	1.94	10.97	263.3	257.1	411.4	8.19	7.35	14.82	High	High	High	High	High	High	High	High	High	1
FALSE	High	Master Protein	A0A0M3K816	Uncharacterized protein OS=Anisakis simplex PE=4 SV=1	1.059	1	1.092	0.15845	0.851521	0.0575523	0	88.547	46	19	26	19	594	66.1	5.2	97.43	19	0	0.546385	0.893114	0.152135	3.18	10.24	4.46	1860	2042.9	1928.8	3.57	4.48	7.88	High	High	High	High	High	High	High	High	High	1
FALSE	High	Master Protein	U1N9S6	Putative 26s protease regulatory subunit 4 OS=Ascaris suum GN=ASU_12969 PE=3 SV=1	0.969	0.752	0.742	0.825914	0.0605952	0.0576555	0	42.096	31	10	15	1	443	49.7	6.42	42.84	10	0	0.92029	0.15924	0.152186	20.39	13.45	16.41	79.7	78	105.9	8.46	9.41	4.91	High	High	High	High	High	High	High	High	High	1
FALSE	High	Master Protein	A0A0M3JFK6	Uncharacterized protein OS=Anisakis simplex PE=4 SV=1	1.27	1.165	1.451	0.570382	0.114721	0.0578592	0	17.898	37	3	5	3	83	9.7	4.86	22.67	3	0	0.80797	0.230489	0.152638	4.12	6.88	3.02	479.9	609.5	425.1	16.61	9.93	3.44	High	High	High	High	High	High	High	High	High	1
FALSE	High	Master Protein	A0A0M3KAL6	Uncharacterized protein OS=Anisakis simplex PE=3 SV=1	1.008	1.171	1.18	0.922279	0.10189	0.0580648	0	109.049	72	14	73	14	209	24.4	7.18	275.68	14	0	0.965672	0.212545	0.152968	3.85	5.66	1.96	5109.7	5115.9	4394.7	4.19	4.72	12.67	High	High	High	High	High	High	High	High	High	1
FALSE	High	Master Protein	A0A0K0JSP5	BMA-UNC-22 OS=Brugia malayi GN=Bm1_39425 PE=4 SV=1	0.986	1.074	1.058	0.619163	0.0592401	0.0581673	0	19.638	1	8	12	2	6796	756.1	5.87	43.93	8	0	0.822551	0.158195	0.152968	7.24	0.98	0.74	408.7	397.1	377.2	1.95	4.88	2.26	High	High	High	High	High	High	High	High	High	1
FALSE	High	Master Protein	E3LLH1	CRE-KETN-1 protein OS=Caenorhabditis remanei GN=Cre-ketn-1 PE=4 SV=1	0.964	1.244	1.2	0.542651	0.00978064	0.0582853	0	20.693	2	5	12	1	4991	557.2	5.85	39.25	5	1	0.794227	0.0861298	0.152968	13.83	1.94	11.01	302.8	292	243.3	6.24	6.44	2.11	High	High	High	Not Found	High	Not Found	High	High	High	1
FALSE	High	Master Protein	A0A0M3JUS6	Uncharacterized protein OS=Anisakis simplex PE=4 SV=1	1.273	1.157	1.424	0.148713	0.0211137	0.0583116	0	33.349	36	8	15	8	228	26.2	7.06	52.21	8	0	0.53587	0.103849	0.152968	2.31	4.9	14.16	1022.2	1127.9	907.3	9.72	10.21	12.78	High	High	High	High	High	High	High	High	High	1
FALSE	High	Master Protein	A0A0B2W2F6	Kinesin-like protein OS=Toxocara canis GN=unc-116 PE=3 SV=1	1.12	0.761	0.823	0.88698	0.107512	0.0583661	0	28.386	6	7	12	2	1170	132	6.15	32.15	7	5	0.950917	0.220397	0.152968	7.51	5.37	12.08	276.2	309.5	376.2	18.84	2.77	5.83	High	High	High	High	High	High	High	High	High	1
FALSE	High	Master Protein	A0A0M3KFA5	Uncharacterized protein OS=Anisakis simplex PE=4 SV=1	0.98	1.129	1.095	0.537941	0.00692608	0.0583677	0	19.881	42	4	8	4	113	12.6	9.47	26.53	4	0	0.790935	0.0861298	0.152968	7.33	1.56	3.81	728.7	717.9	652.1	4.09	2.49	2.43	High	High	High	High	High	High	High	High	High	1
FALSE	High	Master Protein	A0A0M3J2S9	Uncharacterized protein OS=Anisakis simplex PE=4 SV=1	1.036	1.094	1.134	0.0957822	0.261973	0.058433	0	27.062	29	9	15	6	364	40.8	6.16	48.26	9	3	0.465829	0.392052	0.152968	2.17	2.97	0.75	973.8	1041.7	933.2	4.13	5.13	8.07	High	High	High	High	High	High	High	High	High	1
FALSE	High	Master Protein	A0A0M3J5E3	Uncharacterized protein OS=Anisakis simplex PE=3 SV=1	0.967	0.919	0.889	0.238614	0.00582628	0.0585414	0	41.814	56	10	17	6	232	25.3	5.34	59.36	10	4	0.585483	0.0828881	0.152968	4.13	0.69	4.8	1084.4	1045.4	1179.4	4.1	0.71	5.27	High	High	High	High	High	High	High	High	High	1
FALSE	High	Master Protein	E1GB19	Malate dehydrogenase OS=Loa loa GN=LOAG_10359 PE=3 SV=1	0.987	1.214	1.163	0.970951	0.0139868	0.0587035	0	26.161	11	5	21	1	330	35.6	8.05	84.11	5	0	0.993612	0.091096	0.152982	4.6	5.61	1.75	114	112.5	97.8	6.58	1.33	9.43	High	High	High	High	High	High	High	High	High	1
FALSE	High	Master Protein	A0A0M3KHH9	Uncharacterized protein OS=Anisakis simplex PE=4 SV=1	0.83	1.683	1.35	0.0406901	0.017896	0.0587122	0	5.574	21	2	4	2	198	21.9	7.31	9.1	2	0	0.385165	0.0964214	0.152982	5.19	9.99	10.85	195.6	165.1	116.3	4.69	9.02	8.35	High	High	High	High	High	High	High	High	High	1
FALSE	High	Master Protein	A0A0M3JY00	Uncharacterized protein OS=Anisakis simplex PE=4 SV=1	0.988	0.58	0.662	0.684903	0.0365203	0.0589247	0	7.814	7	2	2	2	455	52.4	6.49	6.27	2	0	0.844295	0.128607	0.153445	14.82	13.04	21.2	60.5	59.9	102	1.35	19.88	16.08	High	High	High	High	High	High	High	High	High	1
FALSE	High	Master Protein	A0A090L7J1	Dihydrolipoyllysine-residue succinyltransferase component of 2-oxoglutarate dehydrogenase complex, mitochondrial OS=Strongyloides ratti GN=SRAE_1000235900 PE=3 SV=1	0.989	0.598	0.608	0.589176	0.0616507	0.0589406	0.006	1.553	2	1	2	1	495	54.3	8.87	6.49	1	0	0.819273	0.159466	0.153445	2.72	0.51	7.31	171.6	174.2	286.4	3.41	3.97	14.37	High	High	High	High	High	High	High	High	High	1
FALSE	High	Master Protein	A0A0M3JVI9	Uncharacterized protein OS=Anisakis simplex PE=4 SV=1	1.069	1.067	1.198	0.212756	0.342403	0.0590672	0	9.461	10	2	2	1	231	26	5.27	8.6	2	1	0.572418	0.468231	0.153639	6.13	12.89	8.72	279.8	317	272.3	7.86	4.39	10.36	High	High	High	High	High	High	High	High	High	1
FALSE	High	Master Protein	A0A016SWL5	Uncharacterized protein OS=Ancylostoma ceylanicum GN=Acey_s0164.g3551 PE=4 SV=1	1.183	1.348	1.386	0.405774	0.0354962	0.059098	0	14.896	1	6	11	1	7019	775.8	5.77	33.26	6	0	0.687137	0.125886	0.153651	10.92	2.6	14.44	210.4	249	179.6	13.39	4.36	12.17	High	High	High	High	High	High	High	High	High	1
FALSE	High	Master Protein	A0A0R3RIJ3	Uncharacterized protein OS=Elaeophora elaphi PE=4 SV=1	1.056	0.982	1.037	0.275925	0.86932	0.0591625	0.002	2.095	1	1	2	1	1188	136	4.72	8.6	1	0	0.609449	0.90563	0.153785	2.38	3.4	0.99	295.2	316.8	297	11.12	8.74	8.31	High	High	High	High	High	High	High	High	High	1
FALSE	High	Master Protein	A0A0M3JTZ8	Uncharacterized protein OS=Anisakis simplex PE=4 SV=1	1.141	0.648	0.749	0.0248033	0.0252942	0.059231	0	17.98	27	5	11	5	168	19.5	8.66	31.09	5	0	0.339778	0.108181	0.153912	5.11	3.23	7.76	656.9	750.8	1035.7	2.55	2.16	11.82	High	High	High	High	High	High	High	High	High	1
FALSE	High	Master Protein	A0A0M3K576	Uncharacterized protein OS=Anisakis simplex PE=4 SV=1	1.217	0.653	0.806	0.0366334	0.00709497	0.0597016	0	5.596	10	3	3	3	455	51.2	6.83	5.08	3	0	0.385165	0.0861298	0.154845	2.07	6.44	4.46	22.8	27.8	33.4	9.79	15.14	5.15	High	High	High	High	High	High	High	High	High	1
FALSE	High	Master Protein	G0PE18	Phosphoglycerate kinase OS=Caenorhabditis brenneri GN=CAEBREN_01457 PE=3 SV=1	1.038	0.848	0.881	0.961048	0.376629	0.0598975	0	26.913	15	4	10	1	416	44.2	6.74	42.51	4	0	0.990631	0.502313	0.155028	5.79	5.78	0.01	26.6	26.8	28.9	10.86	6.06	7.95	High	High	High	High	High	High	High	High	High	1
FALSE	High	Master Protein	A0A0N5ADS9	Uncharacterized protein OS=Syphacia muris PE=4 SV=1	1.172	0.614	0.747	0.117779	0.00429951	0.0600552	0.002	2.02	6	1	1	1	158	18.5	4.89	3.58	1	0	0.495637	0.0804438	0.155097	2.69	8.18	5.81	40.9	48	66.4	3.86	12.16	2.33	High	High	High	High	High	High	High	High	High	1
FALSE	High	Master Protein	A0A0M3JRH6	Uncharacterized protein OS=Anisakis simplex PE=4 SV=1	1.061	0.642	0.681	0.819271	0.122527	0.0601105	0	4.565	4	2	2	2	505	58.1	7.99	5.59	2	0	0.91817	0.240148	0.155152	0.49	9.57	9.05	94.8	99.8	145.9	8.35	0.74	14.52	High	High	High	High	High	High	High	High	High	1
FALSE	High	Master Protein	A0A0M3J1F4	Uncharacterized protein OS=Anisakis simplex PE=4 SV=1	0.891	0.948	0.817	0.0380202	0.405799	0.0601722	0	23.808	16	6	10	6	321	37.2	7.8	46.78	6	0	0.385165	0.523967	0.155272	5.1	10.43	2.21	561.4	507.6	592.3	1.82	3.58	5.95	High	High	High	High	High	High	High	High	High	1
FALSE	High	Master Protein	A0A0M3JVZ6	6-phosphogluconate dehydrogenase, decarboxylating OS=Anisakis simplex PE=3 SV=1	0.977	0.95	0.855	0.393815	0.31396	0.0603361	0	95.131	45	16	35	16	528	58.4	8.31	111.5	16	0	0.683566	0.443575	0.155581	5.11	8.72	6.67	1497.8	1452.8	1700.2	11.55	0.84	5.58	High	High	High	High	High	High	High	High	High	1
FALSE	High	Master Protein	A0A0N5A5A2	Uncharacterized protein OS=Parastrongyloides trichosuri PE=4 SV=1	0.842	0.952	0.802	0.0074831	0.252384	0.0604797	0.002	2.327	5	1	1	1	308	33.6	7.94	2.35	1	0	0.272952	0.380677	0.155935	3.67	5.13	8.67	31.9	27.5	33.3	12	13.4	7.52	High	High	High	High	High	High	High	High	High	1
FALSE	High	Master Protein	A0A0M3JRF0	Serine/threonine-protein phosphatase OS=Anisakis simplex PE=3 SV=1	1.097	0.834	0.921	0.0908557	0.0123236	0.0604912	0	36.602	40	10	18	7	332	37.7	6.44	53.67	10	3	0.465829	0.0876746	0.155947	2.06	1.15	3.26	405.6	465.4	500.1	4.82	3.95	3.35	High	High	High	High	High	High	High	High	High	1
FALSE	High	Master Protein	A0A016V9Q4	Uncharacterized protein OS=Ancylostoma ceylanicum GN=Acey_s0014.g2485 PE=3 SV=1	0.934	0.829	0.725	0.385648	0.0218415	0.060598	0	17.413	11	3	9	2	308	33.6	9.69	29.94	3	0	0.683566	0.104846	0.155949	9.97	3.41	2.08	757.2	706.9	916.5	5.75	3.72	10.05	High	High	High	High	High	High	High	High	High	1
FALSE	High	Master Protein	A0A0N4U0D2	Uncharacterized protein OS=Dracunculus medinensis PE=3 SV=1	0.948	0.896	0.752	0.360902	0.40105	0.060644	0	8.907	6	3	6	2	761	84.9	6.51	15.97	3	0	0.669459	0.520404	0.156051	9.05	24.78	17.15	115.3	104.5	136.9	25.81	10.09	4.03	High	High	High	High	High	High	High	High	High	1
FALSE	High	Master Protein	A0A0M3JH42	Uncharacterized protein OS=Anisakis simplex PE=4 SV=1	0.755	0.754	0.495	0.156054	0.0837445	0.0610221	0	13.581	17	1	3	1	121	13.6	10.14	10.93	1	0	0.545979	0.18811	0.156869	28.09	4.87	32.47	87.6	80.8	150.1	25.54	16.39	16.98	High	High	High	High	High	High	High	High	High	1
FALSE	High	Master Protein	A0A0M3KBD8	Uncharacterized protein OS=Anisakis simplex PE=4 SV=1	0.98	1.259	1.309	0.665011	0.384422	0.0610744	0	10.747	12	3	3	3	418	47.7	6.15	9.86	3	0	0.83483	0.505975	0.156918	16.59	9.7	0.56	28.1	27.5	21.2	23.61	1.39	8.56	High	High	High	High	High	High	High	High	High	1
FALSE	High	Master Protein	A0A0R3RWA6	Uncharacterized protein OS=Elaeophora elaphi PE=3 SV=1	0.946	0.805	0.761	0.418769	0.0172015	0.0612385	0.008	1.373	2	1	1	1	545	61.7	6.76	2.15	1	0	0.697364	0.0947049	0.156946	14.25	0.94	13.4	121.5	112.4	147.6	2.47	15.7	2.7	High	High	High	High	High	High	High	High	High	1
FALSE	High	Master Protein	A0A0M3JZ21	Defective in cullin neddylation protein OS=Anisakis simplex PE=4 SV=1	1.147	0.555	0.773	0.654871	0.17193	0.0614845	0	4.042	13	2	2	2	199	23.1	5.48	2.1	2	0	0.827344	0.299327	0.157336	42.25	1.87	8.31	15.7	18	26.7	40.81	8.31	13.69	High	High	High	High	High	High	High	High	High	1
FALSE	High	Master Protein	A0A0M3JRB2	Succinate dehydrogenase [ubiquinone] iron-sulfur subunit, mitochondrial OS=Anisakis simplex PE=3 SV=1	0.886	1.022	0.805	0.15922	0.616482	0.0615718	0	55.704	56	12	32	11	279	31.4	8.47	97.54	12	1	0.546385	0.70638	0.157543	11.74	1.98	2.47	2835.5	2309.1	2737.9	14.71	7.77	4.56	High	High	High	High	High	High	High	High	High	1
FALSE	High	Master Protein	W2SIT5	Myosin head OS=Necator americanus GN=NECAME_05507 PE=4 SV=1	0.991	0.82	0.813	0.780541	0.14218	0.0616508	0	227.362	16	28	112	1	1952	223.8	5.77	386.75	28	5	0.896592	0.264071	0.157676	4.76	15.95	0.93	89.7	87.5	108.2	6.86	0.96	7.82	High	High	High	High	High	High	High	High	High	1
FALSE	High	Master Protein	A0A077ZLU8	Glucose-6-phosphate isomerase OS=Trichuris trichiura GN=TTRE_0000795801 PE=3 SV=1	1.082	1.087	1.177	0.740992	0.241205	0.0621706	0	15.056	3	1	11	1	549	61.5	6.29	31.32	1	0	0.877874	0.370809	0.158215	0.11	3.55	3.66	647.4	687.6	595.3	6.96	3.28	11.85	High	High	High	High	High	High	High	High	High	1
FALSE	High	Master Protein	F1KUD4	Contactin-associated protein OS=Ascaris suum PE=2 SV=1	1.071	0.865	0.88	0.901005	0.10744	0.0622088	0	6.318	2	3	6	2	940	103.6	5	18.49	3	1	0.958355	0.220397	0.158278	6.01	12.72	7.32	778.1	806.8	916.9	10.28	4.14	1.95	High	High	High	High	High	High	High	High	High	1
FALSE	High	Master Protein	A0A0B2VP15	Uncharacterized protein OS=Toxocara canis GN=Tcan_17454 PE=4 SV=1	0.997	0.931	0.829	0.50953	0.219471	0.062225	0	8.33	9	2	2	1	329	37.2	9.42	7.81	2	0	0.772846	0.347532	0.158285	4.52	7.33	2.41	58.8	58	68.8	12.04	1.39	5.99	High	High	High	High	High	High	High	High	High	1
FALSE	High	Master Protein	A0A0M3KJ75	Uncharacterized protein OS=Anisakis simplex PE=4 SV=1	0.969	0.943	0.84	0.28185	0.336342	0.0622836	0	16.704	58	3	3	3	92	10.1	5.45	13.45	3	0	0.610304	0.462806	0.158417	1.79	10.56	10.49	235	220.7	249.1	2.75	7.78	9.64	High	High	High	High	High	High	High	High	High	1
FALSE	High	Master Protein	A0A0M3JW44	Uncharacterized protein OS=Anisakis simplex PE=4 SV=1	0.986	1.231	1.124	0.426169	0.0240332	0.0623026	0	7.711	14	3	3	3	213	24.7	9.72	11.29	3	0	0.70248	0.106445	0.158431	3.83	3.02	0.04	373.1	373.1	327.5	7.14	1.86	7.53	High	High	High	High	High	High	High	High	High	1
FALSE	High	Master Protein	F1L083	Glucose-6-phosphate 1-dehydrogenase OS=Ascaris suum PE=2 SV=1	0.97	0.79	0.835	0.846377	0.0267682	0.0623731	0	4.139	4	2	3	1	577	66.3	8.12	7.79	2	1	0.929937	0.110984	0.158533	6.44	5.94	7.76	234.6	256.8	299.5	10.69	7.71	12.72	High	Not Found	High	High	High	High	High	High	High	1
FALSE	High	Master Protein	A0A0M3JIU5	Uncharacterized protein OS=Anisakis simplex PE=4 SV=1	1.006	1.165	1.198	0.405431	0.213407	0.0623835	0.002	2.146	19	1	1	1	72	8.1	7.9	3.08	1	0	0.686935	0.340356	0.158533	1.09	19.24	4.18	39.4	39.8	34.2	5.28	4.17	12.02	High	High	High	High	High	High	High	High	High	1
FALSE	High	Master Protein	F1L9V4	60S ribosomal protein L3 (Fragment) OS=Ascaris suum PE=2 SV=1	0.985	0.916	0.889	0.497253	0.12224	0.0624443	0	29.134	14	6	12	2	402	46	10.2	41.88	6	0	0.760346	0.239704	0.158533	7.56	7.96	2.18	122	119.5	134.4	10.38	2.1	4.73	High	High	High	High	High	High	High	High	High	1
FALSE	High	Master Protein	A0A0M3K6L9	Uncharacterized protein OS=Anisakis simplex PE=4 SV=1	0.844	1.51	1.229	0.149626	0.0876383	0.0625057	0	9.544	7	1	2	1	273	29.2	10.2	6.97	1	0	0.537036	0.192719	0.158533	7.04	27.4	5.59	126.4	106.7	83.7	13.05	6.81	13.57	High	High	High	High	High	High	High	High	High	1
FALSE	High	Master Protein	A0A0M3JHW7	Uncharacterized protein OS=Anisakis simplex PE=4 SV=1	1.239	1.194	1.491	0.20878	0.311517	0.0625627	0	20.235	33	2	6	2	135	15.4	10.13	21.35	2	0	0.567521	0.441161	0.158533	1.15	29.51	11.25	52.3	57.4	43.8	9.39	8.93	16.93	High	High	High	High	High	High	High	High	High	1
FALSE	High	Master Protein	A0A0B2UXR1	T-complex protein 1 subunit zeta OS=Toxocara canis GN=cct-6 PE=3 SV=1	0.915	1.011	0.928	0.12847	0.855186	0.062643	0	16.727	12	4	7	2	540	58.8	6.89	18	4	1	0.515389	0.894904	0.158533	1.95	9.39	0.32	161.2	149.4	161.3	1.45	5.23	7.48	High	High	High	High	High	High	High	High	High	1
FALSE	High	Master Protein	F1L7L2	Annexin OS=Ascaris suum PE=2 SV=1	1.013	1.11	1.136	0.375618	0.121496	0.0627066	0	14.384	10	3	17	1	292	33.3	6.38	48.82	3	0	0.679362	0.238584	0.158568	2.81	7.2	4.27	353.7	363.9	329.9	2.26	3.47	9.16	High	High	High	High	High	High	High	High	High	1
FALSE	High	Master Protein	A0A0M3KJE4	Uncharacterized protein OS=Anisakis simplex PE=3 SV=1	0.958	1.331	1.345	0.285962	0.0648425	0.0627702	0	3.821	33	1	2	1	39	4.6	9.99	5.59	1	0	0.616178	0.164025	0.158695	4.24	12.08	19.17	115.9	117.1	87.1	9.34	7.82	5.93	High	High	High	High	High	High	High	High	High	1
FALSE	High	Master Protein	Q17246	Peptidyl-prolyl cis-trans isomerase OS=Brugia malayi PE=2 SV=1	1.125	1.187	1.335	0.0491808	0.160548	0.0629036	0	27.038	23	3	13	1	171	18.6	8.72	44.22	3	0	0.401818	0.286502	0.158921	1.46	9.5	8.14	2142.9	2388.6	1714.1	5.3	3.12	15.85	High	High	High	High	High	High	High	High	High	1
FALSE	High	Master Protein	A0A0N5C345	Uncharacterized protein OS=Strongyloides papillosus PE=4 SV=1	0.964	0.9	0.786	0.759382	0.273252	0.0629579	0.009	1.285	5	1	1	1	212	24.5	7.74	2.58	1	0	0.88768	0.404561	0.159	32.6	11	13.89	20.2	17.3	25	15.37	22.18	22.96	High	High	High	High	High	High	High	High	High	1
FALSE	High	Master Protein	A0A0M3JMG2	Uncharacterized protein OS=Anisakis simplex PE=4 SV=1	1.305	0.876	1.363	0.124577	0.761745	0.062997	0	29.194	65	6	29	3	37	4.3	4.82	93.63	6	0	0.507557	0.828995	0.159	17.76	19.05	9.58	1449.7	1891.4	1598.6	36.91	17.5	16.44	High	High	High	High	High	High	High	High	High	1
FALSE	High	Master Protein	A0A0B2VMK9	Protein DJ-1 OS=Toxocara canis GN=PARK7 PE=4 SV=1	1.061	0.812	0.891	0.465568	0.104626	0.0630375	0	15.976	11	4	8	1	293	30.6	8.94	25.79	4	3	0.73328	0.216735	0.159	5.01	12.63	1.29	521.7	553.5	672	12.65	5.37	6.29	High	High	High	High	High	High	High	High	High	1
FALSE	High	Master Protein	A0A0M3JW36	Uncharacterized protein OS=Anisakis simplex PE=4 SV=1	1.251	0.673	0.83	0.0163816	0.000634849	0.063314	0	31.74	24	10	12	10	510	56.7	5.43	39.5	10	0	0.323578	0.0783744	0.159	2.08	1.76	1.24	703.9	870.9	1049.2	6.16	0.93	7.52	High	High	High	High	High	High	High	High	High	1
FALSE	High	Master Protein	A0A0B2W2L9	Nidogen-1 OS=Toxocara canis GN=NID1 PE=4 SV=1	1.052	0.804	0.819	0.343851	0.113628	0.0635816	0.001	3.059	1	1	1	1	1637	181.2	5.17	2.22	1	0	0.655225	0.228606	0.159058	8.62	12.19	4.02	24.8	27.8	34.3	13.13	3.95	11.21	High	High	High	High	High	High	High	High	High	1
FALSE	High	Master Protein	F1L356	Thioredoxin domain-containing protein 12 OS=Ascaris suum PE=2 SV=1	0.986	1.709	1.81	0.563303	0.0168126	0.0636338	0	11.871	6	2	10	2	158	18.4	8.76	36.11	2	0	0.803773	0.0947049	0.159058	12.17	2.04	25.85	2639.1	2480.9	1553.8	2.92	16.42	15.89	High	High	High	High	High	High	High	High	High	1
FALSE	High	Master Protein	A0A0M3J6G1	Uncharacterized protein OS=Anisakis simplex PE=4 SV=1	1.386	1.024	1.294	0.0326727	0.617399	0.0636647	0	30.321	25	3	9	2	167	18.8	8.12	39.59	3	0	0.369233	0.707306	0.159058	9.66	5.53	14.28	516.8	716.2	504.9	1.76	8.26	16.55	High	High	High	High	High	High	High	High	High	1
FALSE	High	Master Protein	A0A0M3JSM3	Mitogen-activated protein kinase OS=Anisakis simplex PE=4 SV=1	1.094	0.774	0.842	0.933202	0.028727	0.0637782	0	7.605	13	4	5	3	371	42.7	5.43	11.78	4	1	0.97454	0.113239	0.159124	6.28	6.94	0.62	263.4	284.7	356.4	15.29	3.83	8.48	High	High	High	High	High	High	High	High	High	1
FALSE	High	Master Protein	H2WIF0	Protein disulfide-isomerase OS=Caenorhabditis japonica GN=WBGene00135209 PE=3 SV=2	1.223	0.765	0.858	0.343734	0.11875	0.0641092	0	21.041	8	3	7	1	490	55.1	6.42	22.57	3	0	0.655056	0.234877	0.159445	3.59	23.08	4.98	85.3	96.1	111.4	6.69	12.62	10.54	High	High	High	High	High	High	High	High	High	1
FALSE	High	Master Protein	A0A0M3JAC3	Uncharacterized protein OS=Anisakis simplex PE=4 SV=1	0.964	1.244	1.394	0.972627	0.0422711	0.0642124	0	24.457	40	7	22	7	106	11.6	5.63	73.13	7	0	0.994506	0.137545	0.159445	8.38	1.06	2.91	2337.6	2307.3	1705.4	10.36	6.43	6.73	High	High	High	High	High	High	High	High	High	1
FALSE	High	Master Protein	A0A0M3K163	Uncharacterized protein OS=Anisakis simplex PE=3 SV=1	0.989	1.077	1.064	0.708177	0.394851	0.0643358	0	8.374	8	2	4	2	384	42.8	6.32	7.81	2	0	0.861332	0.514372	0.159445	23.19	16.65	2.16	62.7	62	56.2	18.47	6.89	4.95	High	High	High	High	High	High	High	High	High	1
FALSE	High	Master Protein	A0A0M3HQ02	Uncharacterized protein OS=Ascaris lumbricoides PE=4 SV=1	1.014	1.154	1.149	0.717365	0.00468289	0.0644397	0	25.386	8	4	10	2	643	69.1	7.03	33.77	4	0	0.865282	0.0816406	0.159445	1.56	2.45	6.73	225.9	221.9	196.5	2.5	4.42	3.98	High	High	High	High	High	High	High	High	High	1
FALSE	High	Master Protein	A0A0N4Z7F0	T-complex protein 1 subunit gamma OS=Parastrongyloides trichosuri PE=3 SV=1	0.863	0.941	0.711	0.0511926	0.326528	0.0644703	0	6.97	2	1	3	1	533	58.8	7.66	11.28	1	0	0.402993	0.453522	0.159445	0.62	10.48	6.46	206.3	167	225.1	4.77	5.37	9.23	High	High	High	High	High	High	High	High	High	1
FALSE	High	Master Protein	Q8MV64	Beta-tubulin Cyca-2a OS=Cyathostomum catinatum PE=2 SV=1	0.967	0.848	0.837	0.184705	0.127908	0.0645635	0	49.133	27	12	32	1	448	50	5	101.48	12	0	0.548407	0.245624	0.159445	2.89	13.65	2.93	184.8	178.8	213.6	4.48	0.47	10.61	High	High	High	High	High	High	High	High	High	1
FALSE	High	Master Protein	A0A0B1THJ5	EGF-like domain protein OS=Oesophagostomum dentatum GN=OESDEN_03333 PE=4 SV=1	2.939	0.479	1.422	0.00745595	8.87691e-05	0.0647147	0.007	1.456	0	1	1	1	2981	329.9	5.62	2.66	1	0	0.272952	0.0529565	0.159801	23.31	1.5	20.09	25.7	75.6	53.1	10.79	5.31	10.24	High	High	High	High	High	High	High	High	High	1
FALSE	High	Master Protein	A0A0M3J921	Uncharacterized protein OS=Anisakis simplex PE=4 SV=1	0.896	0.851	0.804	0.234954	0.241211	0.064977	0	21.154	32	5	9	4	193	20.3	9.99	33.89	5	1	0.583281	0.370809	0.160332	0.89	10.67	8.27	759	695	892.3	4.83	2.88	8.77	High	High	High	High	High	High	High	High	High	1
FALSE	High	Master Protein	A0A0M3JWB8	Uncharacterized protein OS=Anisakis simplex PE=3 SV=1	1.201	0.701	0.749	0.632888	0.0282029	0.0651467	0	32.164	26	10	12	10	532	60.1	6.19	32.39	10	0	0.822551	0.11231	0.160683	1.93	13.9	17.98	235.4	269.6	359.8	14.92	7.41	6.22	High	High	High	High	High	High	High	High	High	1
FALSE	High	Master Protein	A0A0M3KF69	Uncharacterized protein OS=Anisakis simplex PE=4 SV=1	1.103	0.652	0.739	0.240324	0.0219591	0.0652252	0	37.269	62	7	15	4	123	13.8	5.29	60.76	7	0	0.585755	0.104846	0.160844	4.05	0.93	19.24	533.2	588	706	9.8	16.56	11.51	High	High	High	High	High	High	High	High	High	1
FALSE	High	Master Protein	A0A0M3JX94	Uncharacterized protein OS=Anisakis simplex PE=3 SV=1	0.86	0.933	0.634	0.146423	0.263182	0.0652257	0	123.004	58	21	42	14	509	55.2	7.83	141.54	21	8	0.533598	0.393627	0.160844	6.41	4.51	6.46	2783.8	2253.6	3471.9	17.02	8.67	9.25	High	High	High	High	High	High	High	High	High	1
FALSE	High	Master Protein	A0A0M3JMW2	Uncharacterized protein OS=Anisakis simplex PE=4 SV=1	1.006	1.043	1.058	0.87512	0.133418	0.0655554	0	12.349	32	3	3	3	71	7.7	8.72	12.42	3	0	0.945889	0.252729	0.16142	1.25	2.48	3.7	468	470.8	456.5	6.23	7.72	9.46	High	High	High	High	High	High	High	High	High	1
FALSE	High	Master Protein	A0A0M3JDJ0	Uncharacterized protein OS=Anisakis simplex PE=4 SV=1	1.032	1.111	1.135	0.610491	0.13366	0.0656413	0	26.322	53	10	19	8	183	21.4	5.15	64.21	10	0	0.822551	0.252906	0.161598	12.49	0.21	1.81	1346.4	1390.1	1276.9	5.58	3.11	3.71	High	High	High	High	High	High	High	High	High	1
FALSE	High	Master Protein	A0A0M3JVG6	Uncharacterized protein OS=Anisakis simplex PE=4 SV=1	0.955	0.857	0.809	0.234473	0.00586382	0.0657761	0	27.785	21	8	10	8	556	62	8.6	30.55	8	0	0.583281	0.083221	0.161879	0.02	1.75	5.6	452.2	429.5	533.6	1.63	9.76	2.99	High	High	High	High	High	High	High	High	High	1
FALSE	High	Master Protein	A0A0M3JV03	Uncharacterized protein OS=Anisakis simplex PE=3 SV=1	1	0.804	0.768	0.599516	0.0531687	0.065944	0	26.552	24	7	12	7	453	49.7	7.25	37.43	7	0	0.821804	0.149584	0.162258	1.91	8.96	1.8	407.1	410.8	536.9	4.53	1.48	10	High	High	High	High	High	High	High	High	High	1
FALSE	High	Master Protein	A0A0M3JQY6	Uncharacterized protein OS=Anisakis simplex PE=4 SV=1	0.97	0.727	0.731	0.882591	0.080141	0.0665147	0	5.217	13	2	2	2	256	28.8	6.92	4.09	2	0	0.948323	0.182329	0.163218	27.64	9.59	15.45	46	46	62.9	12.1	11.08	4.09	High	High	High	High	High	High	High	High	High	1
FALSE	High	Master Protein	W2TQC9	Uncharacterized protein (Fragment) OS=Necator americanus GN=NECAME_07166 PE=4 SV=1	1.024	0.758	0.743	0.784101	0.14785	0.0667057	0.003	1.875	8	1	2	1	171	19.3	9.88	5.4	1	0	0.898465	0.271476	0.163483	13.67	28.26	18.23	52.9	52.1	69.8	21.06	14.56	0.6	High	High	High	High	High	High	High	High	High	1
FALSE	High	Master Protein	A0A0M3J9T3	Uncharacterized protein OS=Anisakis simplex PE=4 SV=1	1.036	0.763	0.79	0.588132	0.155998	0.0675127	0	23.708	42	6	10	4	184	20.1	6.68	30.53	6	0	0.818559	0.28031	0.165186	13.04	19.26	5.72	389.3	403.3	510.3	2.99	6.14	15.12	High	High	High	High	High	High	High	High	High	1
FALSE	High	Master Protein	F1KQ49	Clathrin heavy chain OS=Ascaris suum PE=2 SV=1	1.128	0.731	0.825	0.00171206	0.0351747	0.0675811	0	70.745	18	21	28	12	1690	192.9	5.68	82.87	21	9	0.272952	0.125211	0.165319	0.99	8.5	7.56	1044.3	1189	1441.3	0.58	1.03	11.74	High	High	High	High	High	High	High	High	High	1
FALSE	High	Master Protein	A0A0M3JH90	Uncharacterized protein OS=Anisakis simplex PE=3 SV=1	0.976	0.775	0.765	0.995093	0.0049375	0.0677283	0	19.339	71	4	8	1	100	11.2	10.37	29.14	4	1	0.999294	0.0819712	0.165564	18.08	1.5	17.92	72.9	71.2	93.1	12.23	2.99	9.68	High	High	High	High	High	High	High	High	High	1
FALSE	High	Master Protein	U1ML10	Proliferation-associated protein 2g4 OS=Ascaris suum GN=ASU_04271 PE=4 SV=1	0.93	0.921	0.705	0.228344	0.228037	0.0679154	0	26.387	13	6	14	4	411	45.6	6.74	45.75	6	2	0.582699	0.357062	0.165827	3.68	6.27	4.39	1310.3	1213	1720	17.39	3.91	16.62	High	High	High	High	High	High	High	High	High	1
FALSE	High	Master Protein	A0A0M3JYM4	Uncharacterized protein OS=Anisakis simplex PE=4 SV=1	0.927	0.847	0.786	0.503457	0.0288041	0.0679389	0	21.38	23	7	9	4	385	44	5.78	25.59	7	3	0.766747	0.11328	0.165858	22.48	6.07	14.54	303.7	292.4	358.5	15.72	4.22	10.92	High	High	High	High	High	High	High	High	High	1
FALSE	High	Master Protein	A0A0D6LY38	Putative T-complex protein 1, epsilon subunit OS=Ancylostoma ceylanicum GN=ANCCEY_04779 PE=4 SV=1	0.85	1.09	0.917	0.0436635	0.666966	0.0679742	0	11.772	12	5	6	1	459	50.6	6.2	23.09	5	0	0.39286	0.75141	0.165858	3.22	1.57	1.62	261.9	241.2	271	7.84	5.81	9.14	High	High	High	High	High	High	High	High	High	1
FALSE	High	Master Protein	A0A0M3IYL1	Uncharacterized protein OS=Anisakis simplex PE=4 SV=1	1.207	0.657	0.752	0.121169	0.0216181	0.0685628	0	10.113	15	3	5	3	342	39.1	5.21	12.16	3	0	0.503515	0.104846	0.167078	16.23	11.39	14.45	81.4	99	131.7	9.73	3.43	9.32	High	High	High	High	High	High	High	High	High	1
FALSE	High	Master Protein	A0A0M3K498	Adenylate kinase OS=Anisakis simplex PE=3 SV=1	1.08	0.843	0.932	0.133354	0.0754491	0.0685883	0	22.124	44	7	10	7	221	24.6	8.22	34.06	7	0	0.51958	0.177592	0.167087	3.58	4.36	3.26	1237.7	1358.7	1468.4	2.84	6.92	9.89	High	High	High	High	High	High	High	High	High	1
FALSE	High	Master Protein	A0A0M3K6Z4	Uncharacterized protein OS=Anisakis simplex PE=4 SV=1	1.019	1.121	1.098	0.908256	0.035038	0.0687336	0	13.175	4	4	6	4	1262	140.3	5.4	17.36	4	0	0.962525	0.12495	0.167158	1.54	5.6	2.71	915.5	932.4	848.8	7.62	4.48	9.84	High	High	High	High	High	High	High	High	High	1
FALSE	High	Master Protein	A0A0M3J6Y8	Uncharacterized protein OS=Anisakis simplex PE=4 SV=1	1.04	0.825	0.887	0.344445	0.0773696	0.0687529	0	26.529	25	7	12	7	253	30.1	6.33	39.19	7	0	0.655933	0.180346	0.167158	5.02	13.6	2.15	566.7	589.5	674.4	8.81	4.42	9.08	High	High	High	High	High	High	High	High	High	1
FALSE	High	Master Protein	A0A0N4UZ27	Uncharacterized protein OS=Enterobius vermicularis PE=4 SV=1	0.793	0.857	0.689	0.179847	0.0542182	0.0690283	0	22.073	16	4	10	3	385	42.6	8.38	34.41	4	1	0.546818	0.151255	0.167158	5.87	7.49	15.38	426.6	338.4	487.3	11	3.06	13.15	High	High	High	High	High	High	High	High	High	1
FALSE	High	Master Protein	A0A0M3KBE2	Uncharacterized protein OS=Anisakis simplex PE=3 SV=1	1.06	0.998	1.13	0.506147	0.71288	0.0690339	0	32.437	34	6	14	6	275	32	5.69	43.33	6	0	0.768919	0.785214	0.167158	18.54	16.45	6.59	904.6	958.9	864.9	10.32	5.31	9.76	High	High	High	High	High	High	High	High	High	1
FALSE	High	Master Protein	A0A0M3JXB4	Uncharacterized protein OS=Anisakis simplex PE=4 SV=1	1.057	0.832	0.887	0.651987	0.00381961	0.0690765	0	8.673	7	2	2	2	414	48.8	7.58	9.16	2	0	0.82601	0.0804438	0.167158	5.55	1.74	0.41	230.9	253.2	285.3	4.56	11.61	4.18	High	High	High	High	High	High	High	High	High	1
FALSE	High	Master Protein	Q19339	Fatty Acid CoA Synthetase family OS=Caenorhabditis elegans GN=acs-14 PE=1 SV=1	1.095	1.079	1.193	0.011693	0.189245	0.0692052	0.002	2.5	1	1	3	1	544	60.3	7.36	10.46	1	0	0.276417	0.31655	0.167158	2.14	1.57	1.39	443.3	485.2	410.7	1.35	2.98	13.58	High	High	High	High	High	High	High	High	High	1
FALSE	High	Master Protein	A0A0N4U919	Uncharacterized protein OS=Dracunculus medinensis PE=4 SV=1	0.909	1.206	1.176	0.317607	0.0189412	0.0692606	0.006	1.503	1	1	1	1	698	77.4	4.96	3.88	1	0	0.643827	0.099859	0.167158	4.08	3.54	4.86	218.3	201.6	180.1	8.79	4.63	4.79	High	High	High	High	High	High	High	High	High	1
FALSE	High	Master Protein	A0A0M3K925	Proteasome subunit alpha type OS=Anisakis simplex PE=3 SV=1	0.998	1.126	1.123	0.566993	0.0873428	0.0693455	0	34.016	44	9	17	2	221	24.7	7.9	55.39	9	0	0.806864	0.192483	0.167158	0.02	4.37	1.19	404.1	412.1	369.9	8.2	8.51	15.3	High	High	High	High	High	High	High	High	High	1
FALSE	High	Master Protein	A0A0M3JS60	Translocon-associated protein subunit beta OS=Anisakis simplex PE=3 SV=1	1.175	0.726	0.878	0.0287306	0.00954849	0.0694002	0	23.311	36	6	12	6	196	22.3	9.23	52.77	6	0	0.354439	0.0861298	0.167158	3.56	7.67	7.19	1231.8	1493.9	1695.7	2.65	6.2	8.12	High	High	High	High	High	High	High	High	High	1
FALSE	High	Master Protein	W2SI51	Putative chaperone protein DnaK OS=Necator americanus GN=NECAME_05615 PE=3 SV=1	1.095	0.782	0.842	0.448968	0.00285273	0.069405	0	45.964	11	8	29	2	624	69.1	5.27	104.57	8	0	0.721665	0.0804438	0.167158	1.69	2.38	8.03	166.3	183.3	206.8	2.86	11.1	3.58	High	High	High	High	High	High	High	High	High	1
FALSE	High	Master Protein	A0A0M3KCL4	Uncharacterized protein OS=Anisakis simplex PE=4 SV=1	0.985	0.884	0.856	0.167604	0.0951308	0.0694971	0	14.083	19	5	10	5	344	37.8	4.12	19.49	5	0	0.546385	0.204132	0.167363	1.48	9.41	5.08	271.3	266	306.9	0.5	1.67	7.33	High	High	High	High	High	High	High	High	High	1
FALSE	High	Master Protein	A0A0M3K073	Uncharacterized protein OS=Anisakis simplex PE=4 SV=1	0.934	0.868	0.893	0.843247	0.117125	0.0695147	0	11.257	2	3	4	3	2467	276.6	5.12	9.49	3	0	0.928554	0.232875	0.167388	3.97	12.65	1.22	142.7	133.7	149.3	13.55	3.61	11.18	High	High	High	High	High	High	High	High	High	1
FALSE	High	Master Protein	A0A0M3K5N3	Uncharacterized protein OS=Anisakis simplex PE=4 SV=1	0.854	0.968	0.827	0.613863	0.277967	0.0696128	0	11.663	33	5	5	5	228	26.1	9.03	8.13	5	0	0.822551	0.409998	0.167488	6.13	0.03	6.1	59.7	53.6	64.8	8.73	11.87	3.97	High	High	High	High	High	High	High	High	High	1
FALSE	High	Master Protein	A0A0M3J2W3	Uncharacterized protein OS=Anisakis simplex PE=4 SV=1	0.933	1.288	1.161	0.027764	0.0300233	0.0696987	0	102.562	47	9	42	9	221	24.5	7.39	170.4	9	0	0.348456	0.115224	0.16766	1.32	9.09	7.87	2604.6	2441.7	2102.6	2.33	0.37	7.56	High	High	High	High	High	High	High	High	High	1
FALSE	High	Master Protein	A0A0M3J9Y4	Uncharacterized protein OS=Anisakis simplex PE=4 SV=1	0.973	0.878	0.83	0.63898	0.0231973	0.0699627	0.001	3.216	7	1	2	1	131	14.7	6.52	6.1	1	0	0.822551	0.104846	0.168038	12.51	4.34	3.48	172.7	183.6	199.7	11.24	5.88	8.01	High	High	High	High	High	High	High	High	High	1
FALSE	High	Master Protein	A0A016SBX2	Uncharacterized protein OS=Ancylostoma ceylanicum GN=Acey_s0256.g374 PE=4 SV=1	0.882	0.94	0.815	0.00295753	0.382342	0.0700797	0	16.369	1	6	11	1	7309	806.6	5.2	37.05	6	0	0.272952	0.504469	0.168216	0.83	13.67	10.19	21.1	18.8	24.6	13.77	14.32	8.19	High	High	High	High	High	High	High	High	High	1
FALSE	High	Master Protein	A0A0M3K1E1	Uncharacterized protein OS=Anisakis simplex PE=4 SV=1	1.286	0.565	0.762	0.0159688	0.0317763	0.0703491	0	22.573	18	6	12	6	415	47.7	5.1	42.11	6	0	0.317284	0.118788	0.168731	7.34	23.64	9.25	757.8	934.2	1381.9	3.58	7.66	15.95	High	High	High	High	High	High	High	High	High	1
FALSE	High	Master Protein	A0A0M3JM36	Uncharacterized protein OS=Anisakis simplex PE=4 SV=1	1.044	0.775	0.821	0.323902	0.0334798	0.0703884	0	22.806	33	6	10	5	200	23.1	4.94	37.98	6	0	0.650446	0.121692	0.168731	7.89	9.76	11.99	705.3	746	849.8	4.31	4.4	10.98	High	High	High	High	High	High	High	High	High	1
FALSE	High	Master Protein	A0A0B2V476	Calreticulin OS=Toxocara canis GN=crt-1 PE=3 SV=1	1.116	0.784	0.875	0.419945	0.206779	0.0704767	0.008	1.354	3	1	2	1	529	62.2	5.35	7.32	1	0	0.698869	0.333124	0.168731	5.32	7.66	2.26	499	559.3	639.3	0.51	10.61	15.54	High	High	High	High	High	High	High	High	High	1
FALSE	High	Master Protein	A0A0M3HXC0	Uncharacterized protein OS=Ascaris lumbricoides PE=4 SV=1	0.765	1.036	0.692	0.0330354	0.851591	0.070495	0	3.418	13	1	2	1	110	12.9	5.17	2.15	1	0	0.369276	0.893114	0.168731	7.22	13.58	11.55	25	19.1	27.7	12.02	2.98	13.07	High	High	High	High	High	High	High	High	High	1
FALSE	High	Master Protein	A0A0M3JPS4	Uncharacterized protein OS=Anisakis simplex PE=4 SV=1	0.806	1.474	1.103	0.0142093	0.00706832	0.0709057	0	16.508	63	5	9	4	109	11.5	6.79	27.03	5	1	0.301581	0.0861298	0.16961	2.65	1.06	1.98	510.8	411	372.6	8.72	4.75	10.61	High	High	High	High	High	High	High	High	High	1
FALSE	High	Master Protein	A0A0M3J608	Uncharacterized protein OS=Anisakis simplex PE=3 SV=1	1.049	1.157	1.214	0.465558	0.231028	0.0709367	0	89.331	37	10	38	10	244	26.2	8.28	152.38	10	0	0.73328	0.36014	0.169667	7.26	19.53	13.23	4181.6	4387.2	3614.6	3.28	3.56	12.82	High	High	High	High	High	High	High	High	High	1
FALSE	High	Master Protein	A0A0M3JAN6	Uncharacterized protein OS=Anisakis simplex PE=4 SV=1	1.109	1.197	1.18	0.292365	0.600588	0.0710968	0	6.35	23	2	2	2	133	14.7	5.96	6.92	2	0	0.620885	0.691348	0.169929	17.16	0.84	8.63	87	98.7	74.3	4.82	10.55	15.41	High	High	High	High	High	High	High	High	High	1
FALSE	High	Master Protein	H3FSN1	Uncharacterized protein OS=Pristionchus pacificus GN=WBGene00114857 PE=3 SV=1	0.936	1.159	1.138	0.36795	0.116818	0.0711648	0	13.879	5	2	4	2	510	55.2	7.25	15.86	2	0	0.675192	0.232363	0.170064	7.78	7.25	7.03	543.3	531	489.7	3.26	8.52	14.09	High	High	High	High	High	High	High	High	High	1
FALSE	High	Master Protein	A0A0M3JXH9	Uncharacterized protein OS=Anisakis simplex PE=4 SV=1	1.082	0.878	0.95	0.134359	0.088646	0.0711676	0	74.649	54	17	36	17	320	36.5	7.72	118.48	17	0	0.520908	0.194372	0.170064	3.75	9.48	0.21	3255.2	3610.3	3857.1	3.41	7.11	9.09	High	High	High	High	High	High	High	High	High	1
FALSE	High	Master Protein	A0A0M3KD83	Carboxylic ester hydrolase OS=Anisakis simplex PE=3 SV=1	0.658	2.241	1.322	0.0850117	0.0699441	0.0711813	0.004	1.731	3	1	1	1	361	40.7	5.4	3.37	1	0	0.459294	0.172068	0.170079	19.73	2.24	17.23	41.9	27.6	19.4	14.94	5.09	16.09	High	High	High	High	High	High	High	High	High	1
FALSE	High	Master Protein	A0A0M3KJJ2	Uncharacterized protein OS=Anisakis simplex PE=4 SV=1	0.9	0.4	0.396	0.194431	0.082942	0.0714462	0	8.243	18	2	3	2	187	21.7	5.34	10.96	2	0	0.556377	0.186752	0.170557	13.52	12.55	45.72	161.2	146.6	403.2	4.13	12.65	31.95	High	High	High	High	High	High	High	High	High	1
FALSE	High	Master Protein	A0A0N5AA81	Uncharacterized protein OS=Syphacia muris PE=4 SV=1	0.912	0.825	0.715	0.084434	0.152355	0.0714684	0	15.999	9	5	7	4	700	79.5	9.23	24.31	5	1	0.45872	0.276662	0.170592	4.82	13.02	4.27	553.7	501.1	672	2.38	4.23	10.7	High	High	High	High	High	High	High	High	High	1
FALSE	High	Master Protein	A0A0M3JVN6	Uncharacterized protein OS=Anisakis simplex PE=4 SV=1	0.875	1.381	1.27	0.0202149	0.0417013	0.0715336	0	28.278	22	7	13	7	546	58.8	5.21	33.4	7	0	0.328746	0.136578	0.170731	0.55	5.67	12.51	566.2	509.2	409.9	1.75	2.91	14.73	High	High	High	High	High	High	High	High	High	1
FALSE	High	Master Protein	A0A0M3JDB3	Uncharacterized protein OS=Anisakis simplex PE=4 SV=1	1.044	0.809	0.833	0.914342	0.101838	0.0715485	0	10.471	34	2	5	2	77	8.7	5	11.74	2	0	0.962525	0.212474	0.170749	12.92	2.11	11.3	155	150.1	191.7	13.15	9.5	4.04	High	High	High	High	High	High	High	High	High	1
FALSE	High	Master Protein	A0A0M3JRE5	Ubiquitin carboxyl-terminal hydrolase OS=Anisakis simplex PE=3 SV=1	1.133	1.023	1.161	0.0840657	0.0213309	0.0715564	0	35.665	45	8	9	8	227	25.5	4.93	38.47	8	0	0.458071	0.104502	0.170751	6.04	0.24	7.45	416	479.6	409.9	5.64	3.55	5.77	High	High	High	High	High	High	High	High	High	1
FALSE	High	Master Protein	A0A0M3JC20	Uncharacterized protein OS=Anisakis simplex PE=4 SV=1	0.743	0.821	0.54	0.0418593	0.184775	0.0716438	0.002	2.222	22	1	2	1	65	7.3	8.73	2.31	1	0	0.389095	0.311182	0.170893	13.98	10.78	38.22	14	10.9	18.8	24.44	22.11	12.05	High	High	High	High	High	High	High	High	High	1
FALSE	High	Master Protein	A0A0M3KAH1	Uncharacterized protein OS=Anisakis simplex PE=3 SV=1	0.949	1.019	0.93	0.595785	0.599721	0.0718464	0	27.82	15	7	10	7	646	74.2	6.54	29.5	7	0	0.821662	0.690512	0.171182	10.96	0.59	4.17	425.7	401.3	431.7	8.97	1.19	2.28	High	High	High	High	High	High	High	High	High	1
FALSE	High	Master Protein	F1LEL0	Ras-related protein Rab-6.2 OS=Ascaris suum GN=ASU_03832 PE=2 SV=1	1.11	0.994	1.136	0.105619	0.652548	0.0720999	0	22.277	29	5	9	4	207	23.5	6.6	22.92	5	0	0.480077	0.738701	0.171578	7.71	4.24	1.62	287.8	306.2	291	2.6	7.77	5.94	High	High	High	High	High	High	High	High	High	1
FALSE	High	Master Protein	A0A0M3KCD2	Uncharacterized protein OS=Anisakis simplex PE=4 SV=1	0.913	0.96	0.793	0.0918236	0.251545	0.0721335	0	114.1	69	18	53	15	354	38.8	8.82	201.02	18	4	0.465829	0.380436	0.171641	3.43	3.66	3.6	3575.3	3082.7	3823	7.1	6.23	3.5	High	High	High	High	High	High	High	High	High	1
FALSE	High	Master Protein	A0A0M3JLT0	Uncharacterized protein OS=Anisakis simplex PE=4 SV=1	1.106	0.821	0.908	0.0598394	0.0633274	0.0722243	0	13.286	45	4	6	4	92	10.5	7.43	19.04	4	0	0.409319	0.161438	0.171822	5.06	9.82	2.7	628	694.4	764.9	3.31	1.27	7.38	High	High	High	High	High	High	High	High	High	1
FALSE	High	Master Protein	A0A0M3KBW3	Uncharacterized protein OS=Anisakis simplex PE=4 SV=1	1.038	0.904	0.936	0.0901131	0.0785141	0.072246	0	33.734	43	7	16	3	191	21.7	6.58	64.22	7	4	0.465829	0.181008	0.171848	0.42	0.11	0.31	1092.1	1135	1213	2.65	0.26	4.82	High	High	High	High	High	High	High	High	High	1
FALSE	High	Master Protein	A0A0B2VUI6	Phosphatidylethanolamine-binding-like protein F40A3.3 OS=Toxocara canis GN=F40A3.3 PE=4 SV=1	0.862	1.275	1.099	0.347615	0.0977461	0.0722913	0	19.802	38	6	12	4	184	20.1	7.65	27.57	6	0	0.656841	0.207687	0.171848	9	0.43	3.7	22.2	20.2	19.4	7.27	9.78	8.13	High	High	High	High	High	High	High	High	High	1
FALSE	High	Master Protein	A0A0M3JWY1	Uncharacterized protein OS=Anisakis simplex PE=4 SV=1	0.948	1.405	1.358	0.0590241	0.0375144	0.0723857	0	4.693	6	1	1	1	287	31.9	5.02	3.7	1	0	0.409319	0.129234	0.171848	2.81	12.07	9.04	84.3	80	62.6	9.45	11.88	8.57	High	High	High	High	High	High	High	High	High	1
FALSE	High	Master Protein	F4MST7	ANISERP protein OS=Anisakis simplex GN=aniserp PE=2 SV=1	0.967	1.264	1.222	0.779624	0.28075	0.0724563	0	39.948	27	9	17	9	397	44.6	5.31	51.7	9	0	0.896592	0.412946	0.171848	8.9	35.99	4.07	1237.7	1159.9	976.3	15.64	3.35	14.72	High	High	High	High	High	High	High	High	High	1
FALSE	High	Master Protein	F1LEC2	Cathepsin Z (Fragment) OS=Ascaris suum PE=2 SV=1	0.958	0.729	0.668	0.840456	0.0177787	0.0724976	0	4.859	11	2	3	1	272	30.6	5.27	6.03	2	0	0.927994	0.0958993	0.171848	26.69	6.99	4.14	74.9	73.5	102.7	14.5	15.73	7.27	High	High	High	High	High	High	High	High	High	1
FALSE	High	Master Protein	A0A0N4Z1T9	Uncharacterized protein OS=Parastrongyloides trichosuri PE=4 SV=1	0.939	1.171	1.1	0.848248	0.684613	0.0725053	0	3.992	12	2	2	2	110	12	8.46	7.01	2	0	0.930488	0.765467	0.171848	3.7	4.42	0.7	147.9	150.6	136.3	12.21	6.7	10.02	High	High	High	High	High	High	High	High	High	1
FALSE	High	Master Protein	U1NK85	Mrna-decapping enzyme 1b OS=Ascaris suum GN=ASU_09760 PE=4 SV=1	1.136	1.188	1.23	0.350558	0.250109	0.0725546	0.002	2.694	3	1	1	1	352	38.7	5.99	3.86	1	0	0.659849	0.379116	0.171873	16.69	4.8	12.68	95.4	107.5	87.8	5.49	10.13	11.98	High	High	High	High	High	High	High	High	High	1
FALSE	High	Master Protein	A0A0M3JUM2	Uncharacterized protein OS=Anisakis simplex PE=4 SV=1	0.987	1.039	1.039	0.801293	0.105373	0.0725994	0	18.018	34	4	6	3	204	23.2	8.34	21.25	4	1	0.908272	0.217717	0.17195	0.71	1.88	2.55	178.8	177.3	170.7	4.53	7.14	5.27	High	High	High	High	High	High	High	High	High	1
FALSE	High	Master Protein	A0A0M3JYE9	Uncharacterized protein OS=Anisakis simplex PE=4 SV=1	0.962	0.706	0.679	0.348899	0.0308975	0.0728929	0	6.536	20	1	2	1	64	7.3	5.97	5.9	1	0	0.658418	0.117678	0.172593	7.07	2.98	27.09	52.5	46.5	68.5	4.96	9.85	9.28	High	High	High	High	High	High	High	High	High	1
FALSE	High	Master Protein	A0A0M3JY15	Uncharacterized protein OS=Anisakis simplex PE=4 SV=1	0.996	0.87	0.884	0.954822	0.0711663	0.0731181	0	15.778	16	2	5	2	249	28	8.95	15.02	2	0	0.98884	0.173134	0.173056	6.19	5.8	8.83	161.1	154	185.1	3.69	7.51	9.65	High	High	High	High	High	High	High	High	High	1
FALSE	High	Master Protein	A0A0B2VFB2	Nucleoredoxin-like protein 2 OS=Toxocara canis GN=Nxnl2 PE=4 SV=1	1.016	1.076	1.08	0.258117	0.213823	0.0731546	0.001	3.345	6	1	4	1	144	16	5.05	12.7	1	0	0.598219	0.340972	0.173125	1.88	8.72	2.73	867.2	881.3	811.1	2.05	0.83	4.97	High	High	High	High	High	High	High	High	High	1
FALSE	High	Master Protein	A0A0M3K0D5	Uncharacterized protein OS=Anisakis simplex PE=4 SV=1	1.03	0.765	0.773	0.818746	0.222993	0.0732103	0.002	2.319	6	1	1	1	351	39.5	8.28	2.86	1	0	0.918112	0.351831	0.17324	18.81	19.71	16.73	29.4	30.6	39.5	19.67	5.76	7.3	High	High	High	High	High	High	High	High	High	1
FALSE	High	Master Protein	A0A0M3J3Y3	Uncharacterized protein OS=Anisakis simplex PE=4 SV=1	1.019	0.889	0.855	0.702049	0.0387554	0.0733115	0	7.872	14	2	3	2	170	18.9	6.52	11.37	2	0	0.857708	0.13133	0.173462	4.12	0.89	9.07	299.9	299.5	350.3	5.58	5.11	3.5	High	High	High	High	High	High	High	High	High	1
FALSE	High	Master Protein	A0A0N4TTC3	Uncharacterized protein OS=Brugia pahangi PE=3 SV=1	0.893	0.819	0.691	0.428467	0.00921624	0.0735663	0	3.73	3	2	3	1	546	59.6	5.48	8.63	2	0	0.705028	0.0861298	0.173942	13.3	1.5	2.85	33.8	30.2	42.9	5.83	8.33	6.6	High	High	High	High	High	High	High	High	High	1
FALSE	High	Master Protein	U1MS22	Neutral alpha-glucosidase ab OS=Ascaris suum GN=ASU_01307 PE=3 SV=1	1.426	0.792	1.111	0.0114899	0.0253048	0.0735962	0	11.746	3	3	4	2	914	104.8	6.44	14.2	3	0	0.274361	0.108181	0.173961	6.59	9.47	6.99	144.6	215.3	182.6	3.79	8.37	10.26	High	High	High	High	High	High	High	High	High	1
FALSE	High	Master Protein	A0A0M3KGP1	Uncharacterized protein OS=Anisakis simplex PE=4 SV=1	1.005	0.779	0.782	0.58613	0.0345579	0.073702	0	15.147	9	3	5	1	371	41.3	4.75	18.8	3	0	0.817174	0.123657	0.174176	2.08	0.97	15.71	72	72.4	82.7	6.84	12.36	6.69	High	High	High	High	High	High	High	High	High	1
FALSE	High	Master Protein	A0A0M3K1W9	Uncharacterized protein OS=Anisakis simplex PE=4 SV=1	1.012	1.261	1.364	0.626485	0.0563956	0.073901	0	5.755	18	3	4	3	261	29.9	5.02	3.03	3	0	0.822551	0.153436	0.174593	6.6	11.31	10.18	154	156.6	123.6	10.84	10.09	7.05	High	High	High	High	High	High	High	High	High	1
FALSE	High	Master Protein	A0A0B2VB19	3-oxoacyl-[acyl-carrier-protein] reductase FabG OS=Toxocara canis GN=fabG PE=3 SV=1	0.952	1.378	1.305	0.0478672	0.0676285	0.073953	0	11.15	13	3	4	1	276	29.2	6.16	14.58	3	0	0.400937	0.168202	0.174646	0.78	17.3	18.17	147.3	143.9	112.6	5.73	5.73	17.02	High	High	High	High	High	High	High	High	High	1
FALSE	High	Master Protein	A0A0B2UQW8	Secretory carrier-associated membrane protein 1 OS=Toxocara canis GN=Scamp1 PE=4 SV=1	1.22	1.058	1.176	0.0536826	0.878857	0.0740347	0	3.865	3	1	1	1	328	36.3	7.93	4.39	1	0	0.404537	0.913504	0.174822	10.03	9.69	5.02	73.5	89.8	76.3	6.66	5	14.28	High	High	High	High	High	High	High	High	High	1
FALSE	High	Master Protein	A0A0M3JW43	Peptidyl-prolyl cis-trans isomerase OS=Anisakis simplex PE=4 SV=1	0.932	0.816	0.754	0.658308	0.0262237	0.0741961	0	20.42	36	4	10	2	121	13.7	8.48	38.03	4	2	0.83078	0.110487	0.175185	9.76	8.02	8.19	431.9	429.5	554.3	8.1	9.28	3.68	High	High	High	High	High	High	High	High	High	1
FALSE	High	Master Protein	A0A0M3KKP4	Uncharacterized protein OS=Anisakis simplex PE=4 SV=1	1.102	1.113	1.258	0.498309	0.279256	0.0745887	0	18.247	32	2	8	2	50	5.8	6.57	34.11	2	0	0.761124	0.411368	0.175724	3.75	13.83	15.3	291.8	324.1	261.8	14.12	6.61	6.48	High	High	High	High	High	High	High	High	High	1
FALSE	High	Master Protein	A0A0M3K5J2	Uncharacterized protein OS=Anisakis simplex PE=4 SV=1	0.967	0.88	0.838	0.243161	0.0827333	0.0746293	0	25.585	27	6	13	4	253	28.5	11.25	46.71	6	2	0.585755	0.1863	0.175803	3.21	5.73	11.14	1341.2	1293	1582.6	4.64	1.73	8.24	High	High	High	High	High	High	High	High	High	1
FALSE	High	Master Protein	A0A0M3JWG7	Uncharacterized protein OS=Anisakis simplex PE=4 SV=1	0.984	1.095	1.186	0.792841	0.128131	0.0747458	0	102.595	71	19	54	18	291	32.3	7.74	191.61	19	1	0.903773	0.245912	0.176042	2.67	0.15	9.8	4860.4	4956.6	4413.5	2.27	5.39	10.96	High	High	High	High	High	High	High	High	High	1
FALSE	High	Master Protein	A0A0M3JVP5	Uncharacterized protein OS=Anisakis simplex PE=4 SV=1	1.137	0.634	0.721	0.872355	0.0580001	0.074819	0.002	2.508	2	1	1	1	553	62.8	6.27	2.66	1	0	0.944393	0.156212	0.176197	41.65	25.6	12.53	27.4	31.1	46.8	23.76	16.55	6.43	High	High	High	High	High	High	High	High	High	1
FALSE	High	Master Protein	F1L8K5	S-methyl-5'-thioadenosine phosphorylase OS=Ascaris suum PE=2 SV=1	1.057	1.094	1.157	0.0955017	0.219582	0.0752175	0	54.522	27	7	24	7	315	35.2	7.68	74.77	7	0	0.465829	0.34759	0.176999	1.03	12.13	9.63	1688	1796.6	1567.3	2.06	4.4	10.68	High	High	High	High	High	High	High	High	High	1
FALSE	High	Master Protein	F1L6K1	Tubulin alpha chain (Fragment) OS=Ascaris suum PE=2 SV=1	0.936	0.877	0.857	0.587443	0.149389	0.0752197	0	100.26	34	13	42	1	490	54.7	5.33	137.03	13	0	0.818102	0.27315	0.176999	11.76	1.72	6.51	65	62	72.3	8.15	10.9	3.94	High	High	High	High	High	High	High	High	High	1
FALSE	High	Master Protein	A0A0M3JJE8	Galectin OS=Anisakis simplex PE=4 SV=1	1.01	1.168	1.083	0.965874	0.175801	0.0752373	0	43.58	79	6	35	4	84	9.6	9.11	130.89	6	0	0.9919	0.301625	0.177022	9.47	1.03	0.68	1088.7	1157.7	974.1	3.76	9.21	8.86	High	High	High	High	High	High	High	High	High	1
FALSE	High	Master Protein	A0A0M3KHE8	Uncharacterized protein OS=Anisakis simplex PE=4 SV=1	0.927	0.823	0.789	0.149028	0.26242	0.0754298	0	7.265	28	3	3	3	214	24.6	5.05	3.15	3	0	0.53587	0.392596	0.177396	4.84	26.32	10.74	30.7	29.4	38.6	16.49	8.76	7.13	High	High	High	High	High	High	High	High	High	1
FALSE	High	Master Protein	A0A0M3K2L4	Uncharacterized protein OS=Anisakis simplex PE=4 SV=1	0.856	0.92	0.85	0.127641	0.157735	0.0758137	0	77.311	37	16	37	16	496	56.3	5.47	126.09	16	0	0.515389	0.282832	0.178135	14.72	2.63	1.59	3020.9	2637.8	3299.5	8.22	4.9	10.63	High	High	High	High	High	High	High	High	High	1
FALSE	High	Master Protein	A0A0M3IZ99	Glucose-6-phosphate isomerase OS=Anisakis simplex PE=3 SV=1	1.053	1.167	1.228	0.668569	0.215122	0.0759013	0	213.644	53	22	126	12	551	62.2	7.25	458.1	22	15	0.835519	0.342511	0.178246	9.67	12.5	3.64	9258.1	9744.9	7936.4	7.3	2.7	15.67	High	High	High	High	High	High	High	High	High	1
FALSE	High	Master Protein	A0A0B2VU40	Uncharacterized protein OS=Toxocara canis GN=Tcan_04131 PE=4 SV=1	2.247	0.585	1.249	0.00297406	0.0209483	0.0761272	0	12.216	8	3	6	1	397	42.5	7.83	27.76	3	0	0.272952	0.103539	0.178385	7.01	7.29	7.59	131.1	294.9	243.2	6.44	9.02	11.94	High	High	High	High	High	High	High	High	High	1
FALSE	High	Master Protein	A0A0B2VFK7	Peptidyl-prolyl cis-trans isomerase OS=Toxocara canis GN=cyn-3 PE=3 SV=1	1.054	1.156	1.218	0.269501	0.148742	0.0763289	0	45.584	42	6	28	3	172	18.5	8.16	85.68	6	6	0.606284	0.272727	0.178737	0.21	6.91	6.71	2489.9	2627.4	2098.4	4.81	1.66	11.6	High	High	High	High	High	High	High	High	High	1
FALSE	High	Master Protein	A0A0N5AHI3	Transcription factor BTF3 OS=Syphacia muris PE=3 SV=1	1.103	0.978	1.152	0.238108	0.725894	0.0763304	0	56.901	39	8	26	8	210	23.4	6.23	96.39	8	0	0.584904	0.794938	0.178737	10.57	4.49	0.41	1400.3	1651.2	1450.8	11.13	4.22	1.59	High	High	High	High	High	High	High	High	High	1
FALSE	High	Master Protein	A0A0M3K4G1	Uncharacterized protein OS=Anisakis simplex PE=3 SV=1	1.032	1.144	1.273	0.430005	0.0749118	0.0763992	0	194.891	68	24	97	16	405	43.6	7.24	328.32	24	7	0.705912	0.176982	0.17888	8.31	1.34	12.29	7807.7	8166.1	6748.5	1.22	6.05	7.98	High	High	High	High	High	High	High	High	High	1
FALSE	High	Master Protein	F1KX96	Dolichyl-diphosphooligosaccharide--protein glycosyltransferase subunit 2 OS=Ascaris suum PE=2 SV=1	1.141	0.671	0.766	0.424246	0.00198212	0.076496	0	9.307	6	2	5	1	641	70.2	9.03	5.77	2	0	0.70191	0.0783744	0.179071	6.56	4.56	10.64	62.1	74	93.3	6.64	16.79	6.85	High	High	High	High	High	High	High	High	High	1
FALSE	High	Master Protein	A0A0M3JY91	ATP synthase subunit alpha OS=Anisakis simplex PE=3 SV=1	0.894	0.962	0.838	0.0877446	0.165706	0.0766541	0	171.397	56	30	97	19	547	59.5	7.97	346.75	30	12	0.463965	0.291858	0.179388	5.08	4.04	12.7	8896.2	7865.6	9107	7.26	3.88	7.19	High	High	High	High	High	High	High	High	High	1
FALSE	High	Master Protein	A0A0M3JIV9	Uncharacterized protein OS=Anisakis simplex PE=4 SV=1	1.055	0.656	0.781	0.271625	0.0842018	0.0766677	0.001	3.128	14	1	1	1	156	18.6	5.53	3.61	1	0	0.606284	0.188902	0.179388	6.6	3.73	17.97	32.9	35.4	45.3	10.89	2.37	10.11	High	High	High	High	High	High	High	High	High	1
FALSE	High	Master Protein	A0A0M3JG20	Uncharacterized protein OS=Anisakis simplex PE=4 SV=1	1.147	1.068	1.17	0.059528	0.169121	0.0769614	0	15.451	22	3	4	3	273	35.1	4.68	18.07	3	0	0.409319	0.296122	0.179964	7.18	6.63	3.21	35.3	40.5	33.5	5.13	4.04	7.25	High	High	High	High	High	High	High	High	High	1
FALSE	High	Master Protein	A0A0N4UHZ3	Uncharacterized protein OS=Dracunculus medinensis PE=3 SV=1	0.999	0.906	0.851	0.854435	0.130705	0.0770332	0	10.082	38	3	4	1	112	12.3	9.72	13.15	3	0	0.934532	0.248904	0.179985	18.16	0.8	8.79	97.4	97.5	107.8	2.38	13.76	9.05	High	High	High	High	High	High	High	High	High	1
FALSE	High	Master Protein	A0A0K0EAW4	Uncharacterized protein OS=Strongyloides stercoralis PE=3 SV=1	0.968	0.985	0.87	0.555313	0.388983	0.0772339	0.006	1.517	2	1	2	1	392	46.4	9.07	7.06	1	0	0.798463	0.509037	0.180243	12.75	2.57	2.17	118.9	115.2	125.8	5	5.75	7.4	High	High	High	High	High	High	High	High	High	1
FALSE	High	Master Protein	A0A0M3IZY4	Uncharacterized protein OS=Anisakis simplex PE=4 SV=1	0.885	0.853	0.637	0.359573	0.19256	0.0773383	0.001	3.033	19	1	2	1	125	14.1	5.06	6.43	1	0	0.667755	0.32048	0.180469	21.27	11.54	23.08	46.5	37.2	58.3	26.85	15.32	10.36	High	High	High	High	High	High	High	High	High	1
FALSE	High	Master Protein	G0NH42	CBN-DHS-20 protein OS=Caenorhabditis brenneri GN=Cbn-dhs-20 PE=4 SV=1	0.967	1.126	1.16	0.887987	0.0773775	0.0773955	0	8.725	4	1	7	1	342	38.9	8.29	24.67	1	0	0.950917	0.180346	0.180477	5.32	7.49	2.14	528.8	548.1	488.4	6.56	5.18	9.12	High	High	High	High	High	High	High	High	High	1
FALSE	High	Master Protein	A0A0M3JCR5	Uncharacterized protein OS=Anisakis simplex PE=4 SV=1	1.083	0.553	0.599	0.450281	0.168289	0.0775432	0	3.909	32	2	3	2	121	14	4.61	7.1	2	0	0.722251	0.295169	0.1805	22.57	56.1	24.53	10.6	12.8	19.1	31.56	10.2	19.79	High	High	High	High	High	High	High	High	High	1
FALSE	High	Master Protein	A0A0M3J6B6	Uncharacterized protein OS=Anisakis simplex PE=4 SV=1	1.024	1.023	1.052	0.332567	0.753959	0.0778213	0	45.324	36	9	18	5	290	32.3	4.87	56.31	9	1	0.653178	0.821546	0.181049	1.24	8.02	1.89	507.8	519.8	484.3	13.13	1.27	3.26	High	High	High	High	High	High	High	High	High	1
FALSE	High	Master Protein	A0A0M3K595	Proteasome subunit beta type OS=Anisakis simplex PE=3 SV=1	1.034	1	1.027	0.826466	0.885265	0.0778683	0	8.675	13	2	4	2	202	22.3	6.55	13.55	2	0	0.92029	0.917209	0.181113	11.06	11.27	1.06	230.8	247.1	238.9	3.91	12.65	11.69	High	High	High	High	High	High	High	High	High	1
FALSE	High	Master Protein	W6E913	14-3-3 zeta OS=Pristionchus pacificus GN=PRIPAC_4075 PE=3 SV=1	0.822	0.768	0.773	0.199957	0.197406	0.0779167	0	99.978	54	15	60	2	248	28.2	4.91	190.72	15	0	0.564366	0.325873	0.181154	7.39	16.67	2.22	20.5	19.3	26.3	17.21	10.07	9.02	High	High	High	High	High	High	High	High	High	1
FALSE	High	Master Protein	A0A0M3JIY6	Uncharacterized protein OS=Anisakis simplex PE=4 SV=1	0.904	0.907	0.844	0.220976	0.0734591	0.0780494	0	17.601	55	2	6	1	53	6	4.44	23.5	2	0	0.576683	0.175879	0.181338	1.04	5.28	11.51	340.5	310	375	0.86	6.19	4.9	High	High	High	High	High	High	High	High	High	1
FALSE	High	Master Protein	A0A0M3HXX4	Uncharacterized protein OS=Ascaris lumbricoides PE=4 SV=1	1.171	0.901	1.064	0.493573	0.989695	0.0780958	0	8.053	28	3	4	3	171	19.9	5.47	4.3	3	0	0.757762	0.99362	0.181338	1.16	1.36	2.48	53.5	58.2	51.7	19.74	10.95	10.56	High	High	High	High	High	High	High	High	High	1
FALSE	High	Master Protein	A0A0K0F8B9	Uncharacterized protein OS=Strongyloides venezuelensis PE=4 SV=1	1.243	1.265	1.478	0.0690909	0.289871	0.0781444	0	170.788	27	29	85	1	881	101.5	5.45	339.39	29	0	0.420565	0.419098	0.181361	10.06	9.26	20.18	41.7	55	32.7	8.7	13.28	29.12	High	High	High	High	High	High	High	High	High	1
FALSE	High	Master Protein	F1L020	Protein disulfide-isomerase A6 OS=Ascaris suum PE=2 SV=1	1.342	0.625	0.727	0.0811516	0.0165493	0.0782267	0.008	1.314	3	1	2	1	261	28.9	5.25	6.27	1	0	0.452883	0.0941646	0.181463	2.11	8.99	9.2	163.2	215.5	305.7	11.74	1.87	14.11	High	High	High	High	High	High	High	High	High	1
FALSE	High	Master Protein	A0A0M3HW34	Elongation factor 1-alpha OS=Ascaris lumbricoides PE=3 SV=1	0.749	0.684	0.589	0.428132	0.0527675	0.0783295	0	42.885	18	10	38	1	468	50.8	9	133.6	10	0	0.704724	0.149584	0.181648	10.75	6.64	29.61	21.7	25.1	33	31.16	23.62	16.65	High	High	High	High	High	High	High	High	High	1
FALSE	High	Master Protein	A0A0M3J064	Uncharacterized protein OS=Anisakis simplex PE=4 SV=1	0.998	1.155	1.183	0.898787	0.0820051	0.0789457	0	98.637	69	12	62	1	213	23.7	6.52	239.01	12	0	0.957337	0.184873	0.182771	2.92	0.89	6.57	324.8	324	273.8	2.76	2.11	8.42	High	High	High	High	High	High	High	High	High	1
[truncated: 2,153 more rows]
