# Supplementary material for: Comparative Proteomics Analysis of Anisakis simplex s.s.—Evaluation of the Response of Invasive Larvae to Ivermectin
Source: Genes (Basel). 2020 Jun 26;11(6):710. doi: 10.3390/genes11060710 (PMC7349835; doi:10.3390/genes11060710)
Supplement: Supplementary file 1 [file genes-11-00710-s001.zip › Polak et al. File S3.xlsx]

## Sheet: Arkusz1
Ontology	GO.ID	Description	p.Val	FDR	Genes
Molecular function	GO:0016491	oxidoreductase activity	3.154269280810854e-13	3.154269280810854e-13	A0A0M3K937,A0A0M3JCR4,A0A0M3JA39,A0A0M3JUG3,A0A0M3KI61,A0A0M3K4L7,A0A0M3K1D0,A0A0M3KH27,A0A0M3J718,A0A0M3JWR5,A0A0M3JSX9,A0A0M3K9K6,A0A0M3K9K7,A0A0M3JK08,A0A0M3K6W4,A0A0M3JUV1,A0A0M3K7H4,A0A0M3K5J0,A0A0M3J483,A0A0M3J9T3,A0A0M3JHZ6,A0A0M3KBA5,A0A0M3IYI0,A0A0M3JRA2,A0A0M3IYU7,A0A0M3K6L1,A0A0M3JRK1,A0A0M3K0T4,A0A0M3JT84,A0A0M3K9Z9,A0A0M3JC40,A0A0M3K762,A0A0M3JRR8,A0A0M3J2W6,A0A0M3J8X8,A0A0M3JXN4,A0A…
Molecular function	GO:0003824	catalytic activity	4.686601015404982e-9	4.686601015404982e-9	A0A0M3KCB1,A0A0M3JX28,A0A0M3J504,A0A097IYF9,A0A0M3KF57,A0A0M3J4Y2,A0A0M3KFM8,A0A0M3K937,A0A0M3JT42,A0A0M3K8U2,A0A0M3JQZ6,A0A0M3K058,A0A0M3JBC6,A0A0M3KDF0,A0A0M3JSY6,A0A0M3J302,A0A0M3IZV4,A0A0M3K3Q3,A0A0M3JCR4,A0A0M3K2A3,A0A0M3K5G6,A0A0M3K4Z6,A0A0M3K576,A0A0M3JT29,A0A0M3JS63,A0A0M3JWB8,A0A0M3JYN9,A0A0M3JXL8,A0A0M3K6E3,A0A0M3IYZ9,A0A0M3K404,A0A0M3K9F8,A0A0M3K822,A0A0M3JFE7,A0A0M3KJ71,A0A0M3K6U9,A0A…
Molecular function	GO:0008135	translation factor activity, RNA binding	1.1772690046899934e-7	1.1772690046899934e-7	A0A0M3JU93,A0A0M3KEE7,A0A0M3JTM1,A0A0M3JYB9,A0A0M3K2H4,A0A0M3K1F7,A0A0M3JVH6,A0A0M3JRE7,A0A0M3JWT3,A0A0M3JUR2,A0A0M3KE66,A0A0M3K8K5,A0A0M3JS72,A0A0M3JS04,A0A0M3JSK8,A0A0M3JYU4,A0A0M3K2Z8,A0A0M3JXP7,A0A0M3JXA3
Molecular function	GO:0090079	translation regulator activity, nucleic acid binding	1.1772690046899934e-7	1.1772690046899934e-7	A0A0M3JU93,A0A0M3KEE7,A0A0M3JTM1,A0A0M3JYB9,A0A0M3K2H4,A0A0M3K1F7,A0A0M3JVH6,A0A0M3JRE7,A0A0M3JWT3,A0A0M3JUR2,A0A0M3KE66,A0A0M3K8K5,A0A0M3JS72,A0A0M3JS04,A0A0M3JSK8,A0A0M3JYU4,A0A0M3K2Z8,A0A0M3JXP7,A0A0M3JXA3
Molecular function	GO:0045182	translation regulator activity	0.0000022213015368058386	0.0000022213015368058386	A0A0M3JU93,A0A0M3KEE7,A0A0M3JTM1,A0A0M3JYB9,A0A0M3K2H4,A0A0M3K1F7,A0A0M3JVH6,A0A0M3JRE7,A0A0M3JWT3,A0A0M3JUR2,A0A0M3KE66,A0A0M3K8K5,A0A0M3JS72,A0A0M3JS04,A0A0M3JSK8,A0A0M3JYU4,A0A0M3K2Z8,A0A0M3JXP7,A0A0M3JXA3
Molecular function	GO:0005198	structural molecule activity	0.0000034728965051757176	0.0000034728965051757176	A0A0M3JUE1,A0A0M3K3F9,A0A0M3KA61,A0A0M3IYS8,A0A0M3J9H2,A0A0M3JS03,A0A0M3J4F2,A0A0M3K2L9,A0A0M3JT33,A0A0M3K0L5,A0A0M3J1S0,A0A0M3IZV9,A0A0M3KBE3,A0A0M3K0Z5,A0A0M3KAD9,A0A0M3K9Z6,A0A0M3IYX4,A0A0M3JD69,A0A0G2YNB9,A0A0M3JVB9,A0A0M3K9T8,A0A0M3IZK3,A0A0M3KJS5,A0A0M3K252,A0A0M3JMW2,A0A0M3K555,A0A0M3JAI6,A0A0M3JS06,A0A0M3JZU3,A0A0M3KDZ4,A0A0M3KFV4,A0A0M3JCW3,A0A0M3K5J2,A0A0M3JXI1,A0A0M3JRJ4,A0A0M3JVC1,A0A…
Molecular function	GO:0070011	peptidase activity, acting on L-amino acid peptides	0.000003859527869204531	0.000003859527869204531	A0A0M3KCB1,A0A0M3KF57,A0A0M3J4Y2,A0A0M3K8U2,A0A0M3J302,A0A0M3IZV4,A0A0M3K3Q3,A0A0M3JS63,A0A0M3JXL8,A0A0M3IYZ9,A0A0M3K822,A0A0M3JFE7,A0A0M3K5Q0,A0A0M3JRE5,A0A0M3JGK9,A0A0M3JTF7,A0A0M3K6A6,A0A0M3J866,A0A0M3KHB6,A0A0M3J1U0,A0A0M3JSH7,A0A0M3JZY3,A0A0M3K3N5,A0A0M3K332,A0A0M3KIK6,A0A0M3JQV0,A0A0M3JCR5,A0A0M3IYC4,A0A0M3JTN1,A0A0M3KEM9,A0A0M3KDK6,A0A0M3K8V4,A0A0M3IYC1,A0A0M3JV41,A0A0M3JXY0,A0A0M3K635,A0A…
Molecular function	GO:0008233	peptidase activity	0.000009744300166289089	0.000009744300166289089	A0A0M3KCB1,A0A0M3KF57,A0A0M3J4Y2,A0A0M3K8U2,A0A0M3J302,A0A0M3IZV4,A0A0M3K3Q3,A0A0M3JS63,A0A0M3JXL8,A0A0M3IYZ9,A0A0M3K822,A0A0M3JFE7,A0A0M3K5Q0,A0A0M3JRE5,A0A0M3JGK9,A0A0M3JTF7,A0A0M3K6A6,A0A0M3J866,A0A0M3KHB6,A0A0M3J1U0,A0A0M3JSH7,A0A0M3JZY3,A0A0M3K3N5,A0A0M3K332,A0A0M3KIK6,A0A0M3JQV0,A0A0M3JCR5,A0A0M3IYC4,A0A0M3JTN1,A0A0M3KEM9,A0A0M3KDK6,A0A0M3K8V4,A0A0M3IYC1,A0A0M3JV41,A0A0M3JXY0,A0A0M3K635,A0A…
Molecular function	GO:0004298	threonine-type endopeptidase activity	0.000012770650016686997	0.000012770650016686997	A0A0M3JSH7,A0A0M3K635,A0A0M3K6C4,A0A0M3J7M4,A0A0M3JZK2,A0A0M3JT99,A0A0M3K925,A0A0M3JYT8,A0A0M3K144,A0A0M3KFJ4
Molecular function	GO:0004177	aminopeptidase activity	0.000012770650016686997	0.000012770650016686997	A0A0M3J4Y2,A0A0M3JFE7,A0A0M3K3N5,A0A0M3K332,A0A0M3KIK6,A0A0M3KDK6,A0A0M3K730,A0A0M3K810,A0A0M3K163,A0A0M3JTW4
Molecular function	GO:0070003	threonine-type peptidase activity	0.000012770650016686997	0.000012770650016686997	A0A0M3JSH7,A0A0M3K635,A0A0M3K6C4,A0A0M3J7M4,A0A0M3JZK2,A0A0M3JT99,A0A0M3K925,A0A0M3JYT8,A0A0M3K144,A0A0M3KFJ4
Molecular function	GO:0003743	translation initiation factor activity	0.000013012151661151657	0.000013012151661151657	A0A0M3KEE7,A0A0M3JTM1,A0A0M3K2H4,A0A0M3K1F7,A0A0M3JVH6,A0A0M3JWT3,A0A0M3JUR2,A0A0M3K8K5,A0A0M3JS72,A0A0M3JS04,A0A0M3JSK8,A0A0M3JYU4,A0A0M3JXP7,A0A0M3JXA3
Molecular function	GO:0043022	ribosome binding	0.00003462274479900168	0.00003462274479900168	A0A0M3JH92,A0A0M3JU93,A0A0M3JVH6,A0A0M3JUR2,A0A0M3JEZ3,A0A0M3K470,A0A0M3K7I0,A0A0M3K812,A0A0M3K4A4
Molecular function	GO:0008238	exopeptidase activity	0.000071292209083384	0.000071292209083384	A0A0M3J4Y2,A0A0M3IZV4,A0A0M3JS63,A0A0M3K822,A0A0M3JFE7,A0A0M3JGK9,A0A0M3K6A6,A0A0M3J866,A0A0M3KHB6,A0A0M3K3N5,A0A0M3K332,A0A0M3KIK6,A0A0M3KEM9,A0A0M3KDK6,A0A0M3K8V4,A0A0M3JV41,A0A0M3K730,A0A0M3K810,A0A0M3K6G9,A0A0M3K163,A0A0M3JTW4,A0A0M3JSE0,A0A0M3K9E5
Molecular function	GO:0005544	calcium-dependent phospholipid binding	0.0004000890094455833	0.0004000890094455833	A0A0M3JHY6,A0A0M3KDV4,A0A0M3JY25,A0A0M3J414,A0A0M3J250,A0A0M3KAW7,A0A0M3K7C2,A0A0M3K398,A0A0M3K609,A0A0M3JD48
Molecular function	GO:0051082	unfolded protein binding	0.0006461883483550198	0.0006461883483550198	A0A0M3K766,A0A0M3KF69,A0A0M3K5W6,A0A0M3JLV2,A0A0M3J613,A0A0M3K865,A0A0M3JJR0,A0A0M3JZZ0,A0A0M3K752,A0A0M3J8K2,A0A0M3K120,A0A0M3J953,A0A0M3JT78,A0A0M3K4P8,A0A0M3KFP5
Molecular function	GO:0003735	structural constituent of ribosome	0.0018844170797252904	0.0018844170797252904	A0A0M3JS03,A0A0M3IYX4,A0A0M3JD69,A0A0M3KJS5,A0A0M3JMW2,A0A0M3JS06,A0A0M3KFV4,A0A0M3JCW3,A0A0M3K5J2,A0A0M3JXI1,A0A0M3JRJ4,A0A0M3JSL0,A0A0M3JDU9,A0A0M3K4R1,A0A0M3KE39,A0A0M3K1E5,A0A0M3K5D8,A0A0M3JBZ5,A0A0M3K1X3,A0A0M3JU70,A0A0M3K6M8,A0A0M3JWX6,A0A0M3JVI3,A0A0M3JXS5,A0A0M3K269,A0A0M3K776,A0A0M3J236,A0A0M3K2K1,A0A0M3KFV9,A0A0M3IZH8
Molecular function	GO:0030145	manganese ion binding	0.004196475512404858	0.004196475512404858	A0A0M3K3N5,A0A0M3K332,A0A0M3KIK6,A0A0M3KDK6,A0A0M3K810,A0A0M3K5P6,A0A0M3JTW4,A0A0M3KAY8
Molecular function	GO:0016903	oxidoreductase activity, acting on the aldehyde or oxo group of donors	0.005680063875696695	0.005680063875696695	A0A0M3JRA2,A0A0M3KG34,A0A0M3JRD3,A0A0M3K2T2,A0A0M3J3P1,A0A0M3K140,A0A0M3K959,A0A0M3JBK1,A0A0M3KA33,A0A0M3JX94,A0A0M3JHE9,A0A0M3JXY6,A0A0M3KIN3
Molecular function	GO:0046933	proton-transporting ATP synthase activity, rotational mechanism	0.006945974459263147	0.006945974459263147	A0A0M3JZ51,A0A0M3K219,A0A0M3K9C0,A0A0M3J201,A0A0M3JY91,A0A0M3J315
Molecular function	GO:0043021	ribonucleoprotein complex binding	0.00816491224946212	0.00816491224946212	A0A0M3JH92,A0A0M3JU93,A0A0M3JVH6,A0A0M3JUR2,A0A0M3JEZ3,A0A0M3K470,A0A0M3K7I0,A0A0M3K812,A0A0M3K4A4
Molecular function	GO:0050662	coenzyme binding	0.009106050560116466	0.009106050560116466	A0A0M3KDF0,A0A0M3K6K6,A0A0M3KK68,A0A0M3JA39,A0A0M3JUG3,A0A0M3KI61,A0A0M3K4L7,A0A0M3KH27,A0A0M3K5M3,A0A0M3K184,A0A0M3K191,A0A0M3JXB3,A0A0M3J9T3,A0A0M3KIQ3,A0A0M3K1X9,A0A0M3JUP3,A0A0M3IYU7,A0A0M3JRK1,A0A0M3JT84,A0A0M3K705,A0A0M3JYL8,A0A0M3K7F2,A0A0M3KCH3,A0A0M3JVZ6,A0A0M3K2N9,A0A0M3JB20,A0A0M3JQH7,A0A0M3K3S4,A0A0M3JV73,A0A0M3JZE7,A0A0M3JW64,A0A0M3K959,A0A0M3KCD4,A0A0M3K059,A0A0M3K747
Molecular function	GO:0003779	actin binding	0.014289612697887569	0.014289612697887569	A0A0M3KBB5,A0A0M3K404,A0A0M3K485,A0A0M3K2R2,A0A0M3K0Z5,A0A0M3K7K9,A0A0M3KFW1,A0A0M3K1X5,A0A0M3KBR2,A0A0M3K659,A0A0M3KCG9,A0A0M3K1Z5,A0A0M3K916,A0A0M3KB37,A0A0M3JTR8,A0A0M3JYU1,A0A0M3K947,A0A0M3JS99,A0A0M3JU72,A0A0M3J9V9,A0A0M3K507,A0A0M3JIK2,A0A0M3JGR5,A0A0M3KGH1,A0A0M3JT00,A0A0M3JWI5
Molecular function	GO:0016805	dipeptidase activity	0.018181365953714952	0.018181365953714952	A0A0M3K6A6,A0A0M3JV41,A0A0M3K6G9,A0A0M3JSE0,A0A0M3K9E5
Molecular function	GO:0003746	translation elongation factor activity	0.018181365953714952	0.018181365953714952	A0A0M3JU93,A0A0M3JYB9,A0A0M3JRE7,A0A0M3KE66,A0A0M3K2Z8
Molecular function	GO:0015252	proton channel activity	0.019259375909256124	0.019259375909256124	A0A0M3JZ51,A0A0M3K219,A0A0M3K9C0,A0A0M3J201,A0A0M3JY91,A0A0M3J315
Molecular function	GO:0016776	phosphotransferase activity, phosphate group as acceptor	0.02662084827000724	0.02662084827000724	A0A0M3K498,A0A0M3K9I2,A0A0M3JZ51,A0A0M3K219,A0A0M3K9C0,A0A0M3J201,A0A0M3JY91,A0A0M3J315
Molecular function	GO:0005543	phospholipid binding	0.035199834335083675	0.035199834335083675	A0A0M3JHY6,A0A0M3JYQ5,A0A0M3KDV4,A0A0M3JY25,A0A0M3J414,A0A0M3J250,A0A0M3KAW7,A0A0M3K8W6,A0A0M3JRM2,A0A0M3K7C2,A0A0M3K398,A0A0M3K609,A0A0M3JD48
Molecular function	GO:0016620	oxidoreductase activity, acting on the aldehyde or oxo group of donors, NAD or NADP as acceptor	0.04418513198482382	0.04418513198482382	A0A0M3KG34,A0A0M3JRD3,A0A0M3K2T2,A0A0M3JBK1,A0A0M3KA33,A0A0M3JX94,A0A0M3JHE9,A0A0M3KIN3
Biological processess	GO:0055114	oxidation-reduction process	2.411540911408511e-19	2.411540911408511e-19	A0A0M3K937,A0A0M3JCR4,A0A0M3K6K6,A0A0M3KK68,A0A0M3JA39,A0A0M3JUG3,A0A0M3KI61,A0A0M3K4L7,A0A0M3K1D0,A0A0M3KH27,A0A0M3J718,A0A0M3JWR5,A0A0M3JSX9,A0A0M3K9K6,A0A0M3K9K7,A0A0M3JK08,A0A0M3K6W4,A0A0M3JUV1,A0A0M3K7H4,A0A0M3K5J0,A0A0M3J483,A0A0M3JSC9,A0A0M3J9T3,A0A0M3KIJ2,A0A0M3KAE3,A0A0M3JHZ6,A0A0M3KBA5,A0A0M3IYI0,A0A0M3JRA2,A0A0M3IYU7,A0A0M3K6L1,A0A0M3JRK1,A0A0M3K0T4,A0A0M3JT84,A0A0M3KCJ8,A0A0M3K9Z9,A0A…
Biological processess	GO:1901566	organonitrogen compound biosynthetic process	3.7234865412857444e-17	3.7234865412857444e-17	A0A0M3K937,A0A0M3JQZ6,A0A0M3JS03,A0A0M3JXV3,A0A0M3JT29,A0A0M3JWB8,A0A0M3JYN9,A0A0M3K9F8,A0A0M3K5W0,A0A0M3JH92,A0A0M3K1L6,A0A0M3IZU7,A0A0M3JWK1,A0A0M3JUG3,A0A0M3JU93,A0A0M3KEE7,A0A0M3JUA8,A0A0M3K5M3,A0A0M3JTM1,A0A0M3K903,A0A0M3JYB9,A0A0M3JXS9,A0A0M3K498,A0A0M3KHR2,A0A0M3K2H4,A0A0M3K1F7,A0A0M3JVH6,A0A0M3K9I2,A0A0M3KCE9,A0A0M3JV40,A0A0M3J5F1,A0A0M3IYX4,A0A0M3JD69,A0A0M3JRE7,A0A0M3JWT3,A0A0M3KIQ3,A0A…
Biological processess	GO:0043603	cellular amide metabolic process	1.3417690861323482e-15	1.3417690861323482e-15	A0A0M3JQZ6,A0A0M3JS03,A0A0M3JS63,A0A0M3JWB8,A0A0M3K9F8,A0A0M3K822,A0A0M3K5W0,A0A0M3JH92,A0A0M3JU93,A0A0M3KEE7,A0A0M3KHB6,A0A0M3JUA8,A0A0M3K5M3,A0A0M3JTM1,A0A0M3JYB9,A0A0M3JXS9,A0A0M3K2H4,A0A0M3K1F7,A0A0M3JVH6,A0A0M3KEM9,A0A0M3KCE9,A0A0M3J5F1,A0A0M3IZT4,A0A0M3IYX4,A0A0M3JD69,A0A0M3JRE7,A0A0M3JWT3,A0A0M3JUR2,A0A0M3JRA2,A0A0M3IYU7,A0A0M3JST8,A0A0M3KJS5,A0A0M3JMW2,A0A0M3KE66,A0A0M3K677,A0A0M3K8K5,A0A…
Biological processess	GO:0006518	peptide metabolic process	4.564008279417859e-14	4.564008279417859e-14	A0A0M3JQZ6,A0A0M3JS03,A0A0M3JS63,A0A0M3JWB8,A0A0M3K9F8,A0A0M3K822,A0A0M3K5W0,A0A0M3JH92,A0A0M3JU93,A0A0M3KEE7,A0A0M3KHB6,A0A0M3JUA8,A0A0M3JTM1,A0A0M3JYB9,A0A0M3K2H4,A0A0M3K1F7,A0A0M3JVH6,A0A0M3KEM9,A0A0M3KCE9,A0A0M3J5F1,A0A0M3IYX4,A0A0M3JD69,A0A0M3JRE7,A0A0M3JWT3,A0A0M3JUR2,A0A0M3IYU7,A0A0M3JST8,A0A0M3KJS5,A0A0M3JMW2,A0A0M3KE66,A0A0M3K677,A0A0M3K8K5,A0A0M3JS06,A0A0M3K674,A0A0M3JXK6,A0A0M3KFV4,A0A…
Biological processess	GO:0044281	small molecule metabolic process	1.8919882164523579e-13	1.8919882164523579e-13	A0A0M3K937,A0A0M3JQZ6,A0A0M3KDF0,A0A0M3JSY6,A0A0M3JXV3,A0A0M3JCR4,A0A0M3K4Z6,A0A0M3JT29,A0A0M3JWB8,A0A0M3JYN9,A0A0M3K9F8,A0A0M3K5W0,A0A0M3K1L6,A0A0M3JWK1,A0A0M3JUG3,A0A0M3K5M3,A0A0M3K191,A0A0M3JXS9,A0A0M3K498,A0A0M3KHR2,A0A0M3K9I2,A0A0M3KEU9,A0A0M3KAE7,A0A0M3JV40,A0A0M3J5F1,A0A0M3IZT4,A0A0M3K5R0,A0A0M3JY34,A0A0M3KIQ3,A0A0M3JZ67,A0A0M3JHZ6,A0A0M3JX51,A0A0M3KBA5,A0A0M3JUP3,A0A0M3JRA2,A0A0M3JST8,A0A…
Biological processess	GO:0043604	amide biosynthetic process	4.3990207163031277e-13	4.3990207163031277e-13	A0A0M3JQZ6,A0A0M3JS03,A0A0M3JWB8,A0A0M3K9F8,A0A0M3K5W0,A0A0M3JH92,A0A0M3JU93,A0A0M3KEE7,A0A0M3JUA8,A0A0M3JTM1,A0A0M3JYB9,A0A0M3JXS9,A0A0M3K2H4,A0A0M3K1F7,A0A0M3JVH6,A0A0M3KCE9,A0A0M3J5F1,A0A0M3IYX4,A0A0M3JD69,A0A0M3JRE7,A0A0M3JWT3,A0A0M3JUR2,A0A0M3JRA2,A0A0M3JST8,A0A0M3KJS5,A0A0M3JMW2,A0A0M3KE66,A0A0M3K8K5,A0A0M3JS06,A0A0M3K674,A0A0M3JXK6,A0A0M3KFV4,A0A0M3JCW3,A0A0M3K5J2,A0A0M3JEZ3,A0A0M3JXI1,A0A…
Biological processess	GO:0043043	peptide biosynthetic process	3.0456950169057047e-12	3.0456950169057047e-12	A0A0M3JQZ6,A0A0M3JS03,A0A0M3JWB8,A0A0M3K9F8,A0A0M3K5W0,A0A0M3JH92,A0A0M3JU93,A0A0M3KEE7,A0A0M3JUA8,A0A0M3JTM1,A0A0M3JYB9,A0A0M3K2H4,A0A0M3K1F7,A0A0M3JVH6,A0A0M3KCE9,A0A0M3J5F1,A0A0M3IYX4,A0A0M3JD69,A0A0M3JRE7,A0A0M3JWT3,A0A0M3JUR2,A0A0M3JST8,A0A0M3KJS5,A0A0M3JMW2,A0A0M3KE66,A0A0M3K8K5,A0A0M3JS06,A0A0M3K674,A0A0M3JXK6,A0A0M3KFV4,A0A0M3JCW3,A0A0M3K5J2,A0A0M3JEZ3,A0A0M3JXI1,A0A0M3JS72,A0A0M3JS04,A0A…
Biological processess	GO:1901564	organonitrogen compound metabolic process	9.411670066217271e-12	9.411670066217271e-12	A0A0M3KBM2,A0A0M3KF60,A0A0M3KCB1,A0A0M3KF57,A0A0M3J4Y2,A0A0M3K937,A0A0M3JT42,A0A0M3K8U2,A0A0M3JQZ6,A0A0M3KDF0,A0A0M3J302,A0A0M3IZV4,A0A0M3JS03,A0A0M3JXV3,A0A0M3K3Q3,A0A0M3JCR4,A0A0M3K4Z6,A0A0M3JT29,A0A0M3JS63,A0A0M3JWB8,A0A0M3JYN9,A0A0M3JXL8,A0A0M3K6E3,A0A0M3IYZ9,A0A0M3K9F8,A0A0M3K822,A0A0M3JFE7,A0A0M3K6U9,A0A0M3K5W0,A0A0M3JTK0,A0A0M3JH92,A0A0M3K1L6,A0A0M3K5Q0,A0A0M3JRE5,A0A0M3IZU7,A0A0M3JGK9,A0A…
Biological processess	GO:0006412	translation	1.8985412974596743e-11	1.8985412974596743e-11	A0A0M3JQZ6,A0A0M3JS03,A0A0M3JWB8,A0A0M3K9F8,A0A0M3K5W0,A0A0M3JH92,A0A0M3JU93,A0A0M3KEE7,A0A0M3JTM1,A0A0M3JYB9,A0A0M3K2H4,A0A0M3K1F7,A0A0M3JVH6,A0A0M3J5F1,A0A0M3IYX4,A0A0M3JD69,A0A0M3JRE7,A0A0M3JWT3,A0A0M3JUR2,A0A0M3JST8,A0A0M3KJS5,A0A0M3JMW2,A0A0M3KE66,A0A0M3K8K5,A0A0M3JS06,A0A0M3K674,A0A0M3JXK6,A0A0M3KFV4,A0A0M3JCW3,A0A0M3K5J2,A0A0M3JEZ3,A0A0M3JXI1,A0A0M3JS72,A0A0M3JS04,A0A0M3JRJ4,A0A0M3JSL0,A0A…
Biological processess	GO:0046034	ATP metabolic process	3.261840897963688e-9	3.261840897963688e-9	A0A0M3K498,A0A0M3JVS3,A0A0M3JZ51,A0A0M3JZV3,A0A0M3K219,A0A0M3JXN4,A0A0M3JS85,A0A0M3K444,A0A0M3K0A5,A0A0M3KE43,A0A0M3JZQ3,A0A0M3JZ53,A0A0M3K9C0,A0A0M3K5J7,A0A0M3J201,A0A0M3K3R5,A0A0M3JY91,A0A0M3JSY8,A0A0M3JXT3,A0A0M3IY29,A0A0M3JYW9,A0A0M3J315,A0A0M3JXJ7
Biological processess	GO:0009205	purine ribonucleoside triphosphate metabolic process	2.2622129835420252e-8	2.2622129835420252e-8	A0A0M3K9I2,A0A0M3JZ51,A0A0M3K219,A0A0M3JS85,A0A0M3K0A5,A0A0M3JZQ3,A0A0M3K9C0,A0A0M3J201,A0A0M3JY91,A0A0M3JSY8,A0A0M3J315
Biological processess	GO:0009145	purine nucleoside triphosphate biosynthetic process	2.2622129835420252e-8	2.2622129835420252e-8	A0A0M3K9I2,A0A0M3JZ51,A0A0M3K219,A0A0M3JS85,A0A0M3K0A5,A0A0M3JZQ3,A0A0M3K9C0,A0A0M3J201,A0A0M3JY91,A0A0M3JSY8,A0A0M3J315
Biological processess	GO:0009144	purine nucleoside triphosphate metabolic process	2.2622129835420252e-8	2.2622129835420252e-8	A0A0M3K9I2,A0A0M3JZ51,A0A0M3K219,A0A0M3JS85,A0A0M3K0A5,A0A0M3JZQ3,A0A0M3K9C0,A0A0M3J201,A0A0M3JY91,A0A0M3JSY8,A0A0M3J315
Biological processess	GO:0009206	purine ribonucleoside triphosphate biosynthetic process	2.2622129835420252e-8	2.2622129835420252e-8	A0A0M3K9I2,A0A0M3JZ51,A0A0M3K219,A0A0M3JS85,A0A0M3K0A5,A0A0M3JZQ3,A0A0M3K9C0,A0A0M3J201,A0A0M3JY91,A0A0M3JSY8,A0A0M3J315
Biological processess	GO:0006082	organic acid metabolic process	2.44334431088308e-8	2.44334431088308e-8	A0A0M3K937,A0A0M3JQZ6,A0A0M3KDF0,A0A0M3JXV3,A0A0M3JCR4,A0A0M3K4Z6,A0A0M3JWB8,A0A0M3K9F8,A0A0M3K5W0,A0A0M3JWK1,A0A0M3K5M3,A0A0M3K191,A0A0M3JXS9,A0A0M3KAE7,A0A0M3J5F1,A0A0M3K5R0,A0A0M3KIQ3,A0A0M3JZ67,A0A0M3JHZ6,A0A0M3JX51,A0A0M3KBA5,A0A0M3JUP3,A0A0M3JRA2,A0A0M3JST8,A0A0M3JC40,A0A0M3J2W6,A0A0M3K674,A0A0M3JVZ6,A0A0M3JXK6,A0A0M3JX43,A0A0M3K505,A0A0M3IZC6,A0A0M3JL06,A0A0M3IYI7,A0A0M3J7C1,A0A0M3JH52,A0A…
Biological processess	GO:0019752	carboxylic acid metabolic process	4.769742021916494e-8	4.769742021916494e-8	A0A0M3K937,A0A0M3JQZ6,A0A0M3KDF0,A0A0M3JXV3,A0A0M3JCR4,A0A0M3K4Z6,A0A0M3JWB8,A0A0M3K9F8,A0A0M3K5W0,A0A0M3JWK1,A0A0M3K5M3,A0A0M3K191,A0A0M3JXS9,A0A0M3KAE7,A0A0M3J5F1,A0A0M3K5R0,A0A0M3KIQ3,A0A0M3JZ67,A0A0M3JHZ6,A0A0M3JX51,A0A0M3KBA5,A0A0M3JUP3,A0A0M3JRA2,A0A0M3JST8,A0A0M3JC40,A0A0M3J2W6,A0A0M3K674,A0A0M3JVZ6,A0A0M3JXK6,A0A0M3JX43,A0A0M3K505,A0A0M3IZC6,A0A0M3JL06,A0A0M3IYI7,A0A0M3J7C1,A0A0M3JH52,A0A…
Biological processess	GO:0008152	metabolic process	5.453943425810621e-8	5.453943425810621e-8	A0A0M3KBM2,A0A0M3KF60,A0A0M3KCB1,A0A0M3J504,A0A0M3KF57,A0A0M3J4Y2,A0A0M3KFM8,A0A0M3K937,A0A0M3JT42,A0A0M3K8U2,A0A0M3JQZ6,A0A0M3KDF0,A0A0M3JSY6,A0A0M3J302,A0A0M3IZV4,A0A0M3JS03,A0A0M3JXV3,A0A0M3K3Q3,A0A0M3JCR4,A0A0M3K2A3,A0A0M3K4Z6,A0A0M3JT29,A0A0M3JS63,A0A0M3K6K6,A0A0M3JWB8,A0A0M3JYN9,A0A0M3JXL8,A0A0M3K6E3,A0A0M3IYZ9,A0A0M3KK68,A0A0M3K9F8,A0A0M3K822,A0A0M3JFE7,A0A0M3KJ71,A0A0M3K6U9,A0A0M3K5W0,A0A…
Biological processess	GO:0043436	oxoacid metabolic process	5.593149766852522e-8	5.593149766852522e-8	A0A0M3K937,A0A0M3JQZ6,A0A0M3KDF0,A0A0M3JXV3,A0A0M3JCR4,A0A0M3K4Z6,A0A0M3JWB8,A0A0M3K9F8,A0A0M3K5W0,A0A0M3JWK1,A0A0M3K5M3,A0A0M3K191,A0A0M3JXS9,A0A0M3KAE7,A0A0M3J5F1,A0A0M3K5R0,A0A0M3KIQ3,A0A0M3JZ67,A0A0M3JHZ6,A0A0M3JX51,A0A0M3KBA5,A0A0M3JUP3,A0A0M3JRA2,A0A0M3JST8,A0A0M3JC40,A0A0M3J2W6,A0A0M3K674,A0A0M3JVZ6,A0A0M3JXK6,A0A0M3JX43,A0A0M3K505,A0A0M3IZC6,A0A0M3JL06,A0A0M3IYI7,A0A0M3J7C1,A0A0M3JH52,A0A…
Biological processess	GO:0009201	ribonucleoside triphosphate biosynthetic process	1.35479801588708e-7	1.35479801588708e-7	A0A0M3K9I2,A0A0M3JZ51,A0A0M3K219,A0A0M3JS85,A0A0M3K0A5,A0A0M3JZQ3,A0A0M3K9C0,A0A0M3J201,A0A0M3JY91,A0A0M3JSY8,A0A0M3J315
Biological processess	GO:0009199	ribonucleoside triphosphate metabolic process	1.35479801588708e-7	1.35479801588708e-7	A0A0M3K9I2,A0A0M3JZ51,A0A0M3K219,A0A0M3JS85,A0A0M3K0A5,A0A0M3JZQ3,A0A0M3K9C0,A0A0M3J201,A0A0M3JY91,A0A0M3JSY8,A0A0M3J315
Biological processess	GO:0015985	energy coupled proton transport, down electrochemical gradient	2.41315218210681e-7	2.41315218210681e-7	A0A0M3JZ51,A0A0M3K219,A0A0M3JS85,A0A0M3K0A5,A0A0M3JZQ3,A0A0M3K9C0,A0A0M3J201,A0A0M3JY91,A0A0M3JSY8,A0A0M3J315
Biological processess	GO:0015986	ATP synthesis coupled proton transport	2.41315218210681e-7	2.41315218210681e-7	A0A0M3JZ51,A0A0M3K219,A0A0M3JS85,A0A0M3K0A5,A0A0M3JZQ3,A0A0M3K9C0,A0A0M3J201,A0A0M3JY91,A0A0M3JSY8,A0A0M3J315
Biological processess	GO:0006754	ATP biosynthetic process	2.41315218210681e-7	2.41315218210681e-7	A0A0M3JZ51,A0A0M3K219,A0A0M3JS85,A0A0M3K0A5,A0A0M3JZQ3,A0A0M3K9C0,A0A0M3J201,A0A0M3JY91,A0A0M3JSY8,A0A0M3J315
Biological processess	GO:0006091	generation of precursor metabolites and energy	3.400822742750497e-7	3.400822742750497e-7	A0A0M3K1D0,A0A0M3JSC9,A0A0M3KAE3,A0A0M3KBA5,A0A0M3K0T4,A0A0M3JT84,A0A0M3KCJ8,A0A0M3K529,A0A0M3JRR8,A0A0M3JKQ5,A0A0M3KGH6,A0A0M3JXN4,A0A0M3JT94,A0A0M3JVZ6,A0A0M3K2T6,A0A0M3K444,A0A0M3JUQ3,A0A0M3JGX5,A0A0M3KE43,A0A0M3JZ53,A0A0M3KHP3,A0A0M3K5J7,A0A0M3K3R5,A0A0M3JY41,A0A0M3JXT3,A0A0M3JRB2,A0A0M3JYV4,A0A0M3IY29,A0A0M3K959,A0A0M3JYW9,A0A0M3JXJ7,A0A0M3JWL9
Biological processess	GO:0009142	nucleoside triphosphate biosynthetic process	5.825401740421835e-7	5.825401740421835e-7	A0A0M3K9I2,A0A0M3JZ51,A0A0M3K219,A0A0M3JS85,A0A0M3K0A5,A0A0M3JZQ3,A0A0M3K9C0,A0A0M3J201,A0A0M3JY91,A0A0M3JSY8,A0A0M3J315
Biological processess	GO:0009141	nucleoside triphosphate metabolic process	0.0000020128842663740757	0.0000020128842663740757	A0A0M3K9I2,A0A0M3JZ51,A0A0M3K219,A0A0M3JS85,A0A0M3K0A5,A0A0M3JZQ3,A0A0M3K9C0,A0A0M3J201,A0A0M3JY91,A0A0M3JSY8,A0A0M3J315
Biological processess	GO:0019693	ribose phosphate metabolic process	0.000002170003201805862	0.000002170003201805862	A0A0M3JT29,A0A0M3K1L6,A0A0M3JXS9,A0A0M3K498,A0A0M3K9I2,A0A0M3IZT4,A0A0M3JRA2,A0A0M3JZ51,A0A0M3K219,A0A0M3JS85,A0A0M3K444,A0A0M3KE04,A0A0M3K0A5,A0A0M3JZQ3,A0A0M3K8Y5,A0A0M3K9C0,A0A0M3J201,A0A0M3K3R5,A0A0M3JY91,A0A0M3K140,A0A0M3JSY8,A0A0M3JXT3,A0A0M3IY29,A0A0M3JXY6,A0A0M3JYW9,A0A0M3J315,A0A0M3JXJ7
Biological processess	GO:0009259	ribonucleotide metabolic process	0.000002170003201805862	0.000002170003201805862	A0A0M3JT29,A0A0M3K1L6,A0A0M3JXS9,A0A0M3K498,A0A0M3K9I2,A0A0M3IZT4,A0A0M3JRA2,A0A0M3JZ51,A0A0M3K219,A0A0M3JS85,A0A0M3K444,A0A0M3KE04,A0A0M3K0A5,A0A0M3JZQ3,A0A0M3K8Y5,A0A0M3K9C0,A0A0M3J201,A0A0M3K3R5,A0A0M3JY91,A0A0M3K140,A0A0M3JSY8,A0A0M3JXT3,A0A0M3IY29,A0A0M3JXY6,A0A0M3JYW9,A0A0M3J315,A0A0M3JXJ7
Biological processess	GO:0009150	purine ribonucleotide metabolic process	0.0000034638970686249095	0.0000034638970686249095	A0A0M3K1L6,A0A0M3JXS9,A0A0M3K498,A0A0M3K9I2,A0A0M3IZT4,A0A0M3JRA2,A0A0M3JZ51,A0A0M3K219,A0A0M3JS85,A0A0M3K444,A0A0M3KE04,A0A0M3K0A5,A0A0M3JZQ3,A0A0M3K8Y5,A0A0M3K9C0,A0A0M3J201,A0A0M3K3R5,A0A0M3JY91,A0A0M3K140,A0A0M3JSY8,A0A0M3JXT3,A0A0M3IY29,A0A0M3JXY6,A0A0M3JYW9,A0A0M3J315,A0A0M3JXJ7
Biological processess	GO:0006163	purine nucleotide metabolic process	0.0000037989382902989547	0.0000037989382902989547	A0A0M3K1L6,A0A0M3JXS9,A0A0M3K498,A0A0M3KHR2,A0A0M3K9I2,A0A0M3IZT4,A0A0M3JRA2,A0A0M3JZ51,A0A0M3K219,A0A0M3JS85,A0A0M3K444,A0A0M3KE04,A0A0M3K0A5,A0A0M3JZQ3,A0A0M3K8Y5,A0A0M3K9C0,A0A0M3J201,A0A0M3K3R5,A0A0M3JY91,A0A0M3K140,A0A0M3JSY8,A0A0M3JXT3,A0A0M3IY29,A0A0M3JXY6,A0A0M3JYW9,A0A0M3J315,A0A0M3JXJ7
Biological processess	GO:1901565	organonitrogen compound catabolic process	0.000005904041503014566	0.000005904041503014566	A0A0M3KF60,A0A0M3KDF0,A0A0M3JS63,A0A0M3K822,A0A0M3JRE5,A0A0M3KHB6,A0A0M3JSH7,A0A0M3JQV0,A0A0M3K0P4,A0A0M3KEM9,A0A0M3KAE7,A0A0M3K635,A0A0M3KIQ3,A0A0M3K6C4,A0A0M3J7M4,A0A0M3JZK2,A0A0M3JRK5,A0A0M3JC40,A0A0M3IYS0,A0A0M3JZD1,A0A0M3JT99,A0A0M3K925,A0A0M3JYT8,A0A0M3K144,A0A0M3KFJ4,A0A0M3K453,A0A0M3JTK2,A0A0M3JTX7,A0A0M3K8Y8,A0A0M3JRD3,A0A0M3JQF0,A0A0M3JJA1,A0A0M3K6E2,A0A0M3J3P1,A0A0M3J2N5
Biological processess	GO:0045454	cell redox homeostasis	0.0000064778262936650755	0.0000064778262936650755	A0A0M3JRA5,A0A0M3JRE6,A0A097IYF9,A0A0M3K1E1,A0A0M3K8Z5,A0A0M3J4J6,A0A0M3K5J3,A0A0M3JTZ8,A0A0M3JWD3,A0A0M3JUL1,A0A0M3JRH6,A0A0M3IYU7,A0A0M3K0T4,A0A0M3K9Z9,A0A0M3JYQ4,A0A0M3JB20,A0A0M3J2W3
Biological processess	GO:0072521	purine-containing compound metabolic process	0.000006523455969700889	0.000006523455969700889	A0A0M3K1L6,A0A0M3JXS9,A0A0M3K498,A0A0M3KHR2,A0A0M3K9I2,A0A0M3IZT4,A0A0M3JRA2,A0A0M3JZ51,A0A0M3K219,A0A0M3JS85,A0A0M3K444,A0A0M3KE04,A0A0M3K0A5,A0A0M3JZQ3,A0A0M3K8Y5,A0A0M3K9C0,A0A0M3J201,A0A0M3K3R5,A0A0M3JY91,A0A0M3K140,A0A0M3JSY8,A0A0M3JXT3,A0A0M3IY29,A0A0M3JXY6,A0A0M3JYW9,A0A0M3J315,A0A0M3JXJ7
Biological processess	GO:0006457	protein folding	0.00000879804386367372	0.00000879804386367372	A0A0M3K766,A0A0M3JT42,A0A0M3KF69,A0A0M3K5W6,A0A0M3JLV2,A0A0M3JY22,A0A0M3KCF5,A0A0M3J613,A0A0M3K865,A0A0M3K4G1,A0A0M3JBL0,A0A0M3K0Q9,A0A0M3JJR0,A0A0M3JZZ0,A0A0M3K752,A0A0M3J8K2,A0A0M3K120,A0A0M3J953,A0A0M3JT78,A0A0M3K4P8,A0A0M3KFP5
Biological processess	GO:1901575	organic substance catabolic process	0.000012507202734091983	0.000012507202734091983	A0A0M3KF60,A0A0M3KDF0,A0A0M3JSY6,A0A0M3JS63,A0A0M3K822,A0A0M3JRE5,A0A0M3KHB6,A0A0M3JSH7,A0A0M3JQV0,A0A0M3K0P4,A0A0M3KEM9,A0A0M3KEU9,A0A0M3KAE7,A0A0M3JY34,A0A0M3K635,A0A0M3KIQ3,A0A0M3K6C4,A0A0M3J7M4,A0A0M3JZK2,A0A0M3JRK5,A0A0M3JTD5,A0A0M3JC40,A0A0M3IYS0,A0A0M3JZD1,A0A0M3JT99,A0A0M3K925,A0A0M3JYT8,A0A0M3K144,A0A0M3KFJ4,A0A0M3J8A0,A0A0M3JWG7,A0A0M3K453,A0A0M3JX43,A0A0M3JTK2,A0A0M3JTX7,A0A0M3K8Y8,A0A…
Biological processess	GO:0046390	ribose phosphate biosynthetic process	0.000013024451207649617	0.000013024451207649617	A0A0M3JT29,A0A0M3K1L6,A0A0M3JXS9,A0A0M3K498,A0A0M3K9I2,A0A0M3JRA2,A0A0M3JZ51,A0A0M3K219,A0A0M3JS85,A0A0M3KE04,A0A0M3K0A5,A0A0M3JZQ3,A0A0M3K9C0,A0A0M3J201,A0A0M3JY91,A0A0M3K140,A0A0M3JSY8,A0A0M3JXY6,A0A0M3J315
Biological processess	GO:0009260	ribonucleotide biosynthetic process	0.000013024451207649617	0.000013024451207649617	A0A0M3JT29,A0A0M3K1L6,A0A0M3JXS9,A0A0M3K498,A0A0M3K9I2,A0A0M3JRA2,A0A0M3JZ51,A0A0M3K219,A0A0M3JS85,A0A0M3KE04,A0A0M3K0A5,A0A0M3JZQ3,A0A0M3K9C0,A0A0M3J201,A0A0M3JY91,A0A0M3K140,A0A0M3JSY8,A0A0M3JXY6,A0A0M3J315
Biological processess	GO:0055086	nucleobase-containing small molecule metabolic process	0.000013128576999090673	0.000013128576999090673	A0A0M3JT29,A0A0M3K1L6,A0A0M3JXS9,A0A0M3K498,A0A0M3KHR2,A0A0M3K9I2,A0A0M3IZT4,A0A0M3JY34,A0A0M3KIQ3,A0A0M3JRA2,A0A0M3JZ51,A0A0M3K5X6,A0A0M3KIJ1,A0A0M3K219,A0A0M3K1S6,A0A0M3JWG7,A0A0M3K453,A0A0M3JS38,A0A0M3KKR6,A0A0M3JS85,A0A0M3K444,A0A0M3KE04,A0A0M3K0A5,A0A0M3JZQ3,A0A0M3K8Y5,A0A0M3K9C0,A0A0M3J201,A0A0M3JUJ4,A0A0M3K3R5,A0A0M3JY91,A0A0M3K140,A0A0M3JSY8,A0A0M3JXT3,A0A0M3IY29,A0A0M3J7L6,A0A0M3K8M6,A0A…
Biological processess	GO:0017144	drug metabolic process	0.000017052813023958455	0.000017052813023958455	A0A0M3JYN9,A0A0M3JUG3,A0A0M3K5M3,A0A0M3JXS9,A0A0M3K498,A0A0M3KEU9,A0A0M3KAE7,A0A0M3JV40,A0A0M3JZ51,A0A0M3JC40,A0A0M3K219,A0A0M3JS85,A0A0M3K0A5,A0A0M3JZQ3,A0A0M3JQF0,A0A0M3JJA1,A0A0M3K9C0,A0A0M3J201,A0A0M3K6E2,A0A0M3JY91,A0A0M3JSY8,A0A0M3K491,A0A0M3IZB6,A0A0M3J315,A0A0M3JWL9
Biological processess	GO:0009152	purine ribonucleotide biosynthetic process	0.000018362434494551488	0.000018362434494551488	A0A0M3K1L6,A0A0M3JXS9,A0A0M3K498,A0A0M3K9I2,A0A0M3JRA2,A0A0M3JZ51,A0A0M3K219,A0A0M3JS85,A0A0M3KE04,A0A0M3K0A5,A0A0M3JZQ3,A0A0M3K9C0,A0A0M3J201,A0A0M3JY91,A0A0M3K140,A0A0M3JSY8,A0A0M3JXY6,A0A0M3J315
Biological processess	GO:0006164	purine nucleotide biosynthetic process	0.00001909364324167861	0.00001909364324167861	A0A0M3K1L6,A0A0M3JXS9,A0A0M3K498,A0A0M3KHR2,A0A0M3K9I2,A0A0M3JRA2,A0A0M3JZ51,A0A0M3K219,A0A0M3JS85,A0A0M3KE04,A0A0M3K0A5,A0A0M3JZQ3,A0A0M3K9C0,A0A0M3J201,A0A0M3JY91,A0A0M3K140,A0A0M3JSY8,A0A0M3JXY6,A0A0M3J315
Biological processess	GO:0006413	translational initiation	0.00002878984345181532	0.00002878984345181532	A0A0M3KEE7,A0A0M3JTM1,A0A0M3K2H4,A0A0M3K1F7,A0A0M3JVH6,A0A0M3JWT3,A0A0M3JUR2,A0A0M3K8K5,A0A0M3JS72,A0A0M3JS04,A0A0M3JSK8,A0A0M3JYU4,A0A0M3JXP7,A0A0M3JXA3
Biological processess	GO:0006520	cellular amino acid metabolic process	0.000029753625739679935	0.000029753625739679935	A0A0M3K937,A0A0M3JQZ6,A0A0M3KDF0,A0A0M3JXV3,A0A0M3JCR4,A0A0M3K4Z6,A0A0M3JWB8,A0A0M3K9F8,A0A0M3K5W0,A0A0M3JWK1,A0A0M3K5M3,A0A0M3KAE7,A0A0M3J5F1,A0A0M3K5R0,A0A0M3KIQ3,A0A0M3JZ67,A0A0M3JHZ6,A0A0M3JX51,A0A0M3JUP3,A0A0M3JST8,A0A0M3JC40,A0A0M3K674,A0A0M3JXK6,A0A0M3K505,A0A0M3IZC6,A0A0M3IYI7,A0A0M3JH52,A0A0M3JQH7,A0A0M3JRD3,A0A0M3JXA8,A0A0M3JQF0,A0A0M3JJA1,A0A0M3J3P1,A0A0M3J2N5,A0A0M3K4H2,A0A0M3JVZ7,A0A…
Biological processess	GO:0072522	purine-containing compound biosynthetic process	0.00003968335438712897	0.00003968335438712897	A0A0M3K1L6,A0A0M3JXS9,A0A0M3K498,A0A0M3KHR2,A0A0M3K9I2,A0A0M3JRA2,A0A0M3JZ51,A0A0M3K219,A0A0M3JS85,A0A0M3KE04,A0A0M3K0A5,A0A0M3JZQ3,A0A0M3K9C0,A0A0M3J201,A0A0M3JY91,A0A0M3K140,A0A0M3JSY8,A0A0M3JXY6,A0A0M3J315
Biological processess	GO:1902600	proton transmembrane transport	0.00010685701887245161	0.00010685701887245161	A0A0M3JVS3,A0A0M3J483,A0A0M3J6Q7,A0A0M3JZ51,A0A0M3JZV3,A0A0M3K219,A0A0M3JS85,A0A0M3K0A5,A0A0M3JZQ3,A0A0M3KHP3,A0A0M3K9C0,A0A0M3J201,A0A0M3JY91,A0A0M3JSY8,A0A0M3J315
Biological processess	GO:0019725	cellular homeostasis	0.00011019681445325154	0.00011019681445325154	A0A0M3JRA5,A0A0M3JRE6,A0A097IYF9,A0A0M3K1E1,A0A0M3K8Z5,A0A0M3J4J6,A0A0M3K5J3,A0A0M3JTZ8,A0A0M3JWD3,A0A0M3JUL1,A0A0M3JRH6,A0A0M3IYU7,A0A0M3K0T4,A0A0M3K9Z9,A0A0M3JYQ4,A0A0M3JB20,A0A0M3J2W3,A0A0M3JY59,A0A0M3IY29
Biological processess	GO:0015980	energy derivation by oxidation of organic compounds	0.0001789216345117572	0.0001789216345117572	A0A0M3K1D0,A0A0M3JSC9,A0A0M3KBA5,A0A0M3KCJ8,A0A0M3K529,A0A0M3JKQ5,A0A0M3KGH6,A0A0M3JXN4,A0A0M3K2T6,A0A0M3JUQ3,A0A0M3KE43,A0A0M3JZ53,A0A0M3K5J7,A0A0M3JY41,A0A0M3JRB2,A0A0M3K959
Biological processess	GO:0009117	nucleotide metabolic process	0.00018555441842177056	0.00018555441842177056	A0A0M3JT29,A0A0M3K1L6,A0A0M3JXS9,A0A0M3K498,A0A0M3KHR2,A0A0M3K9I2,A0A0M3IZT4,A0A0M3JY34,A0A0M3KIQ3,A0A0M3JRA2,A0A0M3JZ51,A0A0M3K219,A0A0M3JWG7,A0A0M3KKR6,A0A0M3JS85,A0A0M3K444,A0A0M3KE04,A0A0M3K0A5,A0A0M3JZQ3,A0A0M3K8Y5,A0A0M3K9C0,A0A0M3J201,A0A0M3K3R5,A0A0M3JY91,A0A0M3K140,A0A0M3JSY8,A0A0M3JXT3,A0A0M3IY29,A0A0M3J7L6,A0A0M3JXY6,A0A0M3JYW9,A0A0M3J315,A0A0M3JXJ7
Biological processess	GO:0009056	catabolic process	0.00024205699860619387	0.00024205699860619387	A0A0M3KF60,A0A0M3KDF0,A0A0M3JSY6,A0A0M3JS63,A0A0M3K822,A0A0M3JRE5,A0A0M3KHB6,A0A0M3JSH7,A0A0M3JQV0,A0A0M3K0P4,A0A0M3KEM9,A0A0M3KEU9,A0A0M3KAE7,A0A0M3JY34,A0A0M3K635,A0A0M3KIQ3,A0A0M3K6C4,A0A0M3J7M4,A0A0M3JZK2,A0A0M3JRK5,A0A0M3JTD5,A0A0M3JC40,A0A0M3IYS0,A0A0M3JZD1,A0A0M3JT99,A0A0M3K925,A0A0M3JYT8,A0A0M3K144,A0A0M3KFJ4,A0A0M3J8A0,A0A0M3JWG7,A0A0M3K453,A0A0M3JX43,A0A0M3JTK2,A0A0M3JTX7,A0A0M3K8Y8,A0A…
Biological processess	GO:0006753	nucleoside phosphate metabolic process	0.00030920586479052983	0.00030920586479052983	A0A0M3JT29,A0A0M3K1L6,A0A0M3JXS9,A0A0M3K498,A0A0M3KHR2,A0A0M3K9I2,A0A0M3IZT4,A0A0M3JY34,A0A0M3KIQ3,A0A0M3JRA2,A0A0M3JZ51,A0A0M3K219,A0A0M3JWG7,A0A0M3KKR6,A0A0M3JS85,A0A0M3K444,A0A0M3KE04,A0A0M3K0A5,A0A0M3JZQ3,A0A0M3K8Y5,A0A0M3K9C0,A0A0M3J201,A0A0M3K3R5,A0A0M3JY91,A0A0M3K140,A0A0M3JSY8,A0A0M3JXT3,A0A0M3IY29,A0A0M3J7L6,A0A0M3JXY6,A0A0M3JYW9,A0A0M3J315,A0A0M3JXJ7
Biological processess	GO:0051186	cofactor metabolic process	0.0004528033944692479	0.0004528033944692479	A0A0M3JS63,A0A0M3JYN9,A0A0M3K822,A0A0M3IZU7,A0A0M3JUG3,A0A0M3KHB6,A0A0M3JUA8,A0A0M3K5M3,A0A0M3JXS9,A0A0M3KEM9,A0A0M3KCE9,A0A0M3JV40,A0A0M3JXB3,A0A0M3IZT4,A0A0M3KIQ3,A0A0M3KA25,A0A0M3JRA2,A0A0M3IYU7,A0A0M3KKR6,A0A0M3KE04,A0A0M3K8Y5,A0A0M3K140,A0A0M3J7L6,A0A0M3JXY6,A0A0M3IZB6,A0A0M3JVH1
Biological processess	GO:0006790	sulfur compound metabolic process	0.0008079648141493781	0.0008079648141493781	A0A0M3JXV3,A0A0M3JS63,A0A0M3K822,A0A0M3JWK1,A0A0M3KHB6,A0A0M3JUA8,A0A0M3JXS9,A0A0M3KEM9,A0A0M3KCE9,A0A0M3JXB3,A0A0M3IZT4,A0A0M3JRA2,A0A0M3IYU7,A0A0M3K8Y5,A0A0M3K140,A0A0M3K491,A0A0M3JXY6,A0A0M3JVH1
Biological processess	GO:0006508	proteolysis	0.0009417809493674348	0.0009417809493674348	A0A0M3KBM2,A0A0M3KF60,A0A0M3KCB1,A0A0M3KF57,A0A0M3J4Y2,A0A0M3K8U2,A0A0M3J302,A0A0M3IZV4,A0A0M3K3Q3,A0A0M3JS63,A0A0M3JXL8,A0A0M3IYZ9,A0A0M3K822,A0A0M3JFE7,A0A0M3K5Q0,A0A0M3JRE5,A0A0M3JGK9,A0A0M3K0A2,A0A0M3JTF7,A0A0M3K6A6,A0A0M3J866,A0A0M3KHB6,A0A0M3J1U0,A0A0M3JSH7,A0A0M3JZY3,A0A0M3K3N5,A0A0M3K332,A0A0M3KIK6,A0A0M3JQV0,A0A0M3JCR5,A0A0M3K0P4,A0A0M3IYC4,A0A0M3JTN1,A0A0M3KEM9,A0A0M3KDK6,A0A0M3JXP0,A0A…
Biological processess	GO:0044282	small molecule catabolic process	0.0010666335639855056	0.0010666335639855056	A0A0M3KDF0,A0A0M3JSY6,A0A0M3KEU9,A0A0M3KAE7,A0A0M3KIQ3,A0A0M3JTD5,A0A0M3JC40,A0A0M3K453,A0A0M3JX43,A0A0M3JRD3,A0A0M3KAY8,A0A0M3JQF0,A0A0M3JJA1,A0A0M3J3P1,A0A0M3J2N5,A0A0M3JWL9
Biological processess	GO:0045333	cellular respiration	0.0010900869679427844	0.0010900869679427844	A0A0M3K1D0,A0A0M3KBA5,A0A0M3KCJ8,A0A0M3K529,A0A0M3JXN4,A0A0M3K2T6,A0A0M3JUQ3,A0A0M3KE43,A0A0M3JZ53,A0A0M3K5J7,A0A0M3JY41,A0A0M3JRB2,A0A0M3K959
Biological processess	GO:0005975	carbohydrate metabolic process	0.0015841598461795478	0.0015841598461795478	A0A0M3J504,A0A0M3KFM8,A0A0M3JSY6,A0A0M3K2A3,A0A0M3KJ71,A0A0M3J8F3,A0A0M3KCN6,A0A0M3KE24,A0A0M3K1N9,A0A0M3JSC9,A0A0M3KAE3,A0A0M3IY93,A0A0M3KBA5,A0A0M3JTD5,A0A0M3KHG5,A0A0M3K9Z2,A0A0M3IY31,A0A0M3KEG0,A0A0M3JKQ5,A0A0M3J2W6,A0A0M3KAB8,A0A0M3KGH6,A0A0M3JVZ6,A0A0M3JS38,A0A0M3IZF7,A0A0M3JWX2,A0A0M3K444,A0A0M3IZU8,A0A0M3K2B2,A0A0M3KAY8,A0A0M3JSV6,A0A0M3K3R5,A0A0M3JNY8,A0A0M3JXT3,A0A0M3IY29,A0A0M3JU73,A0A…
Biological processess	GO:0007015	actin filament organization	0.0036207111462015465	0.0036207111462015465	A0A0M3K485,A0A0M3K9T5,A0A0M3J1G0,A0A0M3KFW1,A0A0M3KBR2,A0A0M3JW74,A0A0M3IY30,A0A0M3K947,A0A0M3JS99,A0A0M3J9V9,A0A0M3JIK2,A0A0M3JGR5,A0A0M3JWI5
Biological processess	GO:0042592	homeostatic process	0.005125079533906643	0.005125079533906643	A0A0M3JRA5,A0A0M3JRE6,A0A097IYF9,A0A0M3K1E1,A0A0M3K8Z5,A0A0M3J4J6,A0A0M3K5J3,A0A0M3JTZ8,A0A0M3JWD3,A0A0M3JUL1,A0A0M3JRH6,A0A0M3IYU7,A0A0M3K0T4,A0A0M3K9Z9,A0A0M3JYQ4,A0A0M3JB20,A0A0M3J2W3,A0A0M3JY59,A0A0M3IY29
Biological processess	GO:0097435	supramolecular fiber organization	0.010382037239762195	0.010382037239762195	A0A0M3K485,A0A0M3K9T5,A0A0M3J1G0,A0A0M3KFW1,A0A0M3KBR2,A0A0M3JW74,A0A0M3IY30,A0A0M3K947,A0A0M3JS99,A0A0M3J9V9,A0A0M3JIK2,A0A0M3JGR5,A0A0M3JWI5
Biological processess	GO:0008154	actin polymerization or depolymerization	0.01097206316229323	0.01097206316229323	A0A0M3K485,A0A0M3K9T5,A0A0M3J1G0,A0A0M3KBR2,A0A0M3JW74,A0A0M3IY30,A0A0M3K947,A0A0M3JS99,A0A0M3JIK2,A0A0M3JGR5,A0A0M3JWI5
Biological processess	GO:1901135	carbohydrate derivative metabolic process	0.012800731146936735	0.012800731146936735	A0A0M3JT29,A0A0M3KJ71,A0A0M3K1L6,A0A0M3JXS9,A0A0M3K498,A0A0M3K9I2,A0A0M3IZT4,A0A0M3JY34,A0A0M3KAE3,A0A0M3JRA2,A0A0M3JZ51,A0A0M3K5X6,A0A0M3KHG5,A0A0M3KIJ1,A0A0M3JT87,A0A0M3K9Y6,A0A0M3K219,A0A0M3K1S6,A0A0M3JWG7,A0A0M3K0N6,A0A0M3JVZ6,A0A0M3K453,A0A0M3JS38,A0A0M3JS85,A0A0M3K444,A0A0M3KE04,A0A0M3K0A5,A0A0M3JZQ3,A0A0M3K8Y5,A0A0M3K9C0,A0A0M3J201,A0A0M3K6E2,A0A0M3JUJ4,A0A0M3K3R5,A0A0M3JY91,A0A0M3K140,A0A…
Biological processess	GO:0044248	cellular catabolic process	0.013330087230448867	0.013330087230448867	A0A0M3KF60,A0A0M3KDF0,A0A0M3JS63,A0A0M3K822,A0A0M3JRE5,A0A0M3KHB6,A0A0M3JSH7,A0A0M3JQV0,A0A0M3K0P4,A0A0M3KEM9,A0A0M3KEU9,A0A0M3KAE7,A0A0M3JY34,A0A0M3K635,A0A0M3KIQ3,A0A0M3K6C4,A0A0M3J7M4,A0A0M3JZK2,A0A0M3JRK5,A0A0M3JC40,A0A0M3JT99,A0A0M3K925,A0A0M3JYT8,A0A0M3K144,A0A0M3KFJ4,A0A0M3JWG7,A0A0M3K453,A0A0M3JX43,A0A0M3JTK2,A0A0M3JTX7,A0A0M3JRD3,A0A0M3JQF0,A0A0M3JJA1,A0A0M3K6E2,A0A0M3J3P1,A0A0M3J2N5,A0A…
Biological processess	GO:0065008	regulation of biological quality	0.014627245327482564	0.014627245327482564	A0A0M3JRA5,A0A0M3JRE6,A0A097IYF9,A0A0M3K1E1,A0A0M3K8Z5,A0A0M3J4J6,A0A0M3K5W0,A0A0M3K9T5,A0A0M3K5J3,A0A0M3JTZ8,A0A0M3JWD3,A0A0M3J1G0,A0A0M3K5M3,A0A0M3JUL1,A0A0M3JRH6,A0A0M3KAE7,A0A0M3IYU7,A0A0M3K0T4,A0A0M3K9Z9,A0A0M3JC40,A0A0M3JW74,A0A0M3JYQ4,A0A0M3IY30,A0A0M3K947,A0A0M3JB20,A0A0M3J2W3,A0A0M3JS99,A0A0M3JQF0,A0A0M3JJA1,A0A0M3JY59,A0A0M3IY29,A0A0M3JWI5
Biological processess	GO:0019637	organophosphate metabolic process	0.027029660614464962	0.027029660614464962	A0A0M3JT29,A0A0M3K1L6,A0A0M3IZU7,A0A0M3JUG3,A0A0M3JXS9,A0A0M3K498,A0A0M3KHR2,A0A0M3K9I2,A0A0M3JV40,A0A0M3IZT4,A0A0M3JY34,A0A0M3KAE3,A0A0M3KIQ3,A0A0M3KA25,A0A0M3JRA2,A0A0M3JZ51,A0A0M3JTD5,A0A0M3K219,A0A0M3JWG7,A0A0M3JVZ6,A0A0M3KKR6,A0A0M3JS85,A0A0M3K444,A0A0M3KE04,A0A0M3K0A5,A0A0M3JZQ3,A0A0M3K8Y5,A0A0M3K9C0,A0A0M3J201,A0A0M3K3R5,A0A0M3JY91,A0A0M3K140,A0A0M3JSY8,A0A0M3JXT3,A0A0M3IY29,A0A0M3J7L6,A0A…
Biological processess	GO:0051261	protein depolymerization	0.03972259873853487	0.03972259873853487	A0A0M3K485,A0A0M3J1G0,A0A0M3KBR2,A0A0M3IY30,A0A0M3K947,A0A0M3JIK2,A0A0M3JGR5
Biological processess	GO:0030042	actin filament depolymerization	0.03972259873853487	0.03972259873853487	A0A0M3K485,A0A0M3J1G0,A0A0M3KBR2,A0A0M3IY30,A0A0M3K947,A0A0M3JIK2,A0A0M3JGR5
Biological processess	GO:0032984	protein-containing complex disassembly	0.04838107548736517	0.04838107548736517	A0A0M3K485,A0A0M3K031,A0A0M3JU93,A0A0M3J1G0,A0A0M3KBR2,A0A0M3IY30,A0A0M3K947,A0A0M3JIK2,A0A0M3JGR5
Cellular component	GO:0005622	intracellular	1.7387607969818367e-28	1.7387607969818367e-28	A0A0M3K766,A0A0M3JQY7,A0A0M3JT02,A0A0M3JQZ6,A0A0M3JW36,A0A0M3JSY6,A0A0M3JS03,A0A0M3J4F2,A0A0M3K2L9,A0A0M3JWB8,A0A0M3JT33,A0A0M3K0L5,A0A0M3K404,A0A0M3KER2,A0A0M3JS60,A0A0M3JTK0,A0A0M3KD48,A0A0M3K485,A0A0M3J978,A0A0M3K9T5,A0A0M3K2R2,A0A0M3K1I2,A0A0M3JW90,A0A0M3IXZ5,A0A0M3JBF2,A0A0M3K1L6,A0A0M3JRE5,A0A0M3JUW0,A0A0M3IZU7,A0A0M3K7F9,A0A0M3J1S0,A0A0M3JP17,A0A0M3JYJ1,A0A0M3JZV8,A0A0M3KBE3,A0A0M3K0Z5,A0A…
Cellular component	GO:0005737	cytoplasm	1.240766437491275e-25	1.240766437491275e-25	A0A0M3K766,A0A0M3JQY7,A0A0M3JT02,A0A0M3JQZ6,A0A0M3JW36,A0A0M3JSY6,A0A0M3J4F2,A0A0M3K2L9,A0A0M3JWB8,A0A0M3JT33,A0A0M3JS60,A0A0M3KD48,A0A0M3K1I2,A0A0M3IXZ5,A0A0M3K1L6,A0A0M3JUW0,A0A0M3IZU7,A0A0M3K7F9,A0A0M3KEE7,A0A0M3JS17,A0A0M3JSH7,A0A0M3K332,A0A0M3JTM1,A0A0M3KIK6,A0A0M3JYQ5,A0A0M3KAD9,A0A0M3JYB9,A0A0M3K9K6,A0A0M3K498,A0A0M3JY22,A0A0M3K1F7,A0A0M3JTN1,A0A0M3IY35,A0A0M3JVH6,A0A0M3KDK6,A0A0M3KBE2,A0A…
Cellular component	GO:0043228	non-membrane-bounded organelle	3.6462958973093995e-16	3.6462958973093995e-16	A0A0M3JS03,A0A0M3K0L5,A0A0M3K404,A0A0M3KER2,A0A0M3K485,A0A0M3J978,A0A0M3K9T5,A0A0M3K2R2,A0A0M3JBF2,A0A0M3J1S0,A0A0M3JP17,A0A0M3JYJ1,A0A0M3JZV8,A0A0M3KBE3,A0A0M3K0Z5,A0A0M3KIY2,A0A0M3K8H5,A0A0M3JVH6,A0A0M3K910,A0A0M3K1X5,A0A0M3K9Z6,A0A0M3JWX7,A0A0M3JM36,A0A0M3KBR2,A0A0M3IYX4,A0A0M3JD69,A0A0M3KDU7,A0A0M3K5C5,A0A0G2YNB9,A0A0M3KHG1,A0A0M3J3Y3,A0A0M3K659,A0A0M3J3H0,A0A0M3IZK3,A0A0M3KJS5,A0A0M3JMW2,A0A…
Cellular component	GO:0043232	intracellular non-membrane-bounded organelle	3.6462958973093995e-16	3.6462958973093995e-16	A0A0M3JS03,A0A0M3K0L5,A0A0M3K404,A0A0M3KER2,A0A0M3K485,A0A0M3J978,A0A0M3K9T5,A0A0M3K2R2,A0A0M3JBF2,A0A0M3J1S0,A0A0M3JP17,A0A0M3JYJ1,A0A0M3JZV8,A0A0M3KBE3,A0A0M3K0Z5,A0A0M3KIY2,A0A0M3K8H5,A0A0M3JVH6,A0A0M3K910,A0A0M3K1X5,A0A0M3K9Z6,A0A0M3JWX7,A0A0M3JM36,A0A0M3KBR2,A0A0M3IYX4,A0A0M3JD69,A0A0M3KDU7,A0A0M3K5C5,A0A0G2YNB9,A0A0M3KHG1,A0A0M3J3Y3,A0A0M3K659,A0A0M3J3H0,A0A0M3IZK3,A0A0M3KJS5,A0A0M3JMW2,A0A…
Cellular component	GO:0005856	cytoskeleton	1.0691762900454015e-12	1.0691762900454015e-12	A0A0M3K0L5,A0A0M3K404,A0A0M3KER2,A0A0M3K485,A0A0M3J978,A0A0M3K9T5,A0A0M3K2R2,A0A0M3JBF2,A0A0M3J1S0,A0A0M3JP17,A0A0M3JYJ1,A0A0M3KBE3,A0A0M3K0Z5,A0A0M3KIY2,A0A0M3K8H5,A0A0M3K910,A0A0M3K1X5,A0A0M3K9Z6,A0A0M3JWX7,A0A0M3JM36,A0A0M3KBR2,A0A0M3K5C5,A0A0G2YNB9,A0A0M3KHG1,A0A0M3J3Y3,A0A0M3K659,A0A0M3J3H0,A0A0M3IZK3,A0A0M3K1Z5,A0A0M3KAR6,A0A0M3JW74,A0A0M3JAI6,A0A0M3JZ34,A0A0M3KB37,A0A0M3KDZ4,A0A0M3JF54,A0A…
Cellular component	GO:0000502	proteasome complex	1.6791727369223522e-10	1.6791727369223522e-10	A0A0M3JSH7,A0A0M3K0P4,A0A0M3J0A0,A0A0M3K635,A0A0M3K6C4,A0A0M3J7M4,A0A0M3JZK2,A0A0M3IYS0,A0A0M3JZD1,A0A0M3JT99,A0A0M3K925,A0A0M3JYT8,A0A0M3K144,A0A0M3KFJ4,A0A0M3K8Y8,A0A0M3JRT3
Cellular component	GO:1905369	endopeptidase complex	1.6791727369223522e-10	1.6791727369223522e-10	A0A0M3JSH7,A0A0M3K0P4,A0A0M3J0A0,A0A0M3K635,A0A0M3K6C4,A0A0M3J7M4,A0A0M3JZK2,A0A0M3IYS0,A0A0M3JZD1,A0A0M3JT99,A0A0M3K925,A0A0M3JYT8,A0A0M3K144,A0A0M3KFJ4,A0A0M3K8Y8,A0A0M3JRT3
Cellular component	GO:1905368	peptidase complex	4.921252665925514e-10	4.921252665925514e-10	A0A0M3JSH7,A0A0M3K0P4,A0A0M3J0A0,A0A0M3K635,A0A0M3K6C4,A0A0M3J7M4,A0A0M3JZK2,A0A0M3IYS0,A0A0M3JZD1,A0A0M3K677,A0A0M3JT99,A0A0M3K925,A0A0M3JYT8,A0A0M3K144,A0A0M3KFJ4,A0A0M3K8Y8,A0A0M3JRT3
Cellular component	GO:0005840	ribosome	5.8668648552351885e-9	5.8668648552351885e-9	A0A0M3JS03,A0A0M3IYX4,A0A0M3JD69,A0A0M3KJS5,A0A0M3JMW2,A0A0M3JS06,A0A0M3KFV4,A0A0M3JCW3,A0A0M3K5J2,A0A0M3JXI1,A0A0M3JRJ4,A0A0M3JSL0,A0A0M3JDU9,A0A0M3K4R1,A0A0M3KE39,A0A0M3K1E5,A0A0M3JRP9,A0A0M3K5D8,A0A0M3JBZ5,A0A0M3K1X3,A0A0M3JU70,A0A0M3K6M8,A0A0M3JWX6,A0A0M3JVI3,A0A0M3JXS5,A0A0M3K269,A0A0M3K776,A0A0M3J236,A0A0M3K2K1,A0A0M3KFV9,A0A0M3IZH8,A0A0M3JS13
Cellular component	GO:0043229	intracellular organelle	7.351639007747505e-9	7.351639007747505e-9	A0A0M3K766,A0A0M3JQY7,A0A0M3JW36,A0A0M3JSY6,A0A0M3JS03,A0A0M3J4F2,A0A0M3K2L9,A0A0M3JT33,A0A0M3K0L5,A0A0M3K404,A0A0M3KER2,A0A0M3JS60,A0A0M3JTK0,A0A0M3K485,A0A0M3J978,A0A0M3K9T5,A0A0M3K2R2,A0A0M3K1I2,A0A0M3JBF2,A0A0M3JUW0,A0A0M3K7F9,A0A0M3J1S0,A0A0M3JP17,A0A0M3JYJ1,A0A0M3JZV8,A0A0M3KBE3,A0A0M3K0Z5,A0A0M3KIY2,A0A0M3JS17,A0A0M3JSH7,A0A0M3KAD9,A0A0M3K9K6,A0A0M3K498,A0A0M3K8H5,A0A0M3JTN1,A0A0M3IY35,A0A…
Cellular component	GO:0015629	actin cytoskeleton	1.2465338367699318e-8	1.2465338367699318e-8	A0A0M3K404,A0A0M3K485,A0A0M3J978,A0A0M3K9T5,A0A0M3K2R2,A0A0M3JBF2,A0A0M3JP17,A0A0M3K0Z5,A0A0M3KIY2,A0A0M3JM36,A0A0M3KBR2,A0A0M3K5C5,A0A0M3KHG1,A0A0M3K659,A0A0M3J3H0,A0A0M3K1Z5,A0A0M3JW74,A0A0M3KB37,A0A0M3JF54,A0A0M3K947,A0A0M3KDQ4,A0A0M3JSS4,A0A0M3K7W7,A0A0M3JIK2,A0A0M3JGR5,A0A0M3KGH1,A0A0M3JHK8
Cellular component	GO:0045259	proton-transporting ATP synthase complex	3.585716660804176e-8	3.585716660804176e-8	A0A0M3JZ51,A0A0M3K219,A0A0M3JS85,A0A0M3K0A5,A0A0M3JZQ3,A0A0M3K9C0,A0A0M3JY91,A0A0M3JSY8
Cellular component	GO:0043226	organelle	3.945891295767611e-8	3.945891295767611e-8	A0A0M3K766,A0A0M3JQY7,A0A0M3JW36,A0A0M3JSY6,A0A0M3JS03,A0A0M3J4F2,A0A0M3K2L9,A0A0M3JT33,A0A0M3K0L5,A0A0M3K404,A0A0M3KER2,A0A0M3JS60,A0A0M3JTK0,A0A0M3K485,A0A0M3J978,A0A0M3K9T5,A0A0M3K2R2,A0A0M3K1I2,A0A0M3JBF2,A0A0M3JUW0,A0A0M3K7F9,A0A0M3J1S0,A0A0M3JP17,A0A0M3JYJ1,A0A0M3JZV8,A0A0M3KBE3,A0A0M3K0Z5,A0A0M3KIY2,A0A0M3JS17,A0A0M3JSH7,A0A0M3KAD9,A0A0M3K9K6,A0A0M3K498,A0A0M3K8H5,A0A0M3JTN1,A0A0M3IY35,A0A…
Cellular component	GO:0005839	proteasome core complex	1.0122193334477887e-7	1.0122193334477887e-7	A0A0M3JSH7,A0A0M3K635,A0A0M3K6C4,A0A0M3J7M4,A0A0M3JZK2,A0A0M3JT99,A0A0M3K925,A0A0M3JYT8,A0A0M3K144,A0A0M3KFJ4
Cellular component	GO:0005739	mitochondrion	0.0000011204089371212606	0.0000011204089371212606	A0A0M3K498,A0A0M3IY35,A0A0M3KAE7,A0A0M3JRE7,A0A0M3JR39,A0A0M3K1W9,A0A0M3JR34,A0A0M3JTM9,A0A0M3JTX7,A0A0M3K2T6,A0A0M3JS85,A0A0M3K6Q9,A0A0M3K3S4,A0A0M3K812,A0A0M3JUQ3,A0A0M3JGX5,A0A0M3K0A5,A0A0M3KE43,A0A0M3JZQ3,A0A0M3JZ53,A0A0M3K1I9,A0A0M3K5J7,A0A0M3K232,A0A0M3JRB7,A0A0M3JSY8,A0A0M3JRB2,A0A0M3IYD0,A0A0M3KD75,A0A0M3JWL9,A0A0M3JS13,A0A0M3K1N3
Cellular component	GO:0032991	protein-containing complex	0.0000014379361018086164	0.0000014379361018086164	A0A0M3JW36,A0A0M3J4F2,A0A0M3K2L9,A0A0M3JT33,A0A0M3K404,A0A0M3KER2,A0A0M3JTK0,A0A0M3J978,A0A0M3K9T5,A0A0M3K2R2,A0A0M3K1I2,A0A0M3JBF2,A0A0M3JUW0,A0A0M3JYS1,A0A0M3JP17,A0A0M3JZV8,A0A0M3KIY2,A0A0M3JSH7,A0A0M3K5W6,A0A0M3JTM1,A0A0M3JYQ5,A0A0M3KAD9,A0A0M3JYB9,A0A0M3K0P4,A0A0M3IY35,A0A0M3K910,A0A0M3KAE7,A0A0M3JWX7,A0A0M3JVS3,A0A0M3J0A0,A0A0M3JM36,A0A0M3K5C5,A0A0M3JWT3,A0A0M3K635,A0A0M3JUR2,A0A0M3K6C4,A0A…
Cellular component	GO:0005740	mitochondrial envelope	0.00005381891596949941	0.00005381891596949941	A0A0M3K498,A0A0M3IY35,A0A0M3JR39,A0A0M3K1W9,A0A0M3JR34,A0A0M3JTM9,A0A0M3JS85,A0A0M3K6Q9,A0A0M3K3S4,A0A0M3K0A5,A0A0M3JZQ3,A0A0M3JZ53,A0A0M3K5J7,A0A0M3K232,A0A0M3JRB7,A0A0M3JSY8,A0A0M3JRB2,A0A0M3KD75
Cellular component	GO:0019773	proteasome core complex, alpha-subunit complex	0.00006701242892510793	0.00006701242892510793	A0A0M3JSH7,A0A0M3K635,A0A0M3JT99,A0A0M3K925,A0A0M3JYT8,A0A0M3K144
Cellular component	GO:0016469	proton-transporting two-sector ATPase complex	0.00007073940282026586	0.00007073940282026586	A0A0M3JYS1,A0A0M3JVS3,A0A0M3J6Q7,A0A0M3JZ51,A0A0M3JZV3,A0A0M3K219,A0A0M3JS85,A0A0M3K0A5,A0A0M3JZQ3,A0A0M3K9C0,A0A0M3JY91,A0A0M3JSY8
Cellular component	GO:0005623	cell	0.00007286670909318235	0.00007286670909318235	A0A0M3JRA5,A0A0M3JRE6,A0A097IYF9,A0A0M3K1E1,A0A0M3K8Z5,A0A0M3J4J6,A0A0M3JW90,A0A0M3K5J3,A0A0M3JTZ8,A0A0M3JWD3,A0A0M3JUL1,A0A0M3JYI3,A0A0M3JRH6,A0A0M3IYU7,A0A0M3K0T4,A0A0M3K9Z9,A0A0M3JYQ4,A0A0M3JB20,A0A0M3J2W3,A0A0M3JY59,A0A0M3IY29,A0A0M3JRE2
Cellular component	GO:0031966	mitochondrial membrane	0.0001344412951938653	0.0001344412951938653	A0A0M3IY35,A0A0M3JR39,A0A0M3K1W9,A0A0M3JR34,A0A0M3JTM9,A0A0M3JS85,A0A0M3K6Q9,A0A0M3K3S4,A0A0M3K0A5,A0A0M3JZQ3,A0A0M3JZ53,A0A0M3K5J7,A0A0M3K232,A0A0M3JRB7,A0A0M3JSY8,A0A0M3JRB2
Cellular component	GO:0005852	eukaryotic translation initiation factor 3 complex	0.00036519465456772603	0.00036519465456772603	A0A0M3JTM1,A0A0M3JWT3,A0A0M3JUR2,A0A0M3JS04,A0A0M3JYU4,A0A0M3JXP7,A0A0M3JXA3
Cellular component	GO:0099081	supramolecular polymer	0.0006148287645414622	0.0006148287645414622	A0A0M3K0L5,A0A0M3J1S0,A0A0M3KBE3,A0A0M3K8H5,A0A0M3K9Z6,A0A0G2YNB9,A0A0M3J3Y3,A0A0M3IZK3,A0A0M3JAI6,A0A0M3JZ34,A0A0M3KDZ4,A0A0M3JF54,A0A0M3KDQ4,A0A0M3JSS4,A0A0M3J921,A0A0M3K7W7
Cellular component	GO:0099512	supramolecular fiber	0.0006148287645414622	0.0006148287645414622	A0A0M3K0L5,A0A0M3J1S0,A0A0M3KBE3,A0A0M3K8H5,A0A0M3K9Z6,A0A0G2YNB9,A0A0M3J3Y3,A0A0M3IZK3,A0A0M3JAI6,A0A0M3JZ34,A0A0M3KDZ4,A0A0M3JF54,A0A0M3KDQ4,A0A0M3JSS4,A0A0M3J921,A0A0M3K7W7
Cellular component	GO:0099080	supramolecular complex	0.0011048550941915674	0.0011048550941915674	A0A0M3K0L5,A0A0M3J1S0,A0A0M3KBE3,A0A0M3K8H5,A0A0M3K9Z6,A0A0G2YNB9,A0A0M3J3Y3,A0A0M3IZK3,A0A0M3JAI6,A0A0M3JZ34,A0A0M3KDZ4,A0A0M3JF54,A0A0M3KDQ4,A0A0M3JSS4,A0A0M3J921,A0A0M3K7W7
Cellular component	GO:0016459	myosin complex	0.0011100126460689718	0.0011100126460689718	A0A0M3K404,A0A0M3J978,A0A0M3K2R2,A0A0M3JBF2,A0A0M3JP17,A0A0M3KIY2,A0A0M3JM36,A0A0M3K5C5,A0A0M3KHG1,A0A0M3K659,A0A0M3J3H0,A0A0M3K1Z5,A0A0M3KB37,A0A0M3KGH1,A0A0M3JHK8
Cellular component	GO:0033178	proton-transporting two-sector ATPase complex, catalytic domain	0.0014225665012528998	0.0014225665012528998	A0A0M3JYS1,A0A0M3JVS3,A0A0M3JZ51,A0A0M3JZV3,A0A0M3K219,A0A0M3K9C0,A0A0M3JY91
Cellular component	GO:0000276	mitochondrial proton-transporting ATP synthase complex, coupling factor F(o)	0.0028090787350061957	0.0028090787350061957	A0A0M3JS85,A0A0M3K0A5,A0A0M3JZQ3,A0A0M3JSY8
Cellular component	GO:0045263	proton-transporting ATP synthase complex, coupling factor F(o)	0.0028090787350061957	0.0028090787350061957	A0A0M3JS85,A0A0M3K0A5,A0A0M3JZQ3,A0A0M3JSY8
Cellular component	GO:0045261	proton-transporting ATP synthase complex, catalytic core F(1)	0.0028090787350061957	0.0028090787350061957	A0A0M3JZ51,A0A0M3K219,A0A0M3K9C0,A0A0M3JY91
Cellular component	GO:0005753	mitochondrial proton-transporting ATP synthase complex	0.0028090787350061957	0.0028090787350061957	A0A0M3JS85,A0A0M3K0A5,A0A0M3JZQ3,A0A0M3JSY8
Cellular component	GO:0005743	mitochondrial inner membrane	0.003280789737834912	0.003280789737834912	A0A0M3IY35,A0A0M3JR34,A0A0M3JTM9,A0A0M3JS85,A0A0M3K6Q9,A0A0M3K3S4,A0A0M3K0A5,A0A0M3JZQ3,A0A0M3JZ53,A0A0M3K5J7,A0A0M3JSY8,A0A0M3JRB2
Cellular component	GO:0031967	organelle envelope	0.005275039630200958	0.005275039630200958	A0A0M3K498,A0A0M3IY35,A0A0M3JR39,A0A0M3K1W9,A0A0M3JR34,A0A0M3JTM9,A0A0M3JS85,A0A0M3K6Q9,A0A0M3K3S4,A0A0M3K0A5,A0A0M3JZQ3,A0A0M3JZ53,A0A0M3K5J7,A0A0M3K232,A0A0M3JRB7,A0A0M3JSY8,A0A0M3JRB2,A0A0M3KD75
Cellular component	GO:0031975	envelope	0.005275039630200958	0.005275039630200958	A0A0M3K498,A0A0M3IY35,A0A0M3JR39,A0A0M3K1W9,A0A0M3JR34,A0A0M3JTM9,A0A0M3JS85,A0A0M3K6Q9,A0A0M3K3S4,A0A0M3K0A5,A0A0M3JZQ3,A0A0M3JZ53,A0A0M3K5J7,A0A0M3K232,A0A0M3JRB7,A0A0M3JSY8,A0A0M3JRB2,A0A0M3KD75
Cellular component	GO:0031090	organelle membrane	0.00539031804855638	0.00539031804855638	A0A0M3JQY7,A0A0M3JW36,A0A0M3J4F2,A0A0M3K2L9,A0A0M3JT33,A0A0M3JS60,A0A0M3JUW0,A0A0M3JYJ1,A0A0M3KAD9,A0A0M3JTN1,A0A0M3IY35,A0A0M3JR39,A0A0M3K0Z0,A0A0M3J6Q7,A0A0M3K1W9,A0A0M3K677,A0A0M3JT87,A0A0M3K9Y6,A0A0M3JR34,A0A0M3K0N6,A0A0M3JTM9,A0A0M3JS85,A0A0M3K6Q9,A0A0M3K3S4,A0A0M3K0A5,A0A0M3JZQ3,A0A0M3JZ53,A0A0M3K5J7,A0A0M3K232,A0A0M3JRB7,A0A0M3JSY8,A0A0M3JRB2
Cellular component	GO:0005798	Golgi-associated vesicle	0.006808147148230001	0.006808147148230001	A0A0M3JW36,A0A0M3J4F2,A0A0M3K2L9,A0A0M3JT33,A0A0M3JUW0,A0A0M3KAD9
Cellular component	GO:0030660	Golgi-associated vesicle membrane	0.006808147148230001	0.006808147148230001	A0A0M3JW36,A0A0M3J4F2,A0A0M3K2L9,A0A0M3JT33,A0A0M3JUW0,A0A0M3KAD9
Cellular component	GO:0019866	organelle inner membrane	0.007991334455464582	0.007991334455464582	A0A0M3IY35,A0A0M3JR34,A0A0M3JTM9,A0A0M3JS85,A0A0M3K6Q9,A0A0M3K3S4,A0A0M3K0A5,A0A0M3JZQ3,A0A0M3JZ53,A0A0M3K5J7,A0A0M3JSY8,A0A0M3JRB2
Cellular component	GO:0033290	eukaryotic 48S preinitiation complex	0.008098587540223431	0.008098587540223431	A0A0M3JWT3,A0A0M3JUR2,A0A0M3JS04,A0A0M3JYU4,A0A0M3JXP7
Cellular component	GO:0070993	translation preinitiation complex	0.008098587540223431	0.008098587540223431	A0A0M3JWT3,A0A0M3JUR2,A0A0M3JS04,A0A0M3JYU4,A0A0M3JXP7
Cellular component	GO:0016282	eukaryotic 43S preinitiation complex	0.008098587540223431	0.008098587540223431	A0A0M3JWT3,A0A0M3JUR2,A0A0M3JS04,A0A0M3JYU4,A0A0M3JXP7
Cellular component	GO:0098796	membrane protein complex	0.008416239243019414	0.008416239243019414	A0A0M3JW36,A0A0M3J4F2,A0A0M3K2L9,A0A0M3JT33,A0A0M3JUW0,A0A0M3JYS1,A0A0M3JYQ5,A0A0M3KAD9,A0A0M3IY35,A0A0M3JVS3,A0A0M3J6Q7,A0A0M3K9T8,A0A0M3K1W9,A0A0M3JZ51,A0A0M3K677,A0A0M3K9Y6,A0A0M3JZV3,A0A0M3K4F6,A0A0M3K219,A0A0M3JS85,A0A0M3K0A5,A0A0M3JZQ3,A0A0M3K9C0,A0A0M3K5J7,A0A0M3JY91,A0A0M3JSY8,A0A0M3K1A0
Cellular component	GO:0030120	vesicle coat	0.012000683175776695	0.012000683175776695	A0A0M3JW36,A0A0M3J4F2,A0A0M3K2L9,A0A0M3JT33,A0A0M3JUW0,A0A0M3KAD9
Cellular component	GO:0030662	coated vesicle membrane	0.012000683175776695	0.012000683175776695	A0A0M3JW36,A0A0M3J4F2,A0A0M3K2L9,A0A0M3JT33,A0A0M3JUW0,A0A0M3KAD9
Cellular component	GO:0030135	coated vesicle	0.01993427068166954	0.01993427068166954	A0A0M3JW36,A0A0M3J4F2,A0A0M3K2L9,A0A0M3JT33,A0A0M3JUW0,A0A0M3KAD9
Cellular component	GO:0099513	polymeric cytoskeletal fiber	0.0362508641297077	0.0362508641297077	A0A0M3K0L5,A0A0M3J1S0,A0A0M3KBE3,A0A0M3K8H5,A0A0M3K9Z6,A0A0G2YNB9,A0A0M3J3Y3,A0A0M3IZK3,A0A0M3JAI6,A0A0M3JZ34,A0A0M3KDZ4,A0A0M3J921
